# Supplementary material for: Proteomic Investigation of the Role of Nucleostemin in Nucleophosmin-Mutated OCI-AML 3 Cell Line
Source: Int J Mol Sci. 2022 Jul 11;23(14):7655. doi: 10.3390/ijms23147655 (PMC9317519; doi:10.3390/ijms23147655)
Supplement: Supplementary file 1 [file ijms-23-07655-s001.zip]

Archive with 3 entries (3 files):
- ijms-1771461-supplementary.pdf
- Table S1_protein quantification.xlsx
- Table S2_Downstream functions and Upstream regulators.xlsx
