# Supplementary material for: Proteomic Investigation of the Role of Nucleostemin in Nucleophosmin-Mutated OCI-AML 3 Cell Line
Source: Int J Mol Sci. 2022 Jul 11;23(14):7655. doi: 10.3390/ijms23147655 (PMC9317519; doi:10.3390/ijms23147655)
Supplement: Supplementary file 1 [file ijms-23-07655-s001.zip › Table S1_protein quantification.xlsx]

## Sheet: raw file
Protein IDs	Majority protein IDs	Peptide counts (all)	Peptide counts (razor+unique)	Peptide counts (unique)	Protein names	Gene names	Fasta headers	Number of proteins	Peptides	Razor + unique peptides	Unique peptides	Peptides OCI3 SCR 01	Peptides OCI3 SCR 02	Peptides OCI3 SCR 03	Peptides OCI3 shNS 01	Peptides OCI3 shNS 02	Peptides OCI3 shNS 03	Razor + unique peptides OCI3 SCR 01	Razor + unique peptides OCI3 SCR 02	Razor + unique peptides OCI3 SCR 03	Razor + unique peptides OCI3 shNS 01	Razor + unique peptides OCI3 shNS 02	Razor + unique peptides OCI3 shNS 03	Unique peptides OCI3 SCR 01	Unique peptides OCI3 SCR 02	Unique peptides OCI3 SCR 03	Unique peptides OCI3 shNS 01	Unique peptides OCI3 shNS 02	Unique peptides OCI3 shNS 03	Sequence coverage [%]	Unique + razor sequence coverage [%]	Unique sequence coverage [%]	Mol. weight [kDa]	Sequence length	Sequence lengths	Fraction average	Fraction 1	Q-value	Score	Identification type OCI3 SCR 01	Identification type OCI3 SCR 02	Identification type OCI3 SCR 03	Identification type OCI3 shNS 01	Identification type OCI3 shNS 02	Identification type OCI3 shNS 03	Sequence coverage OCI3 SCR 01 [%]	Sequence coverage OCI3 SCR 02 [%]	Sequence coverage OCI3 SCR 03 [%]	Sequence coverage OCI3 shNS 01 [%]
A0A024R161;P50151	A0A024R161;P50151	2;2	2;2	2;2	Guanine nucleotide-binding protein subunit gamma;Guanine nucleotide-binding protein G(I)/G(S)/G(O) subunit gamma-10	hCG_1994888;GNG10	tr|A0A024R161|A0A024R161_HUMAN Guanine nucleotide-binding protein subunit gamma OS=Homo sapiens OX=9606 GN=DNAJC25-GNG10 PE=3 SV=1;sp|P50151|GBG10_HUMAN Guanine nucleotide-binding protein G(I)/G(S)/G(O) subunit gamma-10 OS=Homo sapiens OX=9606 GN=GNG10 PE=	2	2	2	2	0	0	0	1	0	0	0	0	0	1	0	0	0	0	0	1	0	0	23.5	23.5	23.5	16.499	153	153;68	1	4	0	15.599				By MS/MS			0	0	0	11.8
A0A2R9YJI8;P10635;A0A087X1C5	A0A2R9YJI8;P10635;A0A087X1C5	1;1;1	1;1;1	1;1;1	Cytochrome P450 2D6;Putative cytochrome P450 2D7	CYP2D6;CYP2D7	tr|A0A2R9YJI8|A0A2R9YJI8_HUMAN Uncharacterized protein OS=Homo sapiens OX=9606 PE=4 SV=1;sp|P10635|CP2D6_HUMAN Cytochrome P450 2D6 OS=Homo sapiens OX=9606 GN=CYP2D6 PE=1 SV=2;sp|A0A087X1C5|CP2D7_HUMAN Putative cytochrome P450 2D7 OS=Homo sapiens OX=9606 GN	3	1	1	1	0	0	0	0	0	0	0	0	0	0	0	0	0	0	0	0	0	0	5.6	5.6	5.6	20.347	180	180;497;515	1	3	0.0098606	1.1272							0	0	0	0
A0A096LP49	A0A096LP49	1	1	1		MGC50722	sp|A0A096LP49|CC187_HUMAN Coiled-coil domain-containing protein 187 OS=Homo sapiens OX=9606 GN=CCDC187 PE=2 SV=1	1	1	1	1	0	0	0	0	0	0	0	0	0	0	0	0	0	0	0	0	0	0	1.2	1.2	1.2	114.86	1063	1063	1	1	1	-2							0	0	0	0
A0A096LPI6;P0DPI2;A0A0B4J2D5	A0A096LPI6;P0DPI2;A0A0B4J2D5	2;1;1	1;1;1	1;1;1			tr|A0A096LPI6|A0A096LPI6_HUMAN Uncharacterized protein (Fragment) OS=Homo sapiens OX=9606 PE=4 SV=2;sp|P0DPI2|GAL3A_HUMAN Glutamine amidotransferase-like class 1 domain-containing protein 3A, mitochondrial OS=Homo sapiens OX=9606 GN=GATD3A PE=1 SV=1;sp|A0A	3	2	1	1	0	1	1	2	2	1	0	1	1	1	1	1	0	1	1	1	1	1	8.2	3.6	3.6	30.376	279	279;268;268	1	10	0	2.1235		By matching	By matching	By MS/MS	By matching	By matching	0	3.6	3.6	8.2
A0A0A6YYA0;Q9Y3B3	A0A0A6YYA0;Q9Y3B3	1;1	1;1	1;1	Transmembrane emp24 domain-containing protein 7	TMED7-TICAM2;TMED7	tr|A0A0A6YYA0|A0A0A6YYA0_HUMAN Protein TMED7-TICAM2 OS=Homo sapiens OX=9606 GN=TMED7-TICAM2 PE=3 SV=1;sp|Q9Y3B3|TMED7_HUMAN Transmembrane emp24 domain-containing protein 7 OS=Homo sapiens OX=9606 GN=TMED7 PE=1 SV=2	2	1	1	1	1	1	1	1	1	1	1	1	1	1	1	1	1	1	1	1	1	1	6.4	6.4	6.4	21.233	188	188;224	1	12	0.0070102	1.2436	By MS/MS	By matching	By matching	By MS/MS	By MS/MS	By matching	6.4	6.4	6.4	6.4
A0A0A6YYC7;Q96JP5	A0A0A6YYC7;Q96JP5	3;3	3;3	3;3	E3 ubiquitin-protein ligase ZFP91	ZFP91-CNTF;ZFP91	tr|A0A0A6YYC7|A0A0A6YYC7_HUMAN HCG2042749, isoform CRA_d OS=Homo sapiens OX=9606 GN=ZFP91-CNTF PE=4 SV=1;sp|Q96JP5|ZFP91_HUMAN E3 ubiquitin-protein ligase ZFP91 OS=Homo sapiens OX=9606 GN=ZFP91 PE=1 SV=1	2	3	3	3	2	0	1	2	1	0	2	0	1	2	1	0	2	0	1	2	1	0	10.6	10.6	10.6	59.57	529	529;570	1	15	0	4.0912	By MS/MS		By MS/MS	By matching	By matching		6.4	0	4.7	6.4
A0A0A6YYG9;P59998	A0A0A6YYG9;P59998	1;1	1;1	1;1	Actin-related protein 2/3 complex subunit 4	ARPC4-TTLL3;ARPC4	tr|A0A0A6YYG9|A0A0A6YYG9_HUMAN Protein ARPC4-TTLL3 OS=Homo sapiens OX=9606 GN=ARPC4-TTLL3 PE=4 SV=1;sp|P59998|ARPC4_HUMAN Actin-related protein 2/3 complex subunit 4 OS=Homo sapiens OX=9606 GN=ARPC4 PE=1 SV=3	2	1	1	1	1	1	1	1	1	1	1	1	1	1	1	1	1	1	1	1	1	1	1.8	1.8	1.8	71.718	625	625;168	1	12	0	2.7179	By MS/MS	By MS/MS	By MS/MS	By MS/MS	By MS/MS	By MS/MS	1.8	1.8	1.8	1.8
A0A0A6YYL6;P18621	A0A0A6YYL6;P18621	2;2	2;2	2;2	60S ribosomal protein L17	RPL17-C18orf32;RPL17	tr|A0A0A6YYL6|A0A0A6YYL6_HUMAN Protein RPL17-C18orf32 OS=Homo sapiens OX=9606 GN=RPL17-C18orf32 PE=3 SV=1;sp|P18621|RL17_HUMAN 60S ribosomal protein L17 OS=Homo sapiens OX=9606 GN=RPL17 PE=1 SV=3	2	2	2	2	1	0	1	1	1	1	1	0	1	1	1	1	1	0	1	1	1	1	10.5	10.5	10.5	26.372	228	228;184	1	13	0.00078678	1.772	By matching		By matching	By matching	By MS/MS	By matching	6.1	0	6.1	6.1
A0A0B4J269;Q13509	A0A0B4J269;Q13509	12;12	1;1	0;0	Tubulin beta-3 chain	TUBB3	tr|A0A0B4J269|A0A0B4J269_HUMAN Uncharacterized protein OS=Homo sapiens OX=9606 PE=1 SV=1;sp|Q13509|TBB3_HUMAN Tubulin beta-3 chain OS=Homo sapiens OX=9606 GN=TUBB3 PE=1 SV=2	2	12	1	0	11	10	11	11	10	11	1	1	1	1	1	0	0	0	0	0	0	0	15.9	1.5	0	88.381	797	797;450	1	11	0	6.9617	By matching	By matching	By matching	By MS/MS	By MS/MS	By matching	15.9	14.6	15.9	15.9
A0A0B4J2A0;Q9UHJ6	A0A0B4J2A0;Q9UHJ6	3;3	3;3	3;3	Sedoheptulokinase	TRPV1;SHPK	tr|A0A0B4J2A0|A0A0B4J2A0_HUMAN Uncharacterized protein OS=Homo sapiens OX=9606 PE=1 SV=1;sp|Q9UHJ6|SHPK_HUMAN Sedoheptulokinase OS=Homo sapiens OX=9606 GN=SHPK PE=1 SV=3	2	3	3	3	2	0	2	2	2	0	2	0	2	2	2	0	2	0	2	2	2	0	9.2	9.2	9.2	51.504	478	478;478	1	10	0.00079872	1.8307	By MS/MS		By MS/MS	By MS/MS	By MS/MS		5.6	0	6.7	5.6
A0A0B4J2E5;Q15269	A0A0B4J2E5;Q15269	5;4	5;4	4;3	Periodic tryptophan protein 2 homolog	PWP2	tr|A0A0B4J2E5|A0A0B4J2E5_HUMAN Uncharacterized protein OS=Homo sapiens OX=9606 GN=LOC102724159 PE=1 SV=1;sp|Q15269|PWP2_HUMAN Periodic tryptophan protein 2 homolog OS=Homo sapiens OX=9606 GN=PWP2 PE=2 SV=2	2	5	5	4	1	0	1	5	3	2	1	0	1	5	3	2	1	0	1	4	2	2	7.9	7.9	6.5	102.45	919	919;919	1	25	0	13.747	By matching		By matching	By MS/MS	By MS/MS	By MS/MS	2.7	0	2.7	7.9
A0A0U1RQM0;Q15004	A0A0U1RQM0;Q15004	1;1	1;1	1;1	PCNA-associated factor	KIAA0101	tr|A0A0U1RQM0|A0A0U1RQM0_HUMAN Uncharacterized protein OS=Homo sapiens OX=9606 PE=1 SV=1;sp|Q15004|PAF15_HUMAN PCNA-associated factor OS=Homo sapiens OX=9606 GN=PCLAF PE=1 SV=1	2	1	1	1	0	0	0	0	0	0	0	0	0	0	0	0	0	0	0	0	0	0	14.7	14.7	14.7	12.664	116	116;111	1	3	0	2.8445							0	0	0	0
A0A0U1RRH7;Q99878;Q96KK5;Q9BTM1;Q16777;Q6FI13;P20671;P0C0S8;Q96QV6;P16104;Q8IUE6	A0A0U1RRH7;Q99878;Q96KK5;Q9BTM1;Q16777;Q6FI13;P20671;P0C0S8;Q96QV6;P16104	5;5;5;5;5;5;5;5;3;3;1	5;5;5;5;5;5;5;5;3;3;1	1;1;1;1;1;1;1;1;0;0;0	Histone H2A type 1-J;Histone H2A type 1-H;Histone H2A.J;Histone H2A type 2-C;Histone H2A type 2-A;Histone H2A type 1-D;Histone H2A type 1;Histone H2A type 1-A;Histone H2AX	HIST1H2AJ;HIST1H2AH;H2AFJ;HIST2H2AC;HIST2H2AA3;HIST1H2AD;HIST1H2AG;HIST1H2AA;H2AFX	tr|A0A0U1RRH7|A0A0U1RRH7_HUMAN Histone H2A OS=Homo sapiens OX=9606 PE=3 SV=1;sp|Q99878|H2A1J_HUMAN Histone H2A type 1-J OS=Homo sapiens OX=9606 GN=HIST1H2AJ PE=1 SV=3;sp|Q96KK5|H2A1H_HUMAN Histone H2A type 1-H OS=Homo sapiens OX=9606 GN=HIST1H2AH PE=1 SV=3	11	5	5	1	5	5	5	4	5	5	5	5	5	4	5	5	1	1	1	1	1	1	27.1	27.1	6.5	18.552	170	170;128;128;129;129;130;130;130;131;143;130	1	88	0	42.655	By MS/MS	By MS/MS	By MS/MS	By MS/MS	By MS/MS	By MS/MS	27.1	27.1	27.1	27.1
A0A1B0GTH6	A0A1B0GTH6	1	1	1			sp|A0A1B0GTH6|CS2IP_HUMAN Casein kinase II subunit alpha-interacting protein OS=Homo sapiens OX=9606 GN=CSNKA2IP PE=3 SV=1	1	1	1	1	1	1	1	1	1	1	1	1	1	1	1	1	1	1	1	1	1	1	1.5	1.5	1.5	81.797	734	734	1	12	1	-2	By matching	By matching	By matching	By matching	By MS/MS	By matching	1.5	1.5	1.5	1.5
A0A1B0GU03;P07339	A0A1B0GU03;P07339	3;3	3;3	3;3	Cathepsin D;Cathepsin D light chain;Cathepsin D heavy chain	CTSD	tr|A0A1B0GU03|A0A1B0GU03_HUMAN Uncharacterized protein OS=Homo sapiens OX=9606 PE=1 SV=1;sp|P07339|CATD_HUMAN Cathepsin D OS=Homo sapiens OX=9606 GN=CTSD PE=1 SV=1	2	3	3	3	2	1	2	2	1	1	2	1	2	2	1	1	2	1	2	2	1	1	7.9	7.9	7.9	62.701	582	582;412	1	18	0	6.3157	By MS/MS	By MS/MS	By MS/MS	By MS/MS	By MS/MS	By MS/MS	5	3.1	5	5
A0A1B0GVH7	A0A1B0GVH7	1	1	1			sp|A0A1B0GVH7|IQCM_HUMAN IQ domain-containing protein M OS=Homo sapiens OX=9606 GN=IQCM PE=4 SV=1	1	1	1	1	0	0	0	1	0	1	0	0	0	1	0	1	0	0	0	1	0	1	2	2	2	59.586	501	501	1	4	1	-2				By matching		By matching	0	0	0	2
A0A1B0GVQ3	A0A1B0GVQ3	1	1	1			tr|A0A1B0GVQ3|A0A1B0GVQ3_HUMAN Coiled-coil domain-containing 200 OS=Homo sapiens OX=9606 GN=CCDC200 PE=4 SV=1	1	1	1	1	0	0	0	0	1	0	0	0	0	0	1	0	0	0	0	0	1	0	8.9	8.9	8.9	19.412	168	168	1	1	1	-2					By MS/MS		0	0	0	0
A0A286YFD6;P31350	A0A286YFD6;P31350	4;4	4;4	4;4	Ribonucleoside-diphosphate reductase subunit M2	RRM2	tr|A0A286YFD6|A0A286YFD6_HUMAN Uncharacterized protein OS=Homo sapiens OX=9606 PE=4 SV=1;sp|P31350|RIR2_HUMAN Ribonucleoside-diphosphate reductase subunit M2 OS=Homo sapiens OX=9606 GN=RRM2 PE=1 SV=1	2	4	4	4	4	3	3	4	4	3	4	3	3	4	4	3	4	3	3	4	4	3	15.5	15.5	15.5	42.906	374	374;389	1	45	0	12.598	By MS/MS	By MS/MS	By matching	By matching	By MS/MS	By MS/MS	15.5	12	13.1	15.5
A0A2R8Y455	A0A2R8Y455	1	1	1			tr|A0A2R8Y455|A0A2R8Y455_HUMAN Uncharacterized protein OS=Homo sapiens OX=9606 PE=4 SV=1	1	1	1	1	0	0	0	0	1	0	0	0	0	0	1	0	0	0	0	0	1	0	6.6	6.6	6.6	30.148	272	272	1	1	1	-2					By MS/MS		0	0	0	0
A0A2R8YD15	A0A2R8YD15	1	1	1			tr|A0A2R8YD15|A0A2R8YD15_HUMAN Uncharacterized protein OS=Homo sapiens OX=9606 PE=4 SV=1	1	1	1	1	1	0	0	0	0	0	1	0	0	0	0	0	1	0	0	0	0	0	32.4	32.4	32.4	4.2839	34	34	1	1	1	-2	By MS/MS						32.4	0	0	0
A0AVT1	A0AVT1	10	10	10	Ubiquitin-like modifier-activating enzyme 6	UBA6	sp|A0AVT1|UBA6_HUMAN Ubiquitin-like modifier-activating enzyme 6 OS=Homo sapiens OX=9606 GN=UBA6 PE=1 SV=1	1	10	10	10	8	3	6	9	6	2	8	3	6	9	6	2	8	3	6	9	6	2	10.8	10.8	10.8	117.97	1052	1052	1	66	0	14.299	By MS/MS	By MS/MS	By MS/MS	By MS/MS	By MS/MS	By MS/MS	8.3	2.6	6.1	9.6
A0FGR8	A0FGR8	10	10	10	Extended synaptotagmin-2	ESYT2	sp|A0FGR8|ESYT2_HUMAN Extended synaptotagmin-2 OS=Homo sapiens OX=9606 GN=ESYT2 PE=1 SV=1	1	10	10	10	5	4	4	8	4	5	5	4	4	8	4	5	5	4	4	8	4	5	17.5	17.5	17.5	102.36	921	921	1	63	0	22.181	By MS/MS	By MS/MS	By MS/MS	By MS/MS	By MS/MS	By MS/MS	8.8	5.3	5.3	12.2
A0MZ66	A0MZ66	2	2	2	Shootin-1	KIAA1598	sp|A0MZ66|SHOT1_HUMAN Shootin-1 OS=Homo sapiens OX=9606 GN=SHTN1 PE=1 SV=4	1	2	2	2	0	0	1	2	0	0	0	0	1	2	0	0	0	0	1	2	0	0	4.9	4.9	4.9	71.639	631	631	1	5	0	3.4904			By MS/MS	By MS/MS			0	0	1.7	4.9
Q8IYA2;A2RUR9	Q8IYA2;A2RUR9	1;1	1;1	1;1	Putative coiled-coil domain-containing protein 144C;Coiled-coil domain-containing protein 144A	CCDC144CP;CCDC144A	sp|Q8IYA2|C144C_HUMAN Putative coiled-coil domain-containing protein 144C OS=Homo sapiens OX=9606 GN=CCDC144CP PE=5 SV=3;sp|A2RUR9|C144A_HUMAN Coiled-coil domain-containing protein 144A OS=Homo sapiens OX=9606 GN=CCDC144A PE=2 SV=1	2	1	1	1	0	1	1	0	0	0	0	1	1	0	0	0	0	1	1	0	0	0	0.9	0.9	0.9	143.11	1237	1237;1427	1	8	0.0043103	1.3398		By MS/MS	By matching				0	0.9	0.9	0
A2VDJ0	A2VDJ0	1	1	1	Transmembrane protein 131-like	KIAA0922	sp|A2VDJ0|T131L_HUMAN Transmembrane protein 131-like OS=Homo sapiens OX=9606 GN=TMEM131L PE=1 SV=2	1	1	1	1	0	0	0	0	0	0	0	0	0	0	0	0	0	0	0	0	0	0	1.2	1.2	1.2	179.34	1609	1609	1	1	1	-2							0	0	0	0
A3KN83	A3KN83	3	3	3	Protein strawberry notch homolog 1	SBNO1	sp|A3KN83|SBNO1_HUMAN Protein strawberry notch homolog 1 OS=Homo sapiens OX=9606 GN=SBNO1 PE=1 SV=1	1	3	3	3	0	0	0	0	1	0	0	0	0	0	1	0	0	0	0	0	1	0	3.9	3.9	3.9	154.31	1393	1393	1	4	0	1.9879					By MS/MS		0	0	0	0
A4D1P6	A4D1P6	2	2	2	WD repeat-containing protein 91	WDR91	sp|A4D1P6|WDR91_HUMAN WD repeat-containing protein 91 OS=Homo sapiens OX=9606 GN=WDR91 PE=1 SV=2	1	2	2	2	0	0	1	2	1	0	0	0	1	2	1	0	0	0	1	2	1	0	3.3	3.3	3.3	83.343	747	747	1	4	0	3.5799			By MS/MS	By MS/MS	By matching		0	0	1.6	3.3
A5YKK6	A5YKK6	16	16	16	CCR4-NOT transcription complex subunit 1	CNOT1	sp|A5YKK6|CNOT1_HUMAN CCR4-NOT transcription complex subunit 1 OS=Homo sapiens OX=9606 GN=CNOT1 PE=1 SV=2	1	16	16	16	12	5	8	9	9	5	12	5	8	9	9	5	12	5	8	9	9	5	8.1	8.1	8.1	266.94	2376	2376	1	116	0	24.816	By MS/MS	By MS/MS	By MS/MS	By MS/MS	By MS/MS	By MS/MS	6.1	2.4	3.8	4.8
H3BV12;I6L899;F8WBI6;A6NCC3	H3BV12;I6L899;F8WBI6;A6NCC3	1;1;1;1	1;1;1;1	1;1;1;1	Golgin subfamily A member 8R;Golgin subfamily A member 8N;Golgin subfamily A member 8O	GOLGA8Q;GOLGA8R;GOLGA8N;GOLGA8O	sp|H3BV12|GOG8Q_HUMAN Golgin subfamily A member 8Q OS=Homo sapiens OX=9606 GN=GOLGA8Q PE=3 SV=1;sp|I6L899|GOG8R_HUMAN Golgin subfamily A member 8R OS=Homo sapiens OX=9606 GN=GOLGA8R PE=3 SV=1;sp|F8WBI6|GOG8N_HUMAN Golgin subfamily A member 8N OS=Homo sapie	4	1	1	1	0	0	0	0	0	0	0	0	0	0	0	0	0	0	0	0	0	0	2.1	2.1	2.1	71.645	632	632;631;632;632	1	6	0	11.065							0	0	0	0
A6NDG6	A6NDG6	2	2	2	Phosphoglycolate phosphatase	PGP	sp|A6NDG6|PGP_HUMAN Glycerol-3-phosphate phosphatase OS=Homo sapiens OX=9606 GN=PGP PE=1 SV=1	1	2	2	2	0	0	0	1	2	0	0	0	0	1	2	0	0	0	0	1	2	0	8.1	8.1	8.1	34.006	321	321	1	7	0	3.1723				By matching	By MS/MS		0	0	0	5
A6NDU8	A6NDU8	1	1	1	UPF0600 protein C5orf51	C5orf51	sp|A6NDU8|CE051_HUMAN UPF0600 protein C5orf51 OS=Homo sapiens OX=9606 GN=C5orf51 PE=1 SV=1	1	1	1	1	0	0	0	1	1	0	0	0	0	1	1	0	0	0	0	1	1	0	4.8	4.8	4.8	33.62	294	294	1	2	0	26.423				By MS/MS	By MS/MS		0	0	0	4.8
P30046;A6NHG4	P30046;A6NHG4	2;2	2;2	2;2	D-dopachrome decarboxylase;D-dopachrome decarboxylase-like protein	DDT;DDTL	sp|P30046|DOPD_HUMAN D-dopachrome decarboxylase OS=Homo sapiens OX=9606 GN=DDT PE=1 SV=3;sp|A6NHG4|DDTL_HUMAN D-dopachrome decarboxylase-like protein OS=Homo sapiens OX=9606 GN=DDTL PE=2 SV=1	2	2	2	2	1	0	0	2	1	2	1	0	0	2	1	2	1	0	0	2	1	2	16.9	16.9	16.9	12.712	118	118;134	1	10	0	4.1469	By MS/MS			By MS/MS	By MS/MS	By MS/MS	11	0	0	16.9
A6NHQ2	A6NHQ2	1	1	1	rRNA/tRNA 2-O-methyltransferase fibrillarin-like protein 1	FBLL1	sp|A6NHQ2|FBLL1_HUMAN rRNA/tRNA 2-O-methyltransferase fibrillarin-like protein 1 OS=Homo sapiens OX=9606 GN=FBLL1 PE=3 SV=2	1	1	1	1	1	0	0	1	1	0	1	0	0	1	1	0	1	0	0	1	1	0	2.1	2.1	2.1	34.803	334	334	1	6	1	-2	By matching			By matching	By matching		2.1	0	0	2.1
A6NHR9	A6NHR9	5	5	5	Structural maintenance of chromosomes flexible hinge domain-containing protein 1	SMCHD1	sp|A6NHR9|SMHD1_HUMAN Structural maintenance of chromosomes flexible hinge domain-containing protein 1 OS=Homo sapiens OX=9606 GN=SMCHD1 PE=1 SV=2	1	5	5	5	3	1	2	4	2	0	3	1	2	4	2	0	3	1	2	4	2	0	3.3	3.3	3.3	226.37	2005	2005	1	27	0	10.296	By MS/MS	By MS/MS	By MS/MS	By MS/MS	By matching		2.1	0.7	1.4	2.6
A8MVU1;P14598;A6NI72	A8MVU1;P14598;A6NI72	2;2;2	2;2;2	2;2;2	Putative neutrophil cytosol factor 1C;Neutrophil cytosol factor 1;Putative neutrophil cytosol factor 1B	NCF1C;NCF1;NCF1B	sp|A8MVU1|NCF1C_HUMAN Putative neutrophil cytosol factor 1C OS=Homo sapiens OX=9606 GN=NCF1C PE=5 SV=1;sp|P14598|NCF1_HUMAN Neutrophil cytosol factor 1 OS=Homo sapiens OX=9606 GN=NCF1 PE=1 SV=4;sp|A6NI72|NCF1B_HUMAN Putative neutrophil cytosol factor 1B OS	3	2	2	2	1	1	1	2	1	1	1	1	1	2	1	1	1	1	1	2	1	1	9.6	9.6	9.6	41.85	366	366;390;391	1	7	0	3.7524	By matching	By MS/MS	By MS/MS	By MS/MS	By MS/MS	By MS/MS	4.4	4.4	4.4	9.6
A6NJG6	A6NJG6	1	1	1	Arginine-fifty homeobox	ARGFX	sp|A6NJG6|ARGFX_HUMAN Arginine-fifty homeobox OS=Homo sapiens OX=9606 GN=ARGFX PE=2 SV=1	1	1	1	1	1	1	1	1	1	1	1	1	1	1	1	1	1	1	1	1	1	1	5.4	5.4	5.4	35.616	315	315	1	6	1	-2	By MS/MS	By matching	By matching	By matching	By matching	By matching	5.4	5.4	5.4	5.4
Q7Z3J3;A6NKT7	Q7Z3J3;A6NKT7	5;5	1;1	1;1	RanBP2-like and GRIP domain-containing protein 4;RanBP2-like and GRIP domain-containing protein 3	RGPD4;RGPD3	sp|Q7Z3J3|RGPD4_HUMAN RanBP2-like and GRIP domain-containing protein 4 OS=Homo sapiens OX=9606 GN=RGPD4 PE=2 SV=3;sp|A6NKT7|RGPD3_HUMAN RanBP2-like and GRIP domain-containing protein 3 OS=Homo sapiens OX=9606 GN=RGPD3 PE=3 SV=2	2	5	1	1	4	2	4	5	3	1	1	1	1	1	1	1	1	1	1	1	1	1	3.8	0.7	0.7	197.29	1758	1758;1758	1	12	0	3.2618	By MS/MS	By MS/MS	By MS/MS	By matching	By MS/MS	By matching	3	1.4	3	3.8
Q6ZNG2;A6NMT0	Q6ZNG2;A6NMT0	1;1	1;1	1;1	Homeobox protein DBX2;Homeobox protein DBX1	DBX2;DBX1	sp|Q6ZNG2|DBX2_HUMAN Homeobox protein DBX2 OS=Homo sapiens OX=9606 GN=DBX2 PE=2 SV=2;sp|A6NMT0|DBX1_HUMAN Homeobox protein DBX1 OS=Homo sapiens OX=9606 GN=DBX1 PE=3 SV=2	2	1	1	1	1	0	0	0	0	1	1	0	0	0	0	1	1	0	0	0	0	1	2.9	2.9	2.9	36.554	339	339;343	1	7	1	-2	By matching					By matching	2.9	0	0	0
A8CG34;Q96HA1	A8CG34;Q96HA1	1;1	1;1	1;1	Nuclear envelope pore membrane protein POM 121C;Nuclear envelope pore membrane protein POM 121	POM121C;POM121	sp|A8CG34|P121C_HUMAN Nuclear envelope pore membrane protein POM 121C OS=Homo sapiens OX=9606 GN=POM121C PE=1 SV=3;sp|Q96HA1|P121A_HUMAN Nuclear envelope pore membrane protein POM 121 OS=Homo sapiens OX=9606 GN=POM121 PE=1 SV=2	2	1	1	1	0	0	1	1	0	0	0	0	1	1	0	0	0	0	1	1	0	0	2	2	2	125.09	1229	1229;1249	1	3	0.0060369	1.2864			By matching	By MS/MS			0	0	2	2
C4AMC7;Q6VEQ5;A8K0Z3;A8MWX3;Q9NQA3	C4AMC7;Q6VEQ5;A8K0Z3;A8MWX3;Q9NQA3	3;3;3;3;2	3;3;3;3;2	3;3;3;3;2	Putative WAS protein family homolog 3;WAS protein family homolog 2;WAS protein family homolog 1;Putative WAS protein family homolog 4;WAS protein family homolog 6	WASH3P;WASH2P;WASH1;WASH4P;WASH6P	sp|C4AMC7|WASH3_HUMAN Putative WAS protein family homolog 3 OS=Homo sapiens OX=9606 GN=WASH3P PE=1 SV=2;sp|Q6VEQ5|WASH2_HUMAN WAS protein family homolog 2 OS=Homo sapiens OX=9606 GN=WASH2P PE=2 SV=2;sp|A8K0Z3|WASH1_HUMAN WASH complex subunit 1 OS=Homo sapi	5	3	3	3	1	0	1	3	1	0	1	0	1	3	1	0	1	0	1	3	1	0	8.6	8.6	8.6	49.994	463	463;465;465;477;447	1	15	0	5.9842	By matching		By MS/MS	By MS/MS	By MS/MS		2.8	0	2.8	8.6
A8MTZ7	A8MTZ7	1	1	1	Uncharacterized protein C12orf71	C12orf71	sp|A8MTZ7|CL071_HUMAN Uncharacterized protein C12orf71 OS=Homo sapiens OX=9606 GN=C12orf71 PE=4 SV=3	1	1	1	1	0	0	1	0	0	0	0	0	1	0	0	0	0	0	1	0	0	0	5.2	5.2	5.2	30.354	269	269	1	1	1	-2			By MS/MS				0	0	5.2	0
A8MUI8	A8MUI8	1	1	1	Putative UPF0607 protein ENSP00000383783		sp|A8MUI8|YA034_HUMAN Putative UPF0607 protein ENSP00000383783 OS=Homo sapiens OX=9606 PE=3 SV=2	1	1	1	1	0	0	0	0	0	0	0	0	0	0	0	0	0	0	0	0	0	0	3.2	3.2	3.2	37.626	341	341	1	1	1	-2							0	0	0	0
B0I1T2	B0I1T2	5	5	5	Unconventional myosin-Ig;Minor histocompatibility antigen HA-2	MYO1G	sp|B0I1T2|MYO1G_HUMAN Unconventional myosin-Ig OS=Homo sapiens OX=9606 GN=MYO1G PE=1 SV=2	1	5	5	5	1	1	3	3	3	1	1	1	3	3	3	1	1	1	3	3	3	1	7.6	7.6	7.6	116.44	1018	1018	1	26	0	17.915	By matching	By MS/MS	By MS/MS	By MS/MS	By MS/MS	By MS/MS	1.7	1.9	4.6	5.4
B4DLN1;Q9UBX3	B4DLN1;Q9UBX3	4;2	4;2	2;2	Mitochondrial dicarboxylate carrier	SLC25A10	tr|B4DLN1|B4DLN1_HUMAN cDNA FLJ60124, highly similar to Mitochondrial dicarboxylate carrier OS=Homo sapiens OX=9606 PE=2 SV=1;sp|Q9UBX3|DIC_HUMAN Mitochondrial dicarboxylate carrier OS=Homo sapiens OX=9606 GN=SLC25A10 PE=1 SV=2	2	4	4	2	3	3	3	3	3	3	3	3	3	3	3	3	1	1	1	1	1	1	12.2	12.2	7	48.099	442	442;287	1	37	0	93.987	By MS/MS	By MS/MS	By MS/MS	By MS/MS	By MS/MS	By MS/MS	8.8	8.8	8.8	8.8
C9J1V9;O43324	C9J1V9;O43324	2;2	2;2	2;2	Eukaryotic translation elongation factor 1 epsilon-1	EEF1E1-BLOC1S5;EEF1E1	tr|C9J1V9|C9J1V9_HUMAN EEF1E1-BLOC1S5 readthrough (NMD candidate) OS=Homo sapiens OX=9606 GN=EEF1E1-BLOC1S5 PE=4 SV=2;sp|O43324|MCA3_HUMAN Eukaryotic translation elongation factor 1 epsilon-1 OS=Homo sapiens OX=9606 GN=EEF1E1 PE=1 SV=1	2	2	2	2	2	1	1	1	2	1	2	1	1	1	2	1	2	1	1	1	2	1	9.9	9.9	9.9	17.017	151	151;174	1	19	0.00040453	1.8872	By matching	By matching	By matching	By MS/MS	By matching	By matching	9.9	9.9	9.9	9.9
C9JCJ5;Q15274	C9JCJ5;Q15274	1;1	1;1	1;1	Nicotinate-nucleotide pyrophosphorylase [carboxylating]	QPRT	tr|C9JCJ5|C9JCJ5_HUMAN Uncharacterized protein (Fragment) OS=Homo sapiens OX=9606 PE=4 SV=10;sp|Q15274|NADC_HUMAN Nicotinate-nucleotide pyrophosphorylase [carboxylating] OS=Homo sapiens OX=9606 GN=QPRT PE=1 SV=3	2	1	1	1	0	0	0	0	0	0	0	0	0	0	0	0	0	0	0	0	0	0	9.8	9.8	9.8	16.963	164	164;297	1	11	0	8.535							0	0	0	0
CON__ENSEMBL:ENSBTAP00000001528;Q15811	CON__ENSEMBL:ENSBTAP00000001528;Q15811	2;2	2;2	2;2	Intersectin-1	ITSN1	;sp|Q15811|ITSN1_HUMAN Intersectin-1 OS=Homo sapiens OX=9606 GN=ITSN1 PE=1 SV=3	2	2	2	2	1	1	1	2	1	1	1	1	1	2	1	1	1	1	1	2	1	1	2.4	2.4	2.4	137.98	1222	1222;1721	1	13	0.0015129	1.5886	By matching	By matching	By matching	By MS/MS	By matching	By matching	0.7	0.7	0.7	2.4
CON__P00761	CON__P00761	3	3	3				1	3	3	3	2	2	2	3	3	3	2	2	2	3	3	3	2	2	2	3	3	3	18.6	18.6	18.6	24.409	231	231	1	24	0	10.157	By MS/MS	By MS/MS	By MS/MS	By MS/MS	By MS/MS	By MS/MS	12.1	12.1	12.1	18.6
CON__P01966	CON__P01966	3	3	2				1	3	3	2	3	2	2	2	2	2	3	2	2	2	2	2	2	2	2	2	2	2	32.4	32.4	26.1	15.184	142	142	1	33	0	8.6483	By MS/MS	By MS/MS	By MS/MS	By MS/MS	By MS/MS	By MS/MS	32.4	26.1	26.1	26.1
CON__P02533;P02533;CON__Q6IFX2;CON__P19012;CON__A2A4G1;P19012;CON__P08727;CON__P19001;P08727;CON__Q61782;CON__Q8N1A0;CON__P35900;Q8N1A0;P35900	CON__P02533;P02533	16;16;6;4;4;4;3;3;3;2;1;1;1;1	13;13;6;2;1;2;1;1;1;2;1;1;1;1	5;5;3;0;0;0;0;0;0;1;0;0;0;0	Keratin, type I cytoskeletal 14	KRT14	;sp|P02533|K1C14_HUMAN Keratin, type I cytoskeletal 14 OS=Homo sapiens OX=9606 GN=KRT14 PE=1 SV=4	14	16	13	5	13	8	13	15	15	14	10	7	10	12	12	11	3	3	3	5	5	5	36.9	33.1	16.3	51.621	472	472;472;452;456;456;456;400;403;400;93;295;424;295;424	1	123	0	112.93	By MS/MS	By MS/MS	By MS/MS	By MS/MS	By MS/MS	By MS/MS	26.9	21.4	26.9	34.5
CON__P02538;CON__P48668;P48668;P02538;O95678;CON__O95678;CON__P07744;CON__Q14533;CON__Q61726;CON__O43790;CON__Q6NT21;CON__P78385;CON__P78386;CON__H-INV:HIT000292931;P14136;P78386;P78385;O43790;Q14533	CON__P02538;CON__P48668;P48668;P02538	11;11;11;11;4;4;2;1;1;1;1;1;1;1;1;1;1;1;1	6;6;6;6;1;1;0;0;0;0;0;0;0;0;0;0;0;0;0	1;1;1;1;0;0;0;0;0;0;0;0;0;0;0;0;0;0;0	Keratin, type II cytoskeletal 6C;Keratin, type II cytoskeletal 6A	KRT6C;KRT6A	;;sp|P48668|K2C6C_HUMAN Keratin, type II cytoskeletal 6C OS=Homo sapiens OX=9606 GN=KRT6C PE=1 SV=3;sp|P02538|K2C6A_HUMAN Keratin, type II cytoskeletal 6A OS=Homo sapiens OX=9606 GN=KRT6A PE=1 SV=3	19	11	6	1	10	6	9	10	10	11	5	2	4	6	6	6	0	0	0	1	1	1	22.9	15.1	3	60.044	564	564;564;564;564;551;551;525;505;479;486;493;493;507;443;432;507;493;486;505	1	60	0	25.185	By MS/MS	By MS/MS	By MS/MS	By MS/MS	By MS/MS	By MS/MS	19.9	11.7	17.7	21.6
CON__P02768-1;P02768	CON__P02768-1;P02768	6;6	2;2	2;2	Serum albumin	ALB	;sp|P02768|ALBU_HUMAN Serum albumin OS=Homo sapiens OX=9606 GN=ALB PE=1 SV=2	2	6	2	2	3	4	3	5	3	3	0	0	0	2	0	0	0	0	0	2	0	0	8.5	3.4	3.4	69.366	609	609;609	1	6	0	2.7302	By matching	By matching	By matching	By MS/MS	By matching	By matching	5.1	5.1	5.1	8.5
CON__P02769	CON__P02769	28	28	24				1	28	28	24	22	22	21	26	25	22	22	22	21	26	25	22	19	18	18	23	22	19	47.8	47.8	42.7	69.293	607	607	1	329	0	214.1	By MS/MS	By MS/MS	By MS/MS	By MS/MS	By MS/MS	By MS/MS	40.5	37.9	38.9	45.6
CON__P02777	CON__P02777	1	1	1				1	1	1	1	1	1	1	1	1	0	1	1	1	1	1	0	1	1	1	1	1	0	4.8	4.8	4.8	24.241	230	230	1	7	0	2.1446	By MS/MS	By MS/MS	By matching	By matching	By matching		4.8	4.8	4.8	4.8
CON__P04259;P04259	CON__P04259;P04259	11;9	1;1	1;1	Keratin, type II cytoskeletal 6B	KRT6B	;sp|P04259|K2C6B_HUMAN Keratin, type II cytoskeletal 6B OS=Homo sapiens OX=9606 GN=KRT6B PE=1 SV=5	2	11	1	1	11	6	9	10	10	11	1	0	0	1	1	1	1	0	0	1	1	1	22.9	3	3	59.998	564	564;564	1	8	0	2.0626	By MS/MS	By matching	By matching	By matching	By matching	By matching	22.9	11.7	17.7	21.6
CON__P06868;P00747	CON__P06868	18;2	18;2	18;2				2	18	18	18	17	13	16	18	16	11	17	13	16	18	16	11	17	13	16	18	16	11	33.7	33.7	33.7	91.215	812	812;810	1	194	0	45.274	By MS/MS	By MS/MS	By MS/MS	By MS/MS	By MS/MS	By MS/MS	29.9	23.4	27.8	33.7
CON__P08779;P08779;CON__Q9Z2K1;CON__Q3ZAW8	CON__P08779;P08779	15;15;5;5	7;7;1;1	7;7;1;1	Keratin, type I cytoskeletal 16	KRT16	;sp|P08779|K1C16_HUMAN Keratin, type I cytoskeletal 16 OS=Homo sapiens OX=9606 GN=KRT16 PE=1 SV=4	4	15	7	7	11	6	10	15	15	15	3	2	2	7	7	7	3	2	2	7	7	7	35.7	21.6	21.6	51.267	473	473;473;469;474	1	62	0	36.665	By MS/MS	By matching	By matching	By MS/MS	By MS/MS	By MS/MS	24.7	15.9	20.1	35.7
CON__P12763;P02765	CON__P12763	10;2	10;2	10;2				2	10	10	10	7	9	8	10	10	10	7	9	8	10	10	10	7	9	8	10	10	10	36.5	36.5	36.5	38.418	359	359;367	1	141	0	59.379	By MS/MS	By MS/MS	By MS/MS	By MS/MS	By MS/MS	By MS/MS	24.5	30.4	28.1	36.5
CON__P13645;P13645;CON__P02535-1;CON__Q7Z3Z0;CON__Q7Z3Y8;CON__Q148H6;CON__Q7Z3Y7;CON__Q99456;Q7Z3Z0;Q7Z3Y8;Q7Z3Y7;Q99456;CON__Q7Z3Y9;CON__Q2M2I5;Q7Z3Y9;Q2M2I5	CON__P13645;P13645	23;23;5;2;2;2;2;2;2;2;2;2;1;1;1;1	23;23;5;2;2;2;2;2;2;2;2;2;1;1;1;1	19;19;3;1;1;1;1;0;1;1;1;0;0;0;0;0	Keratin, type I cytoskeletal 10	KRT10	;sp|P13645|K1C10_HUMAN Keratin, type I cytoskeletal 10 OS=Homo sapiens OX=9606 GN=KRT10 PE=1 SV=6	16	23	23	19	19	18	19	22	21	22	19	18	19	22	21	22	15	16	15	18	17	18	43.5	43.5	38.6	59.51	593	593;584;570;450;459;464;486;494;450;459;464;494;468;525;468;525	1	302	0	285.02	By MS/MS	By MS/MS	By MS/MS	By MS/MS	By MS/MS	By MS/MS	32.4	30.9	32.4	41.8
CON__P13647;P13647	CON__P13647;P13647	15;15	12;12	5;5	Keratin, type II cytoskeletal 5	KRT5	;sp|P13647|K2C5_HUMAN Keratin, type II cytoskeletal 5 OS=Homo sapiens OX=9606 GN=KRT5 PE=1 SV=3	2	15	12	5	11	11	11	12	10	11	8	9	8	10	8	8	4	4	4	5	4	4	26.1	21.7	10.5	62.378	590	590;590	1	108	0	19.517	By MS/MS	By MS/MS	By MS/MS	By MS/MS	By MS/MS	By MS/MS	17.3	19.7	18.5	23.1
CON__P15497	CON__P15497	1	1	1				1	1	1	1	1	1	0	1	1	1	1	1	0	1	1	1	1	1	0	1	1	1	5.3	5.3	5.3	30.276	265	265	1	8	0	8.8873	By MS/MS	By MS/MS		By MS/MS	By MS/MS	By MS/MS	5.3	5.3	0	5.3
CON__P34955	CON__P34955	4	4	4				1	4	4	4	2	2	3	4	4	4	2	2	3	4	4	4	2	2	3	4	4	4	12	12	12	46.103	416	416	1	31	0	5.0473	By matching	By matching	By matching	By MS/MS	By MS/MS	By matching	6	6	8.4	12
P35527;CON__P35527;CON__P05784	P35527;CON__P35527	19;19;1	18;18;0	18;18;0	Keratin, type I cytoskeletal 9	KRT9	sp|P35527|K1C9_HUMAN Keratin, type I cytoskeletal 9 OS=Homo sapiens OX=9606 GN=KRT9 PE=1 SV=3;	3	19	18	18	15	15	14	18	18	17	14	14	13	17	17	16	14	14	13	17	17	16	39.5	39.5	39.5	62.064	623	623;623;423	1	264	0	224.21	By MS/MS	By MS/MS	By MS/MS	By MS/MS	By MS/MS	By MS/MS	29.5	31.8	30.3	36.9
CON__P35908v2;CON__P35908;P35908;CON__Q9R0H5;CON__P19013;P19013	CON__P35908v2;CON__P35908;P35908	24;24;24;2;2;2	22;22;22;1;2;2	17;17;17;0;0;0	Keratin, type II cytoskeletal 2 epidermal	KRT2	;;sp|P35908|K22E_HUMAN Keratin, type II cytoskeletal 2 epidermal OS=Homo sapiens OX=9606 GN=KRT2 PE=1 SV=2	6	24	22	17	21	16	20	21	20	18	19	14	18	20	18	16	14	10	13	15	13	11	41.5	38.3	30.4	65.432	639	639;645;639;524;594;534	1	246	0	270.52	By MS/MS	By MS/MS	By MS/MS	By MS/MS	By MS/MS	By MS/MS	36.9	31.5	39	36
CON__P67983;Q8N339;P80297;P04732;P02795;P13640	CON__P67983;Q8N339;P80297;P04732;P02795;P13640	1;1;1;1;1;1	1;1;1;1;1;1	1;1;1;1;1;1	Metallothionein-1M;Metallothionein-1X;Metallothionein-1E;Metallothionein-2;Metallothionein-1G	MT1M;MT1X;MT1E;MT2A;MT1G	;sp|Q8N339|MT1M_HUMAN Metallothionein-1M OS=Homo sapiens OX=9606 GN=MT1M PE=3 SV=2;sp|P80297|MT1X_HUMAN Metallothionein-1X OS=Homo sapiens OX=9606 GN=MT1X PE=1 SV=1;sp|P04732|MT1E_HUMAN Metallothionein-1E OS=Homo sapiens OX=9606 GN=MT1E PE=1 SV=1;sp|P02795	6	1	1	1	1	1	1	1	1	1	1	1	1	1	1	1	1	1	1	1	1	1	19.7	19.7	19.7	5.9511	61	61;61;61;61;61;62	1	17	0	9.5321	By MS/MS	By MS/MS	By MS/MS	By MS/MS	By MS/MS	By MS/MS	19.7	19.7	19.7	19.7
CON__P81644	CON__P81644	3	3	3				1	3	3	3	2	2	2	2	2	3	2	2	2	2	2	3	2	2	2	2	2	3	27	27	27	11.202	100	100	1	24	0	2.9089	By MS/MS	By MS/MS	By MS/MS	By MS/MS	By MS/MS	By MS/MS	11	11	11	11
CON__Q04695;Q04695;CON__Q9QWL7	CON__Q04695;Q04695;CON__Q9QWL7	9;9;7	3;3;2	3;3;2	Keratin, type I cytoskeletal 17	KRT17	;sp|Q04695|K1C17_HUMAN Keratin, type I cytoskeletal 17 OS=Homo sapiens OX=9606 GN=KRT17 PE=1 SV=2;	3	9	3	3	5	2	5	8	7	5	0	0	0	3	2	1	0	0	0	3	2	1	21.1	10	10	48.105	432	432;432;433	1	7	0	4.8004	By matching	By matching	By matching	By MS/MS	By MS/MS	By MS/MS	8.6	4.6	8.6	18.5
CON__Q29443;CON__Q0IIK2	CON__Q29443;CON__Q0IIK2	2;2	2;2	2;2			;	2	2	2	2	1	0	1	2	1	0	1	0	1	2	1	0	1	0	1	2	1	0	4.2	4.2	4.2	75.829	685	685;704	1	10	0	17.017	By MS/MS		By MS/MS	By MS/MS	By MS/MS		2.5	0	1.8	4.2
CON__Q0V8M9	CON__Q0V8M9	1	1	1				1	1	1	1	0	0	1	1	1	0	0	0	1	1	1	0	0	0	1	1	1	0	1.1	1.1	1.1	99.536	891	891	1	4	0.0072993	1.2203			By MS/MS	By MS/MS	By MS/MS		0	0	1.1	1.1
CON__Q3SX09;CON__P02070;P68871;P02042;A0A2R8Y7X9;P69892;P69891;P02100	CON__Q3SX09	10;2;2;2;1;1;1;1	10;2;2;2;1;1;1;1	10;2;2;2;1;1;1;1				8	10	10	10	9	8	9	10	10	9	9	8	9	10	10	9	9	8	9	10	10	9	48.3	48.3	48.3	22.06	201	201;145;147;147;168;147;147;147	1	120	0	50.394	By MS/MS	By MS/MS	By MS/MS	By MS/MS	By MS/MS	By MS/MS	38.8	33.8	38.8	48.3
CON__Q3SZ57	CON__Q3SZ57	1	1	1				1	1	1	1	0	0	1	1	0	0	0	0	1	1	0	0	0	0	1	1	0	0	3.4	3.4	3.4	68.587	610	610	1	6	0	4.7842			By MS/MS	By MS/MS			0	0	3.4	3.4
CON__Q3SZH5	CON__Q3SZH5	3	3	3				1	3	3	3	1	0	1	3	0	0	1	0	1	3	0	0	1	0	1	3	0	0	13.2	13.2	13.2	45.456	424	424	1	9	0	7.537	By MS/MS		By MS/MS	By MS/MS			3.3	0	3.3	13.2
CON__Q3ZBS7;P04004	CON__Q3ZBS7	5;1	5;1	5;1				2	5	5	5	2	2	3	4	4	3	2	2	3	4	4	3	2	2	3	4	4	3	12.4	12.4	12.4	54.099	484	484;478	1	41	0	9.7428	By MS/MS	By MS/MS	By MS/MS	By MS/MS	By MS/MS	By MS/MS	4.5	4.5	6.2	9.3
CON__Q58D62	CON__Q58D62	2	2	2				1	2	2	2	2	0	2	2	2	1	2	0	2	2	2	1	2	0	2	2	2	1	10.6	10.6	10.6	42.663	387	387	1	20	0	5.1338	By MS/MS		By MS/MS	By MS/MS	By MS/MS	By MS/MS	10.6	0	10.6	10.6
CON__Q5D862;Q5D862	CON__Q5D862;Q5D862	1;1	1;1	1;1	Filaggrin-2	FLG2	;sp|Q5D862|FILA2_HUMAN Filaggrin-2 OS=Homo sapiens OX=9606 GN=FLG2 PE=1 SV=1	2	1	1	1	0	0	1	1	1	0	0	0	1	1	1	0	0	0	1	1	1	0	0.5	0.5	0.5	248.07	2391	2391;2391	1	8	0.0039841	1.3776			By MS/MS	By MS/MS	By matching		0	0	0.5	0.5
CON__Q6IFZ6	CON__Q6IFZ6	4	1	1				1	4	1	1	3	2	2	3	2	2	1	0	0	0	0	0	1	0	0	0	0	0	8.9	3.5	3.5	61.358	572	572	1	1	1	-2	By MS/MS	By matching	By matching	By matching	By matching	By matching	6.8	3.3	3.3	5.4
CON__Q7RTT2;CON__Q8N1N4-2;Q8N1N4	CON__Q7RTT2;CON__Q8N1N4-2;Q8N1N4	2;2;2	1;1;1	1;1;1	Keratin, type II cytoskeletal 78	KRT78	;;sp|Q8N1N4|K2C78_HUMAN Keratin, type II cytoskeletal 78 OS=Homo sapiens OX=9606 GN=KRT78 PE=1 SV=2	3	2	1	1	2	0	1	0	0	1	1	0	0	0	0	0	1	0	0	0	0	0	4.2	2.9	2.9	56.964	521	521;521;520	1	1	0.0018457	1.4573	By MS/MS		By matching			By matching	4.2	0	1.3	0
CON__Q7Z794;Q7Z794	CON__Q7Z794;Q7Z794	4;4	2;2	1;1	Keratin, type II cytoskeletal 1b	KRT77	;sp|Q7Z794|K2C1B_HUMAN Keratin, type II cytoskeletal 1b OS=Homo sapiens OX=9606 GN=KRT77 PE=2 SV=3	2	4	2	1	3	3	3	4	3	3	1	1	1	2	1	1	1	1	1	1	1	1	7.1	3.8	1.7	61.802	578	578;578	1	13	0	21.647	By MS/MS	By MS/MS	By MS/MS	By MS/MS	By MS/MS	By matching	5	5	5	7.1
CON__Q9D312	CON__Q9D312	2	1	1				1	2	1	1	2	0	1	1	1	1	1	0	0	0	0	0	1	0	0	0	0	0	6.5	4.4	4.4	49.034	431	431	1	3	1	-2	By matching		By matching	By matching	By matching	By matching	6.5	0	2.1	2.1
CON__Q9NSB4;Q9NSB4	CON__Q9NSB4;Q9NSB4	1;1	1;1	1;1	Keratin, type II cuticular Hb2	KRT82	;sp|Q9NSB4|KRT82_HUMAN Keratin, type II cuticular Hb2 OS=Homo sapiens OX=9606 GN=KRT82 PE=3 SV=3	2	1	1	1	0	0	0	0	1	0	0	0	0	0	1	0	0	0	0	0	1	0	2.5	2.5	2.5	56.682	513	513;513	1	1	1	-2					By MS/MS		0	0	0	0
E7EVH7;Q07866;Q9H0B6	E7EVH7;Q07866	5;5;2	5;5;2	3;3;0	Kinesin light chain 1	KLC1	tr|E7EVH7|E7EVH7_HUMAN Uncharacterized protein OS=Homo sapiens OX=9606 PE=4 SV=1;sp|Q07866|KLC1_HUMAN Kinesin light chain 1 OS=Homo sapiens OX=9606 GN=KLC1 PE=1 SV=2	3	5	5	3	4	3	4	4	4	3	4	3	4	4	4	3	2	1	2	2	2	2	7	7	4.5	83.694	732	732;573;622	1	40	0	6.1388	By MS/MS	By matching	By MS/MS	By MS/MS	By MS/MS	By matching	5.6	3.6	4.9	4.9
E9PAV3;Q9BZK3	E9PAV3	4;1	4;1	4;1	Nascent polypeptide-associated complex subunit alpha, muscle-specific form	NACA	sp|E9PAV3|NACAM_HUMAN Nascent polypeptide-associated complex subunit alpha, muscle-specific form OS=Homo sapiens OX=9606 GN=NACA PE=1 SV=1	2	4	4	4	3	2	3	4	4	2	3	2	3	4	4	2	3	2	3	4	4	2	2.6	2.6	2.6	205.42	2078	2078;213	1	45	0	162.71	By MS/MS	By MS/MS	By MS/MS	By MS/MS	By MS/MS	By MS/MS	2	1.3	2	2.6
E9PL57;Q15843	E9PL57;Q15843	3;3	3;3	3;3	NEDD8	NEDD8-MDP1;NEDD8	tr|E9PL57|E9PL57_HUMAN NEDD8-MDP1 readthrough (Fragment) OS=Homo sapiens OX=9606 GN=NEDD8-MDP1 PE=4 SV=1;sp|Q15843|NEDD8_HUMAN NEDD8 OS=Homo sapiens OX=9606 GN=NEDD8 PE=1 SV=1	2	3	3	3	2	2	3	2	2	1	2	2	3	2	2	1	2	2	3	2	2	1	16.5	16.5	16.5	19.536	170	170;81	1	30	0	5.0743	By matching	By MS/MS	By MS/MS	By MS/MS	By MS/MS	By matching	13.5	13.5	16.5	13.5
E9PLN8;Q9BQB6	E9PLN8;Q9BQB6	1;1	1;1	1;1	Vitamin K epoxide reductase complex subunit 1	VKORC1	tr|E9PLN8|E9PLN8_HUMAN Uncharacterized protein (Fragment) OS=Homo sapiens OX=9606 PE=4 SV=1;sp|Q9BQB6|VKOR1_HUMAN Vitamin K epoxide reductase complex subunit 1 OS=Homo sapiens OX=9606 GN=VKORC1 PE=1 SV=1	2	1	1	1	1	1	1	1	1	1	1	1	1	1	1	1	1	1	1	1	1	1	7.8	7.8	7.8	17.945	166	166;163	1	12	0	3.2127	By MS/MS	By MS/MS	By MS/MS	By MS/MS	By MS/MS	By matching	7.8	7.8	7.8	7.8
E9PMD0;Q96R06	E9PMD0;Q96R06	1;1	1;1	1;1	Sperm-associated antigen 5	SPAG5	tr|E9PMD0|E9PMD0_HUMAN Uncharacterized protein (Fragment) OS=Homo sapiens OX=9606 PE=4 SV=1;sp|Q96R06|SPAG5_HUMAN Sperm-associated antigen 5 OS=Homo sapiens OX=9606 GN=SPAG5 PE=1 SV=2	2	1	1	1	1	0	0	1	0	0	1	0	0	1	0	0	1	0	0	1	0	0	4.5	4.5	4.5	38.243	336	336;1193	1	3	0.0011632	1.7115	By MS/MS			By MS/MS			4.5	0	0	4.5
E9PSI1;Q9BY43	E9PSI1;Q9BY43	3;3	3;3	3;3	Charged multivesicular body protein 4a	CHMP4A	tr|E9PSI1|E9PSI1_HUMAN Transmembrane 9 superfamily member OS=Homo sapiens OX=9606 PE=3 SV=1;sp|Q9BY43|CHM4A_HUMAN Charged multivesicular body protein 4a OS=Homo sapiens OX=9606 GN=CHMP4A PE=1 SV=3	2	3	3	3	1	2	2	3	2	2	1	2	2	3	2	2	1	2	2	3	2	2	5.2	5.2	5.2	92.386	815	815;222	1	24	0	16.747	By MS/MS	By MS/MS	By MS/MS	By MS/MS	By MS/MS	By MS/MS	1.7	2.8	2.8	5.2
F8W031;Q9Y2B0	F8W031;Q9Y2B0	4;3	3;3	3;3	Protein canopy homolog 2	CNPY2	tr|F8W031|F8W031_HUMAN Uncharacterized protein (Fragment) OS=Homo sapiens OX=9606 PE=1 SV=1;sp|Q9Y2B0|CNPY2_HUMAN Protein canopy homolog 2 OS=Homo sapiens OX=9606 GN=CNPY2 PE=1 SV=1	2	4	3	3	4	3	3	4	4	3	3	2	2	3	3	3	3	2	2	3	3	3	20.2	16.7	16.7	29.224	263	263;182	1	40	0	13.677	By MS/MS	By MS/MS	By MS/MS	By MS/MS	By MS/MS	By MS/MS	20.2	14.4	14.4	20.2
G3V2T6;Q9H6D7	G3V2T6;Q9H6D7	1;1	1;1	1;1	HAUS augmin-like complex subunit 4	HAUS4	tr|G3V2T6|G3V2T6_HUMAN Uncharacterized protein (Fragment) OS=Homo sapiens OX=9606 PE=4 SV=2;sp|Q9H6D7|HAUS4_HUMAN HAUS augmin-like complex subunit 4 OS=Homo sapiens OX=9606 GN=HAUS4 PE=1 SV=1	2	1	1	1	1	0	0	1	1	0	1	0	0	1	1	0	1	0	0	1	1	0	8.3	8.3	8.3	22.553	193	193;363	1	8	0	63.01	By MS/MS			By MS/MS	By MS/MS		8.3	0	0	8.3
G3V325;P56134	G3V325;P56134	1;1	1;1	1;1	ATP synthase subunit f, mitochondrial	ATP5J2-PTCD1;ATP5J2	tr|G3V325|G3V325_HUMAN ATP5MF-PTCD1 readthrough OS=Homo sapiens OX=9606 GN=ATP5MF-PTCD1 PE=4 SV=1;sp|P56134|ATPK_HUMAN ATP synthase subunit f, mitochondrial OS=Homo sapiens OX=9606 GN=ATP5MF PE=1 SV=3	2	1	1	1	0	0	0	1	1	1	0	0	0	1	1	1	0	0	0	1	1	1	1.7	1.7	1.7	84.109	749	749;94	1	7	0	1.9552				By matching	By matching	By matching	0	0	0	1.7
G3V3G9;Q5TAQ9	G3V3G9;Q5TAQ9	2;1	2;1	1;1	DDB1- and CUL4-associated factor 8	DCAF8	tr|G3V3G9|G3V3G9_HUMAN Uncharacterized protein OS=Homo sapiens OX=9606 PE=4 SV=1;sp|Q5TAQ9|DCAF8_HUMAN DDB1- and CUL4-associated factor 8 OS=Homo sapiens OX=9606 GN=DCAF8 PE=1 SV=1	2	2	2	1	2	0	1	2	2	1	2	0	1	2	2	1	1	0	1	1	1	1	3.9	3.9	1.5	84.752	751	751;597	1	13	0	5.1445	By MS/MS		By MS/MS	By MS/MS	By MS/MS	By MS/MS	3.9	0	1.5	3.9
H0YAE9;O00584	H0YAE9;O00584	1;1	1;1	1;1	Ribonuclease T2	RNASET2	tr|H0YAE9|H0YAE9_HUMAN Uncharacterized protein (Fragment) OS=Homo sapiens OX=9606 PE=3 SV=1;sp|O00584|RNT2_HUMAN Ribonuclease T2 OS=Homo sapiens OX=9606 GN=RNASET2 PE=1 SV=2	2	1	1	1	0	0	1	1	1	0	0	0	1	1	1	0	0	0	1	1	1	0	5.4	5.4	5.4	21.772	185	185;256	1	7	0.0043057	1.336			By MS/MS	By MS/MS	By MS/MS		0	0	5.4	5.4
H0YHG0;P82979	H0YHG0;P82979	4;4	4;4	4;4	SAP domain-containing ribonucleoprotein	SARNP	tr|H0YHG0|H0YHG0_HUMAN Uncharacterized protein (Fragment) OS=Homo sapiens OX=9606 PE=1 SV=1;sp|P82979|SARNP_HUMAN SAP domain-containing ribonucleoprotein OS=Homo sapiens OX=9606 GN=SARNP PE=1 SV=3	2	4	4	4	4	4	4	4	4	4	4	4	4	4	4	4	4	4	4	4	4	4	9.2	9.2	9.2	59.075	523	523;210	1	47	0	97.222	By MS/MS	By MS/MS	By MS/MS	By MS/MS	By MS/MS	By MS/MS	9.2	9.2	9.2	9.2
H0YIS7;Q8IXM2	H0YIS7;Q8IXM2	1;1	1;1	1;1	Chromatin complexes subunit BAP18	RNASEK-C17orf49;BAP18	tr|H0YIS7|H0YIS7_HUMAN RNASEK-C17orf49 readthrough (Fragment) OS=Homo sapiens OX=9606 GN=RNASEK-C17orf49 PE=4 SV=1;sp|Q8IXM2|BAP18_HUMAN Chromatin complexes subunit BAP18 OS=Homo sapiens OX=9606 GN=BAP18 PE=1 SV=1	2	1	1	1	1	1	0	1	0	0	1	1	0	1	0	0	1	1	0	1	0	0	8.6	8.6	8.6	24.767	233	233;172	1	9	0	2.1346	By matching	By MS/MS		By MS/MS			8.6	8.6	0	8.6
Q8N7Z2;H0YM25	Q8N7Z2;H0YM25	1;1	1;1	1;1	Golgin subfamily A member 6-like protein 1;Golgin subfamily A member 6-like protein 22	GOLGA6L1;GOLGA6L22	sp|Q8N7Z2|GG6L1_HUMAN Golgin subfamily A member 6-like protein 1 OS=Homo sapiens OX=9606 GN=GOLGA6L1 PE=2 SV=3;sp|H0YM25|GG6LV_HUMAN Golgin subfamily A member 6-like protein 22 OS=Homo sapiens OX=9606 GN=GOLGA6L22 PE=3 SV=2	2	1	1	1	0	1	1	1	0	1	0	1	1	1	0	1	0	1	1	1	0	1	1.8	1.8	1.8	83.068	668	668;810	1	6	1	-2		By matching	By matching	By matching		By matching	0	1.8	1.8	1.8
H3BNC9;P08708	H3BNC9;P08708	3;3	3;3	3;3	40S ribosomal protein S17	RPS17	tr|H3BNC9|H3BNC9_HUMAN Uncharacterized protein OS=Homo sapiens OX=9606 PE=3 SV=2;sp|P08708|RS17_HUMAN 40S ribosomal protein S17 OS=Homo sapiens OX=9606 GN=RPS17 PE=1 SV=2	2	3	3	3	2	2	2	3	3	1	2	2	2	3	3	1	2	2	2	3	3	1	7.4	7.4	7.4	64.532	584	584;135	1	37	0	5.8575	By MS/MS	By MS/MS	By MS/MS	By MS/MS	By MS/MS	By MS/MS	3.6	3.6	3.6	7.4
H3BQZ7;Q1KMD3	H3BQZ7;Q1KMD3	9;9	9;9	9;9	Heterogeneous nuclear ribonucleoprotein U-like protein 2	HNRNPUL2-BSCL2;HNRNPUL2	tr|H3BQZ7|H3BQZ7_HUMAN HCG2044799 OS=Homo sapiens OX=9606 GN=HNRNPUL2-BSCL2 PE=4 SV=1;sp|Q1KMD3|HNRL2_HUMAN Heterogeneous nuclear ribonucleoprotein U-like protein 2 OS=Homo sapiens OX=9606 GN=HNRNPUL2 PE=1 SV=1	2	9	9	9	9	5	8	9	8	5	9	5	8	9	8	5	9	5	8	9	8	5	16.5	16.5	16.5	84.69	746	746;747	1	96	0	100.93	By MS/MS	By MS/MS	By MS/MS	By MS/MS	By MS/MS	By MS/MS	16.5	10.6	13	16.5
I3L0A0;Q13404	I3L0A0;Q13404	3;3	3;3	3;3	Ubiquitin-conjugating enzyme E2 variant 1	TMEM189-UBE2V1;UBE2V1	tr|I3L0A0|I3L0A0_HUMAN HCG2044781 OS=Homo sapiens OX=9606 GN=TMEM189-UBE2V1 PE=4 SV=1;sp|Q13404|UB2V1_HUMAN Ubiquitin-conjugating enzyme E2 variant 1 OS=Homo sapiens OX=9606 GN=UBE2V1 PE=1 SV=2	2	3	3	3	2	1	2	1	2	1	2	1	2	1	2	1	2	1	2	1	2	1	10	10	10	42.208	370	370;147	1	25	0	3.0046	By MS/MS	By matching	By MS/MS	By MS/MS	By matching	By matching	6.8	2.4	5.7	4.3
I3L0E3;Q9Y2R5	I3L0E3;Q9Y2R5	1;1	1;1	1;1	28S ribosomal protein S17, mitochondrial	hCG_1984214;MRPS17	tr|I3L0E3|I3L0E3_HUMAN HCG1984214, isoform CRA_a OS=Homo sapiens OX=9606 GN=hCG_1984214 PE=4 SV=1;sp|Q9Y2R5|RT17_HUMAN 28S ribosomal protein S17, mitochondrial OS=Homo sapiens OX=9606 GN=MRPS17 PE=1 SV=1	2	1	1	1	1	1	0	1	1	1	1	1	0	1	1	1	1	1	0	1	1	1	12.9	12.9	12.9	25.72	225	225;130	1	7	0	13.466	By MS/MS	By matching		By MS/MS	By MS/MS	By MS/MS	12.9	12.9	0	12.9
M0QYT0	M0QYT0	9	2	0			tr|M0QYT0|M0QYT0_HUMAN Uncharacterized protein (Fragment) OS=Homo sapiens OX=9606 PE=1 SV=1	1	9	2	0	7	6	6	8	8	7	1	1	1	1	1	1	0	0	0	0	0	0	40.5	11.2	0	35.904	321	321	1	13	0	11.238	By MS/MS	By MS/MS	By MS/MS	By matching	By MS/MS	By MS/MS	28	21.8	21.8	32.1
O00116	O00116	7	7	7	Alkyldihydroxyacetonephosphate synthase, peroxisomal	AGPS	sp|O00116|ADAS_HUMAN Alkyldihydroxyacetonephosphate synthase, peroxisomal OS=Homo sapiens OX=9606 GN=AGPS PE=1 SV=1	1	7	7	7	4	2	5	6	3	1	4	2	5	6	3	1	4	2	5	6	3	1	13.5	13.5	13.5	72.911	658	658	1	54	0	45.693	By MS/MS	By MS/MS	By MS/MS	By MS/MS	By MS/MS	By MS/MS	9	5.5	9.1	13.4
O00139;Q8N4N8	O00139	3;1	3;1	3;1	Kinesin-like protein KIF2A	KIF2A	sp|O00139|KIF2A_HUMAN Kinesin-like protein KIF2A OS=Homo sapiens OX=9606 GN=KIF2A PE=1 SV=3	2	3	3	3	2	1	1	3	1	1	2	1	1	3	1	1	2	1	1	3	1	1	6.1	6.1	6.1	79.954	706	706;673	1	17	0	3.2868	By matching	By matching	By MS/MS	By MS/MS	By matching	By matching	4	1.6	1.6	6.1
O00151	O00151	7	7	7	PDZ and LIM domain protein 1	PDLIM1	sp|O00151|PDLI1_HUMAN PDZ and LIM domain protein 1 OS=Homo sapiens OX=9606 GN=PDLIM1 PE=1 SV=4	1	7	7	7	1	0	1	1	1	0	1	0	1	1	1	0	1	0	1	1	1	0	33.7	33.7	33.7	36.071	329	329	1	44	0	27.756	By matching		By matching	By matching	By matching		4.6	0	4.6	3.6
O00154	O00154	3	3	3	Cytosolic acyl coenzyme A thioester hydrolase	ACOT7	sp|O00154|BACH_HUMAN Cytosolic acyl coenzyme A thioester hydrolase OS=Homo sapiens OX=9606 GN=ACOT7 PE=1 SV=3	1	3	3	3	3	1	3	3	3	0	3	1	3	3	3	0	3	1	3	3	3	0	9.2	9.2	9.2	41.796	380	380	1	23	0	3.2558	By MS/MS	By matching	By matching	By MS/MS	By MS/MS		9.2	2.9	9.2	9.2
O00160;Q12965	O00160;Q12965	1;1	1;1	1;1	Unconventional myosin-If;Unconventional myosin-Ie	MYO1F;MYO1E	sp|O00160|MYO1F_HUMAN Unconventional myosin-If OS=Homo sapiens OX=9606 GN=MYO1F PE=1 SV=3;sp|Q12965|MYO1E_HUMAN Unconventional myosin-Ie OS=Homo sapiens OX=9606 GN=MYO1E PE=1 SV=2	2	1	1	1	1	0	0	1	1	1	1	0	0	1	1	1	1	0	0	1	1	1	1.5	1.5	1.5	124.84	1098	1098;1108	1	9	0	7.9156	By MS/MS			By MS/MS	By MS/MS	By MS/MS	1.5	0	0	1.5
O00161	O00161	4	4	4	Synaptosomal-associated protein 23	SNAP23	sp|O00161|SNP23_HUMAN Synaptosomal-associated protein 23 OS=Homo sapiens OX=9606 GN=SNAP23 PE=1 SV=1	1	4	4	4	2	3	1	2	2	2	2	3	1	2	2	2	2	3	1	2	2	2	25.1	25.1	25.1	23.354	211	211	1	28	0	9.4876	By MS/MS	By MS/MS	By MS/MS	By MS/MS	By MS/MS	By MS/MS	14.7	19.9	6.6	14.7
O00170	O00170	5	5	5	AH receptor-interacting protein	AIP	sp|O00170|AIP_HUMAN AH receptor-interacting protein OS=Homo sapiens OX=9606 GN=AIP PE=1 SV=2	1	5	5	5	4	2	3	5	3	1	4	2	3	5	3	1	4	2	3	5	3	1	17.9	17.9	17.9	37.636	330	330	1	35	0	9.2748	By MS/MS	By matching	By MS/MS	By MS/MS	By MS/MS	By matching	17.9	7.9	11.5	17.9
O00178	O00178	1	1	1	GTP-binding protein 1	GTPBP1	sp|O00178|GTPB1_HUMAN GTP-binding protein 1 OS=Homo sapiens OX=9606 GN=GTPBP1 PE=1 SV=3	1	1	1	1	1	0	1	1	1	1	1	0	1	1	1	1	1	0	1	1	1	1	2.4	2.4	2.4	72.453	669	669	1	7	0.0039898	1.3819	By MS/MS		By MS/MS	By MS/MS	By matching	By matching	2.4	0	2.4	2.4
O00182;Q6DKI2;Q3B8N2	O00182;Q6DKI2;Q3B8N2	3;2;2	3;2;2	3;2;2	Galectin-9;Galectin-9C;Galectin-9B	LGALS9;LGALS9C;LGALS9B	sp|O00182|LEG9_HUMAN Galectin-9 OS=Homo sapiens OX=9606 GN=LGALS9 PE=1 SV=2;sp|Q6DKI2|LEG9C_HUMAN Galectin-9C OS=Homo sapiens OX=9606 GN=LGALS9C PE=1 SV=2;sp|Q3B8N2|LEG9B_HUMAN Galectin-9B OS=Homo sapiens OX=9606 GN=LGALS9B PE=1 SV=3	3	3	3	3	0	0	0	1	1	0	0	0	0	1	1	0	0	0	0	1	1	0	11.3	11.3	11.3	39.518	355	355;356;356	1	17	0	17.943				By matching	By matching		0	0	0	3.9
O00186	O00186	2	2	2	Syntaxin-binding protein 3	STXBP3	sp|O00186|STXB3_HUMAN Syntaxin-binding protein 3 OS=Homo sapiens OX=9606 GN=STXBP3 PE=1 SV=2	1	2	2	2	1	0	1	0	1	1	1	0	1	0	1	1	1	0	1	0	1	1	4.2	4.2	4.2	67.764	592	592	1	12	0	3.2814	By MS/MS		By MS/MS		By matching	By matching	2.5	0	2.5	0
O00193	O00193	3	3	3	Small acidic protein	SMAP	sp|O00193|SMAP_HUMAN Small acidic protein OS=Homo sapiens OX=9606 GN=SMAP PE=1 SV=1	1	3	3	3	3	2	3	3	3	3	3	2	3	3	3	3	3	2	3	3	3	3	25.1	25.1	25.1	20.332	183	183	1	42	0	57.082	By MS/MS	By MS/MS	By MS/MS	By MS/MS	By MS/MS	By MS/MS	25.1	25.1	25.1	25.1
O00203	O00203	4	4	4	AP-3 complex subunit beta-1	AP3B1	sp|O00203|AP3B1_HUMAN AP-3 complex subunit beta-1 OS=Homo sapiens OX=9606 GN=AP3B1 PE=1 SV=3	1	4	4	4	3	1	3	3	3	2	3	1	3	3	3	2	3	1	3	3	3	2	4.8	4.8	4.8	121.32	1094	1094	1	31	0	3.8585	By matching	By matching	By MS/MS	By MS/MS	By MS/MS	By MS/MS	3.6	1.7	3.6	3.6
O00214	O00214	1	1	1	Galectin-8	LGALS8	sp|O00214|LEG8_HUMAN Galectin-8 OS=Homo sapiens OX=9606 GN=LGALS8 PE=1 SV=4	1	1	1	1	1	0	0	1	1	1	1	0	0	1	1	1	1	0	0	1	1	1	4.1	4.1	4.1	35.808	317	317	1	5	0	3.0363	By matching			By MS/MS	By matching	By MS/MS	4.1	0	0	4.1
O00217	O00217	1	1	1	NADH dehydrogenase [ubiquinone] iron-sulfur protein 8, mitochondrial	NDUFS8	sp|O00217|NDUS8_HUMAN NADH dehydrogenase [ubiquinone] iron-sulfur protein 8, mitochondrial OS=Homo sapiens OX=9606 GN=NDUFS8 PE=1 SV=1	1	1	1	1	1	1	1	1	1	1	1	1	1	1	1	1	1	1	1	1	1	1	8.6	8.6	8.6	23.705	210	210	1	13	0	19.739	By MS/MS	By MS/MS	By matching	By MS/MS	By MS/MS	By MS/MS	8.6	8.6	8.6	8.6
O00231	O00231	11	11	11	26S proteasome non-ATPase regulatory subunit 11	PSMD11	sp|O00231|PSD11_HUMAN 26S proteasome non-ATPase regulatory subunit 11 OS=Homo sapiens OX=9606 GN=PSMD11 PE=1 SV=3	1	11	11	11	10	10	10	11	11	11	10	10	10	11	11	11	10	10	10	11	11	11	31.5	31.5	31.5	47.463	422	422	1	151	0	24.958	By MS/MS	By MS/MS	By MS/MS	By MS/MS	By MS/MS	By MS/MS	28.7	28.7	28.7	31.5
O00232	O00232	5	5	5	26S proteasome non-ATPase regulatory subunit 12	PSMD12	sp|O00232|PSD12_HUMAN 26S proteasome non-ATPase regulatory subunit 12 OS=Homo sapiens OX=9606 GN=PSMD12 PE=1 SV=3	1	5	5	5	4	2	2	3	4	2	4	2	2	3	4	2	4	2	2	3	4	2	15.1	15.1	15.1	52.904	456	456	1	33	0	14.358	By MS/MS	By MS/MS	By MS/MS	By MS/MS	By MS/MS	By MS/MS	11.2	6.4	6.4	10.3
O00233	O00233	4	4	4	26S proteasome non-ATPase regulatory subunit 9	PSMD9	sp|O00233|PSMD9_HUMAN 26S proteasome non-ATPase regulatory subunit 9 OS=Homo sapiens OX=9606 GN=PSMD9 PE=1 SV=3	1	4	4	4	4	3	4	4	4	3	4	3	4	4	4	3	4	3	4	4	4	3	21.1	21.1	21.1	24.682	223	223	1	42	0	8.1499	By MS/MS	By MS/MS	By MS/MS	By MS/MS	By MS/MS	By MS/MS	21.1	13.9	21.1	21.1
O00267	O00267	6	6	6	Transcription elongation factor SPT5	SUPT5H	sp|O00267|SPT5H_HUMAN Transcription elongation factor SPT5 OS=Homo sapiens OX=9606 GN=SUPT5H PE=1 SV=1	1	6	6	6	3	2	3	5	5	3	3	2	3	5	5	3	3	2	3	5	5	3	9	9	9	121	1087	1087	1	47	0	20.645	By MS/MS	By matching	By MS/MS	By MS/MS	By MS/MS	By matching	3.6	2.9	3.6	8.1
O00273	O00273	4	4	4	DNA fragmentation factor subunit alpha	DFFA	sp|O00273|DFFA_HUMAN DNA fragmentation factor subunit alpha OS=Homo sapiens OX=9606 GN=DFFA PE=1 SV=1	1	4	4	4	3	2	2	3	3	3	3	2	2	3	3	3	3	2	2	3	3	3	15.4	15.4	15.4	36.521	331	331	1	29	0	13.956	By MS/MS	By matching	By matching	By MS/MS	By MS/MS	By MS/MS	12.7	9.1	9.1	10.6
O00291	O00291	5	5	5	Huntingtin-interacting protein 1	HIP1	sp|O00291|HIP1_HUMAN Huntingtin-interacting protein 1 OS=Homo sapiens OX=9606 GN=HIP1 PE=1 SV=5	1	5	5	5	5	2	3	4	3	1	5	2	3	4	3	1	5	2	3	4	3	1	6.5	6.5	6.5	116.22	1037	1037	1	35	0	10.178	By MS/MS	By matching	By MS/MS	By MS/MS	By MS/MS	By matching	6.5	3.3	4.5	5.4
O00299	O00299	11	11	11	Chloride intracellular channel protein 1	CLIC1	sp|O00299|CLIC1_HUMAN Chloride intracellular channel protein 1 OS=Homo sapiens OX=9606 GN=CLIC1 PE=1 SV=4	1	11	11	11	10	9	10	11	11	11	10	9	10	11	11	11	10	9	10	11	11	11	56	56	56	26.922	241	241	1	147	0	61.51	By MS/MS	By MS/MS	By MS/MS	By MS/MS	By MS/MS	By MS/MS	46.9	46.9	46.9	56
O00303	O00303	8	8	8	Eukaryotic translation initiation factor 3 subunit F	EIF3F	sp|O00303|EIF3F_HUMAN Eukaryotic translation initiation factor 3 subunit F OS=Homo sapiens OX=9606 GN=EIF3F PE=1 SV=1	1	8	8	8	6	4	5	8	5	4	6	4	5	8	5	4	6	4	5	8	5	4	29.1	29.1	29.1	37.563	357	357	1	77	0	25.157	By MS/MS	By MS/MS	By MS/MS	By MS/MS	By MS/MS	By MS/MS	20.7	17.1	17.6	29.1
O00330	O00330	1	1	1	Pyruvate dehydrogenase protein X component, mitochondrial	PDHX	sp|O00330|ODPX_HUMAN Pyruvate dehydrogenase protein X component, mitochondrial OS=Homo sapiens OX=9606 GN=PDHX PE=1 SV=3	1	1	1	1	0	0	0	0	0	0	0	0	0	0	0	0	0	0	0	0	0	0	3.8	3.8	3.8	54.122	501	501	1	1	0.0015279	1.6449							0	0	0	0
O00410;O60518	O00410	18;1	18;1	18;1	Importin-5	IPO5	sp|O00410|IPO5_HUMAN Importin-5 OS=Homo sapiens OX=9606 GN=IPO5 PE=1 SV=4	2	18	18	18	15	9	13	17	16	11	15	9	13	17	16	11	15	9	13	17	16	11	20.5	20.5	20.5	123.63	1097	1097;1105	1	158	0	58.524	By MS/MS	By MS/MS	By MS/MS	By MS/MS	By MS/MS	By MS/MS	15.6	9	14.3	19.1
O00425	O00425	4	3	3	Insulin-like growth factor 2 mRNA-binding protein 3	IGF2BP3	sp|O00425|IF2B3_HUMAN Insulin-like growth factor 2 mRNA-binding protein 3 OS=Homo sapiens OX=9606 GN=IGF2BP3 PE=1 SV=2	1	4	3	3	2	1	2	4	4	2	1	0	1	3	3	1	1	0	1	3	3	1	10.7	8.5	8.5	63.704	579	579	1	9	0	8.635	By MS/MS	By matching	By MS/MS	By MS/MS	By MS/MS	By MS/MS	5.2	2.2	5.2	10.7
O00429	O00429	6	6	6	Dynamin-1-like protein	DNM1L	sp|O00429|DNM1L_HUMAN Dynamin-1-like protein OS=Homo sapiens OX=9606 GN=DNM1L PE=1 SV=2	1	6	6	6	5	4	4	6	5	2	5	4	4	6	5	2	5	4	4	6	5	2	11.3	11.3	11.3	81.876	736	736	1	58	0	68.341	By MS/MS	By MS/MS	By MS/MS	By MS/MS	By MS/MS	By MS/MS	9.9	8.7	6.9	11.3
O00461	O00461	1	1	1	Golgi integral membrane protein 4	GOLIM4	sp|O00461|GOLI4_HUMAN Golgi integral membrane protein 4 OS=Homo sapiens OX=9606 GN=GOLIM4 PE=1 SV=1	1	1	1	1	0	0	0	0	0	0	0	0	0	0	0	0	0	0	0	0	0	0	1.9	1.9	1.9	81.879	696	696	1	6	0	2.3714							0	0	0	0
O00483	O00483	2	2	2	Cytochrome c oxidase subunit NDUFA4	NDUFA4	sp|O00483|NDUA4_HUMAN Cytochrome c oxidase subunit NDUFA4 OS=Homo sapiens OX=9606 GN=NDUFA4 PE=1 SV=1	1	2	2	2	2	1	0	2	2	2	2	1	0	2	2	2	2	1	0	2	2	2	27.2	27.2	27.2	9.3697	81	81	1	20	0	2.4802	By MS/MS	By matching		By matching	By MS/MS	By matching	27.2	12.3	0	27.2
O00487	O00487	1	1	1	26S proteasome non-ATPase regulatory subunit 14	PSMD14	sp|O00487|PSDE_HUMAN 26S proteasome non-ATPase regulatory subunit 14 OS=Homo sapiens OX=9606 GN=PSMD14 PE=1 SV=1	1	1	1	1	1	1	1	1	1	1	1	1	1	1	1	1	1	1	1	1	1	1	4.2	4.2	4.2	34.577	310	310	1	12	0	3.033	By MS/MS	By MS/MS	By MS/MS	By MS/MS	By MS/MS	By MS/MS	4.2	4.2	4.2	4.2
O00505	O00505	4	4	3	Importin subunit alpha-4	KPNA3	sp|O00505|IMA4_HUMAN Importin subunit alpha-4 OS=Homo sapiens OX=9606 GN=KPNA3 PE=1 SV=2	1	4	4	3	3	2	2	2	3	3	3	2	2	2	3	3	2	1	1	2	2	2	10.6	10.6	7.7	57.81	521	521	1	28	0	4.8168	By MS/MS	By matching	By matching	By MS/MS	By MS/MS	By MS/MS	7.1	4.6	4.6	4.2
O00541	O00541	2	2	2	Pescadillo homolog	PES1	sp|O00541|PESC_HUMAN Pescadillo homolog OS=Homo sapiens OX=9606 GN=PES1 PE=1 SV=1	1	2	2	2	0	0	0	0	0	0	0	0	0	0	0	0	0	0	0	0	0	0	4.4	4.4	4.4	68.002	588	588	1	9	0	2.9223							0	0	0	0
O00560	O00560	4	4	4	Syntenin-1	SDCBP	sp|O00560|SDCB1_HUMAN Syntenin-1 OS=Homo sapiens OX=9606 GN=SDCBP PE=1 SV=1	1	4	4	4	3	1	2	4	4	3	3	1	2	4	4	3	3	1	2	4	4	3	22.8	22.8	22.8	32.444	298	298	1	40	0	23.235	By MS/MS	By MS/MS	By matching	By MS/MS	By MS/MS	By MS/MS	15.8	6	9.4	22.8
O00566	O00566	2	2	2	U3 small nucleolar ribonucleoprotein protein MPP10	MPHOSPH10	sp|O00566|MPP10_HUMAN U3 small nucleolar ribonucleoprotein protein MPP10 OS=Homo sapiens OX=9606 GN=MPHOSPH10 PE=1 SV=2	1	2	2	2	0	0	0	1	1	1	0	0	0	1	1	1	0	0	0	1	1	1	4.8	4.8	4.8	78.863	681	681	1	4	0	2.7489				By MS/MS	By MS/MS	By MS/MS	0	0	0	2.9
O00567	O00567	9	9	9	Nucleolar protein 56	NOP56	sp|O00567|NOP56_HUMAN Nucleolar protein 56 OS=Homo sapiens OX=9606 GN=NOP56 PE=1 SV=4	1	9	9	9	4	6	5	7	7	4	4	6	5	7	7	4	4	6	5	7	7	4	22.4	22.4	22.4	66.049	594	594	1	66	0	45.7	By MS/MS	By MS/MS	By MS/MS	By MS/MS	By MS/MS	By MS/MS	10.9	15.2	12.8	17.5
O00571;Q9NQI0	O00571	18;2	17;2	5;0	ATP-dependent RNA helicase DDX3X	DDX3X	sp|O00571|DDX3X_HUMAN ATP-dependent RNA helicase DDX3X OS=Homo sapiens OX=9606 GN=DDX3X PE=1 SV=3	2	18	17	5	15	12	13	17	15	14	15	12	12	16	14	14	5	4	4	5	5	5	31.3	29.6	8.6	73.243	662	662;724	1	157	0	50.823	By MS/MS	By MS/MS	By MS/MS	By MS/MS	By MS/MS	By MS/MS	26.4	21.9	23.1	29.6
O00629	O00629	3	2	2	Importin subunit alpha-3	KPNA4	sp|O00629|IMA3_HUMAN Importin subunit alpha-3 OS=Homo sapiens OX=9606 GN=KPNA4 PE=1 SV=1	1	3	2	2	2	1	1	1	1	1	1	0	0	1	0	0	1	0	0	1	0	0	9	6.1	6.1	57.886	521	521	1	6	0	4.0041	By matching	By matching	By matching	By matching	By matching	By matching	6.3	2.9	2.9	3.5
O00743	O00743	3	3	3	Serine/threonine-protein phosphatase 6 catalytic subunit;Serine/threonine-protein phosphatase 6 catalytic subunit, N-terminally processed	PPP6C	sp|O00743|PPP6_HUMAN Serine/threonine-protein phosphatase 6 catalytic subunit OS=Homo sapiens OX=9606 GN=PPP6C PE=1 SV=1	1	3	3	3	2	1	1	2	2	1	2	1	1	2	2	1	2	1	1	2	2	1	12.1	12.1	12.1	35.144	305	305	1	20	0	11.908	By MS/MS	By MS/MS	By MS/MS	By MS/MS	By MS/MS	By matching	7.9	4.9	4.9	7.9
O00744	O00744	1	1	1	Protein Wnt-10b	WNT10B	sp|O00744|WN10B_HUMAN Protein Wnt-10b OS=Homo sapiens OX=9606 GN=WNT10B PE=1 SV=2	1	1	1	1	1	0	0	0	0	0	1	0	0	0	0	0	1	0	0	0	0	0	2.3	2.3	2.3	43	389	389	1	1	1	-2	By MS/MS						2.3	0	0	0
O00754;M0QZ24;M0R2P5	O00754	9;4;1	9;4;1	9;4;1	Lysosomal alpha-mannosidase;Lysosomal alpha-mannosidase A peptide;Lysosomal alpha-mannosidase B peptide;Lysosomal alpha-mannosidase C peptide;Lysosomal alpha-mannosidase D peptide;Lysosomal alpha-mannosidase E peptide	MAN2B1	sp|O00754|MA2B1_HUMAN Lysosomal alpha-mannosidase OS=Homo sapiens OX=9606 GN=MAN2B1 PE=1 SV=3	3	9	9	9	4	3	3	5	5	3	4	3	3	5	5	3	4	3	3	5	5	3	11.2	11.2	11.2	113.74	1011	1011;198;195	1	60	0	26.028	By MS/MS	By MS/MS	By MS/MS	By MS/MS	By MS/MS	By MS/MS	5.3	3.8	3.8	6.8
O00762	O00762	3	3	3	Ubiquitin-conjugating enzyme E2 C	UBE2C	sp|O00762|UBE2C_HUMAN Ubiquitin-conjugating enzyme E2 C OS=Homo sapiens OX=9606 GN=UBE2C PE=1 SV=1	1	3	3	3	1	2	2	3	1	1	1	2	2	3	1	1	1	2	2	3	1	1	21.2	21.2	21.2	19.652	179	179	1	19	0	3.6366	By matching	By MS/MS	By MS/MS	By MS/MS	By matching	By matching	4.5	11.7	11.7	21.2
O00764	O00764	1	1	1	Pyridoxal kinase	PDXK	sp|O00764|PDXK_HUMAN Pyridoxal kinase OS=Homo sapiens OX=9606 GN=PDXK PE=1 SV=1	1	1	1	1	0	0	0	1	1	1	0	0	0	1	1	1	0	0	0	1	1	1	5.4	5.4	5.4	35.102	312	312	1	6	0	9.4432				By MS/MS	By MS/MS	By MS/MS	0	0	0	5.4
O14497;Q8NFD5	O14497	8;1	8;1	8;1	AT-rich interactive domain-containing protein 1A	ARID1A	sp|O14497|ARI1A_HUMAN AT-rich interactive domain-containing protein 1A OS=Homo sapiens OX=9606 GN=ARID1A PE=1 SV=3	2	8	8	8	6	2	3	7	5	1	6	2	3	7	5	1	6	2	3	7	5	1	4.9	4.9	4.9	242.04	2285	2285;2236	1	67	0	28.134	By MS/MS	By matching	By MS/MS	By MS/MS	By MS/MS	By matching	3.4	0.9	1.3	4
O14514	O14514	1	1	1	Brain-specific angiogenesis inhibitor 1	BAI1	sp|O14514|AGRB1_HUMAN Adhesion G protein-coupled receptor B1 OS=Homo sapiens OX=9606 GN=ADGRB1 PE=1 SV=2	1	1	1	1	0	0	0	0	0	0	0	0	0	0	0	0	0	0	0	0	0	0	1	1	1	173.5	1584	1584	1	1	1	-2							0	0	0	0
O14545	O14545	1	1	1	TRAF-type zinc finger domain-containing protein 1	TRAFD1	sp|O14545|TRAD1_HUMAN TRAF-type zinc finger domain-containing protein 1 OS=Homo sapiens OX=9606 GN=TRAFD1 PE=1 SV=1	1	1	1	1	0	0	0	1	0	0	0	0	0	1	0	0	0	0	0	1	0	0	2.1	2.1	2.1	64.84	582	582	1	4	0	4.0919				By MS/MS			0	0	0	2.1
O14548	O14548	1	1	1	Cytochrome c oxidase subunit 7A-related protein, mitochondrial	COX7A2L	sp|O14548|COX7R_HUMAN Cytochrome c oxidase subunit 7A-related protein, mitochondrial OS=Homo sapiens OX=9606 GN=COX7A2L PE=1 SV=2	1	1	1	1	1	0	1	1	1	1	1	0	1	1	1	1	1	0	1	1	1	1	11.4	11.4	11.4	12.615	114	114	1	10	0.0011646	1.7135	By matching		By matching	By MS/MS	By matching	By MS/MS	11.4	0	11.4	11.4
O14562	O14562	1	1	1	Ubiquitin domain-containing protein UBFD1	UBFD1	sp|O14562|UBFD1_HUMAN Ubiquitin domain-containing protein UBFD1 OS=Homo sapiens OX=9606 GN=UBFD1 PE=1 SV=2	1	1	1	1	0	0	0	0	0	0	0	0	0	0	0	0	0	0	0	0	0	0	10.4	10.4	10.4	33.382	309	309	1	1	1	-2							0	0	0	0
O14578	O14578	2	2	2	Citron Rho-interacting kinase	CIT	sp|O14578|CTRO_HUMAN Citron Rho-interacting kinase OS=Homo sapiens OX=9606 GN=CIT PE=1 SV=2	1	2	2	2	1	0	0	2	0	0	1	0	0	2	0	0	1	0	0	2	0	0	1.2	1.2	1.2	231.43	2027	2027	1	3	0.0046578	1.3303	By matching			By MS/MS			0.6	0	0	1.2
O14579	O14579	7	7	7	Coatomer subunit epsilon	COPE	sp|O14579|COPE_HUMAN Coatomer subunit epsilon OS=Homo sapiens OX=9606 GN=COPE PE=1 SV=3	1	7	7	7	6	5	4	7	7	4	6	5	4	7	7	4	6	5	4	7	7	4	32.1	32.1	32.1	34.482	308	308	1	66	0	25.009	By MS/MS	By MS/MS	By MS/MS	By MS/MS	By MS/MS	By MS/MS	27.3	22.7	17.2	32.1
P47813;O14602	P47813;O14602	4;4	4;4	4;4	Eukaryotic translation initiation factor 1A, X-chromosomal;Eukaryotic translation initiation factor 1A, Y-chromosomal	EIF1AX;EIF1AY	sp|P47813|IF1AX_HUMAN Eukaryotic translation initiation factor 1A, X-chromosomal OS=Homo sapiens OX=9606 GN=EIF1AX PE=1 SV=2;sp|O14602|IF1AY_HUMAN Eukaryotic translation initiation factor 1A, Y-chromosomal OS=Homo sapiens OX=9606 GN=EIF1AY PE=1 SV=4	2	4	4	4	3	1	2	3	3	2	3	1	2	3	3	2	3	1	2	3	3	2	26.4	26.4	26.4	16.46	144	144;144	1	42	0	5.8619	By MS/MS	By matching	By matching	By MS/MS	By MS/MS	By MS/MS	26.4	8.3	15.3	26.4
O14638	O14638	1	1	1	Ectonucleotide pyrophosphatase/phosphodiesterase family member 3;Alkaline phosphodiesterase I;Nucleotide pyrophosphatase	ENPP3	sp|O14638|ENPP3_HUMAN Ectonucleotide pyrophosphatase/phosphodiesterase family member 3 OS=Homo sapiens OX=9606 GN=ENPP3 PE=1 SV=2	1	1	1	1	0	0	0	0	1	0	0	0	0	0	1	0	0	0	0	0	1	0	2.6	2.6	2.6	100.12	875	875	1	1	1	-2					By MS/MS		0	0	0	0
O14672	O14672	1	1	1	Disintegrin and metalloproteinase domain-containing protein 10	ADAM10	sp|O14672|ADA10_HUMAN Disintegrin and metalloproteinase domain-containing protein 10 OS=Homo sapiens OX=9606 GN=ADAM10 PE=1 SV=1	1	1	1	1	1	0	1	1	1	1	1	0	1	1	1	1	1	0	1	1	1	1	1.9	1.9	1.9	84.141	748	748	1	7	0.0015438	1.6969	By MS/MS		By MS/MS	By MS/MS	By matching	By matching	1.9	0	1.9	1.9
O14727	O14727	2	2	2	Apoptotic protease-activating factor 1	APAF1	sp|O14727|APAF_HUMAN Apoptotic protease-activating factor 1 OS=Homo sapiens OX=9606 GN=APAF1 PE=1 SV=2	1	2	2	2	0	1	1	2	0	1	0	1	1	2	0	1	0	1	1	2	0	1	2.1	2.1	2.1	141.84	1248	1248	1	10	0.00078462	1.7588		By matching	By matching	By MS/MS		By matching	0	0.9	0.9	2.1
O14737	O14737	4	4	4	Programmed cell death protein 5	PDCD5	sp|O14737|PDCD5_HUMAN Programmed cell death protein 5 OS=Homo sapiens OX=9606 GN=PDCD5 PE=1 SV=3	1	4	4	4	4	3	4	4	4	4	4	3	4	4	4	4	4	3	4	4	4	4	37.6	37.6	37.6	14.285	125	125	1	53	0	50.958	By MS/MS	By MS/MS	By MS/MS	By MS/MS	By MS/MS	By MS/MS	37.6	28.8	37.6	37.6
O14744	O14744	3	3	3	Protein arginine N-methyltransferase 5;Protein arginine N-methyltransferase 5, N-terminally processed	PRMT5	sp|O14744|ANM5_HUMAN Protein arginine N-methyltransferase 5 OS=Homo sapiens OX=9606 GN=PRMT5 PE=1 SV=4	1	3	3	3	3	2	3	2	1	2	3	2	3	2	1	2	3	2	3	2	1	2	6	6	6	72.683	637	637	1	25	0	5.266	By MS/MS	By MS/MS	By MS/MS	By MS/MS	By MS/MS	By matching	6	4.7	6	3.3
O14745	O14745	6	6	6	Na(+)/H(+) exchange regulatory cofactor NHE-RF1	SLC9A3R1	sp|O14745|NHRF1_HUMAN Na(+)/H(+) exchange regulatory cofactor NHE-RF1 OS=Homo sapiens OX=9606 GN=SLC9A3R1 PE=1 SV=4	1	6	6	6	5	5	6	6	6	6	5	5	6	6	6	6	5	5	6	6	6	6	29.1	29.1	29.1	38.868	358	358	1	67	0	19.53	By MS/MS	By MS/MS	By MS/MS	By MS/MS	By MS/MS	By MS/MS	22.6	22.6	29.1	29.1
O14773	O14773	1	1	1	Tripeptidyl-peptidase 1	TPP1	sp|O14773|TPP1_HUMAN Tripeptidyl-peptidase 1 OS=Homo sapiens OX=9606 GN=TPP1 PE=1 SV=2	1	1	1	1	0	0	0	1	0	0	0	0	0	1	0	0	0	0	0	1	0	0	3.2	3.2	3.2	61.247	563	563	1	1	0.00080451	1.858				By MS/MS			0	0	0	3.2
O14776;Q5VWI1	O14776	6;1	6;1	6;1	Transcription elongation regulator 1	TCERG1	sp|O14776|TCRG1_HUMAN Transcription elongation regulator 1 OS=Homo sapiens OX=9606 GN=TCERG1 PE=1 SV=2	2	6	6	6	5	3	5	6	5	3	5	3	5	6	5	3	5	3	5	6	5	3	5.6	5.6	5.6	123.9	1098	1098;586	1	62	0	4.069	By MS/MS	By MS/MS	By MS/MS	By MS/MS	By matching	By MS/MS	4.7	2.9	4.6	5.6
O14818;Q8TAA3	O14818	8;3	8;3	8;3	Proteasome subunit alpha type-7	PSMA7	sp|O14818|PSA7_HUMAN Proteasome subunit alpha type-7 OS=Homo sapiens OX=9606 GN=PSMA7 PE=1 SV=1	2	8	8	8	6	5	6	8	6	6	6	5	6	8	6	6	6	5	6	8	6	6	37.9	37.9	37.9	27.887	248	248;256	1	73	0	49.479	By MS/MS	By MS/MS	By MS/MS	By MS/MS	By MS/MS	By MS/MS	29.4	26.2	29.4	37.9
O14828	O14828	4	4	4	Secretory carrier-associated membrane protein 3	SCAMP3	sp|O14828|SCAM3_HUMAN Secretory carrier-associated membrane protein 3 OS=Homo sapiens OX=9606 GN=SCAMP3 PE=1 SV=3	1	4	4	4	4	4	3	3	4	3	4	4	3	3	4	3	4	4	3	3	4	3	18.7	18.7	18.7	38.287	347	347	1	51	0	66.176	By MS/MS	By MS/MS	By MS/MS	By MS/MS	By MS/MS	By MS/MS	18.7	18.7	15	15
O14841	O14841	2	2	2	5-oxoprolinase	OPLAH	sp|O14841|OPLA_HUMAN 5-oxoprolinase OS=Homo sapiens OX=9606 GN=OPLAH PE=1 SV=3	1	2	2	2	0	0	0	0	0	0	0	0	0	0	0	0	0	0	0	0	0	0	3	3	3	137.46	1288	1288	1	3	0.0015021	1.5484							0	0	0	0
O14907	O14907	1	1	1	Tax1-binding protein 3	TAX1BP3	sp|O14907|TX1B3_HUMAN Tax1-binding protein 3 OS=Homo sapiens OX=9606 GN=TAX1BP3 PE=1 SV=2	1	1	1	1	1	1	1	1	1	1	1	1	1	1	1	1	1	1	1	1	1	1	13.7	13.7	13.7	13.735	124	124	1	7	0	2.2488	By MS/MS	By matching	By MS/MS	By MS/MS	By MS/MS	By MS/MS	13.7	13.7	13.7	13.7
O14920	O14920	2	2	2	Inhibitor of nuclear factor kappa-B kinase subunit beta	IKBKB	sp|O14920|IKKB_HUMAN Inhibitor of nuclear factor kappa-B kinase subunit beta OS=Homo sapiens OX=9606 GN=IKBKB PE=1 SV=1	1	2	2	2	1	0	0	0	1	1	1	0	0	0	1	1	1	0	0	0	1	1	3.4	3.4	3.4	86.563	756	756	1	9	0	2.4491	By matching				By MS/MS	By matching	2	0	0	0
O14925;Q5SRD1	O14925;Q5SRD1	3;2	3;2	3;2	Mitochondrial import inner membrane translocase subunit Tim23;Putative mitochondrial import inner membrane translocase subunit Tim23B	TIMM23;TIMM23B	sp|O14925|TIM23_HUMAN Mitochondrial import inner membrane translocase subunit Tim23 OS=Homo sapiens OX=9606 GN=TIMM23 PE=1 SV=1;sp|Q5SRD1|TI23B_HUMAN Putative mitochondrial import inner membrane translocase subunit Tim23B OS=Homo sapiens OX=9606 GN=TIMM23B	2	3	3	3	1	1	1	1	1	1	1	1	1	1	1	1	1	1	1	1	1	1	21.5	21.5	21.5	21.943	209	209;257	1	16	0	23.254	By matching	By MS/MS	By matching	By MS/MS	By MS/MS	By matching	8.1	8.1	8.1	8.1
O14929	O14929	5	5	5	Histone acetyltransferase type B catalytic subunit	HAT1	sp|O14929|HAT1_HUMAN Histone acetyltransferase type B catalytic subunit OS=Homo sapiens OX=9606 GN=HAT1 PE=1 SV=1	1	5	5	5	4	3	4	5	5	5	4	3	4	5	5	5	4	3	4	5	5	5	16	16	16	49.512	419	419	1	54	0	30.304	By MS/MS	By MS/MS	By MS/MS	By MS/MS	By MS/MS	By MS/MS	11.7	7.9	11.7	16
O14933	O14933	1	1	1	Ubiquitin/ISG15-conjugating enzyme E2 L6	UBE2L6	sp|O14933|UB2L6_HUMAN Ubiquitin/ISG15-conjugating enzyme E2 L6 OS=Homo sapiens OX=9606 GN=UBE2L6 PE=1 SV=4	1	1	1	1	0	0	0	0	0	0	0	0	0	0	0	0	0	0	0	0	0	0	13.1	13.1	13.1	17.769	153	153	1	1	1	-2							0	0	0	0
P19105;O14950;P24844	P19105;O14950	5;5;2	5;5;2	5;5;2	Myosin regulatory light chain 12A;Myosin regulatory light chain 12B	MYL12A;MYL12B	sp|P19105|ML12A_HUMAN Myosin regulatory light chain 12A OS=Homo sapiens OX=9606 GN=MYL12A PE=1 SV=2;sp|O14950|ML12B_HUMAN Myosin regulatory light chain 12B OS=Homo sapiens OX=9606 GN=MYL12B PE=1 SV=2	3	5	5	5	3	3	3	5	5	3	3	3	3	5	5	3	3	3	3	5	5	3	34.5	34.5	34.5	19.794	171	171;172;172	1	43	0	41.188	By MS/MS	By MS/MS	By MS/MS	By MS/MS	By MS/MS	By MS/MS	18.7	18.7	18.7	34.5
O14964	O14964	3	3	3	Hepatocyte growth factor-regulated tyrosine kinase substrate	HGS	sp|O14964|HGS_HUMAN Hepatocyte growth factor-regulated tyrosine kinase substrate OS=Homo sapiens OX=9606 GN=HGS PE=1 SV=1	1	3	3	3	2	1	1	3	1	1	2	1	1	3	1	1	2	1	1	3	1	1	4.1	4.1	4.1	86.191	777	777	1	17	0	2.5617	By MS/MS	By matching	By MS/MS	By MS/MS	By MS/MS	By MS/MS	2.7	1.4	1.4	4.1
O14972	O14972	2	2	2	Down syndrome critical region protein 3	DSCR3	sp|O14972|DSCR3_HUMAN Down syndrome critical region protein 3 OS=Homo sapiens OX=9606 GN=DSCR3 PE=2 SV=1	1	2	2	2	0	0	0	2	0	0	0	0	0	2	0	0	0	0	0	2	0	0	12.1	12.1	12.1	33.01	297	297	1	2	0	2.5798				By MS/MS			0	0	0	12.1
O14974	O14974	6	6	6	Protein phosphatase 1 regulatory subunit 12A	PPP1R12A	sp|O14974|MYPT1_HUMAN Protein phosphatase 1 regulatory subunit 12A OS=Homo sapiens OX=9606 GN=PPP1R12A PE=1 SV=1	1	6	6	6	1	1	3	5	4	1	1	1	3	5	4	1	1	1	3	5	4	1	7.6	7.6	7.6	115.28	1030	1030	1	35	0	14.446	By matching	By MS/MS	By matching	By MS/MS	By MS/MS	By matching	1.1	1.2	3.7	6.2
O14976	O14976	3	3	3	Cyclin-G-associated kinase	GAK	sp|O14976|GAK_HUMAN Cyclin-G-associated kinase OS=Homo sapiens OX=9606 GN=GAK PE=1 SV=2	1	3	3	3	0	0	0	2	0	1	0	0	0	2	0	1	0	0	0	2	0	1	3.5	3.5	3.5	143.19	1311	1311	1	3	0	1.9897				By MS/MS		By MS/MS	0	0	0	2.3
O14979	O14979	8	7	7	Heterogeneous nuclear ribonucleoprotein D-like	HNRNPDL	sp|O14979|HNRDL_HUMAN Heterogeneous nuclear ribonucleoprotein D-like OS=Homo sapiens OX=9606 GN=HNRNPDL PE=1 SV=3	1	8	7	7	6	6	6	6	7	5	5	5	5	5	6	4	5	5	5	5	6	4	18.3	16.4	16.4	46.437	420	420	1	70	0	17.853	By MS/MS	By MS/MS	By MS/MS	By MS/MS	By MS/MS	By MS/MS	14.3	14.5	15.5	15.5
O14980	O14980	14	14	14	Exportin-1	XPO1	sp|O14980|XPO1_HUMAN Exportin-1 OS=Homo sapiens OX=9606 GN=XPO1 PE=1 SV=1	1	14	14	14	7	4	7	12	9	5	7	4	7	12	9	5	7	4	7	12	9	5	18	18	18	123.38	1071	1071	1	94	0	29.284	By MS/MS	By MS/MS	By MS/MS	By MS/MS	By MS/MS	By MS/MS	8.8	4.9	8.8	16.7
O14981	O14981	1	1	1	TATA-binding protein-associated factor 172	BTAF1	sp|O14981|BTAF1_HUMAN TATA-binding protein-associated factor 172 OS=Homo sapiens OX=9606 GN=BTAF1 PE=1 SV=2	1	1	1	1	1	0	0	1	0	0	1	0	0	1	0	0	1	0	0	1	0	0	0.8	0.8	0.8	206.89	1849	1849	1	3	0.0018484	1.4671	By MS/MS			By MS/MS			0.8	0	0	0.8
O15018	O15018	1	1	1	PDZ domain-containing protein 2;Processed PDZ domain-containing protein 2	PDZD2	sp|O15018|PDZD2_HUMAN PDZ domain-containing protein 2 OS=Homo sapiens OX=9606 GN=PDZD2 PE=1 SV=4	1	1	1	1	1	0	1	1	1	1	1	0	1	1	1	1	1	0	1	1	1	1	0.5	0.5	0.5	301.64	2839	2839	1	10	0	1.9432	By matching		By matching	By matching	By matching	By matching	0.5	0	0.5	0.5
O15027	O15027	5	5	5	Protein transport protein Sec16A	SEC16A	sp|O15027|SC16A_HUMAN Protein transport protein Sec16A OS=Homo sapiens OX=9606 GN=SEC16A PE=1 SV=4	1	5	5	5	5	2	4	4	4	3	5	2	4	4	4	3	5	2	4	4	4	3	3.8	3.8	3.8	251.89	2357	2357	1	41	0	25.409	By MS/MS	By matching	By MS/MS	By MS/MS	By MS/MS	By MS/MS	3.8	1.3	2.9	3
O15031	O15031	4	4	4	Plexin-B2	PLXNB2	sp|O15031|PLXB2_HUMAN Plexin-B2 OS=Homo sapiens OX=9606 GN=PLXNB2 PE=1 SV=3	1	4	4	4	3	0	2	2	1	0	3	0	2	2	1	0	3	0	2	2	1	0	3	3	3	205.12	1838	1838	1	25	0	5.4843	By matching		By MS/MS	By MS/MS	By matching		2.2	0	1.6	1.6
O15042	O15042	4	4	4	U2 snRNP-associated SURP motif-containing protein	U2SURP	sp|O15042|SR140_HUMAN U2 snRNP-associated SURP motif-containing protein OS=Homo sapiens OX=9606 GN=U2SURP PE=1 SV=2	1	4	4	4	3	0	2	4	2	3	3	0	2	4	2	3	3	0	2	4	2	3	5.8	5.8	5.8	118.29	1029	1029	1	25	0	6.6345	By MS/MS		By MS/MS	By MS/MS	By MS/MS	By MS/MS	4.5	0	2.2	5.8
O15047	O15047	2	2	2	Histone-lysine N-methyltransferase SETD1A	SETD1A	sp|O15047|SET1A_HUMAN Histone-lysine N-methyltransferase SETD1A OS=Homo sapiens OX=9606 GN=SETD1A PE=1 SV=3	1	2	2	2	0	0	1	2	0	0	0	0	1	2	0	0	0	0	1	2	0	0	1.5	1.5	1.5	186.03	1707	1707	1	7	0	2.4639			By MS/MS	By MS/MS			0	0	0.7	1.5
O15061	O15061	2	2	2	Synemin	SYNM	sp|O15061|SYNEM_HUMAN Synemin OS=Homo sapiens OX=9606 GN=SYNM PE=1 SV=2	1	2	2	2	1	1	1	0	0	1	1	1	1	0	0	1	1	1	1	0	0	1	1.2	1.2	1.2	172.77	1565	1565	1	9	0.0070028	1.2401	By matching	By matching	By matching			By MS/MS	0.6	0.6	0.6	0
O15067	O15067	10	10	10	Phosphoribosylformylglycinamidine synthase	PFAS	sp|O15067|PUR4_HUMAN Phosphoribosylformylglycinamidine synthase OS=Homo sapiens OX=9606 GN=PFAS PE=1 SV=4	1	10	10	10	7	6	6	9	7	6	7	6	6	9	7	6	7	6	6	9	7	6	11.9	11.9	11.9	144.73	1338	1338	1	93	0	22.268	By MS/MS	By MS/MS	By MS/MS	By MS/MS	By MS/MS	By MS/MS	6.8	6.1	5.6	10.9
O15118	O15118	1	1	1	Niemann-Pick C1 protein	NPC1	sp|O15118|NPC1_HUMAN NPC intracellular cholesterol transporter 1 OS=Homo sapiens OX=9606 GN=NPC1 PE=1 SV=2	1	1	1	1	0	0	0	1	1	0	0	0	0	1	1	0	0	0	0	1	1	0	0.9	0.9	0.9	142.17	1278	1278	1	5	0.0011696	1.7275				By MS/MS	By MS/MS		0	0	0	0.9
O15120	O15120	2	2	2	1-acyl-sn-glycerol-3-phosphate acyltransferase beta	AGPAT2	sp|O15120|PLCB_HUMAN 1-acyl-sn-glycerol-3-phosphate acyltransferase beta OS=Homo sapiens OX=9606 GN=AGPAT2 PE=1 SV=1	1	2	2	2	0	0	0	1	0	0	0	0	0	1	0	0	0	0	0	1	0	0	9.4	9.4	9.4	30.914	278	278	1	2	0.0067138	1.2664				By MS/MS			0	0	0	6.1
O15126	O15126	3	3	3	Secretory carrier-associated membrane protein 1	SCAMP1	sp|O15126|SCAM1_HUMAN Secretory carrier-associated membrane protein 1 OS=Homo sapiens OX=9606 GN=SCAMP1 PE=1 SV=2	1	3	3	3	3	1	2	3	2	0	3	1	2	3	2	0	3	1	2	3	2	0	13.9	13.9	13.9	37.92	338	338	1	30	0	14.631	By MS/MS	By matching	By MS/MS	By MS/MS	By MS/MS		13.9	6.8	10.7	13.9
O15127	O15127	3	3	3	Secretory carrier-associated membrane protein 2	SCAMP2	sp|O15127|SCAM2_HUMAN Secretory carrier-associated membrane protein 2 OS=Homo sapiens OX=9606 GN=SCAMP2 PE=1 SV=2	1	3	3	3	3	2	2	3	3	3	3	2	2	3	3	3	3	2	2	3	3	3	13.7	13.7	13.7	36.648	329	329	1	39	0	25.096	By MS/MS	By matching	By MS/MS	By MS/MS	By MS/MS	By MS/MS	13.7	7.6	7.6	13.7
O15143;A0A1W2PNV4	O15143;A0A1W2PNV4	6;5	6;5	6;5	Actin-related protein 2/3 complex subunit 1B	ARPC1B	sp|O15143|ARC1B_HUMAN Actin-related protein 2/3 complex subunit 1B OS=Homo sapiens OX=9606 GN=ARPC1B PE=1 SV=3;tr|A0A1W2PNV4|A0A1W2PNV4_HUMAN Uncharacterized protein OS=Homo sapiens OX=9606 PE=4 SV=1	2	6	6	6	5	3	5	6	4	3	5	3	5	6	4	3	5	3	5	6	4	3	20.4	20.4	20.4	40.949	372	372;684	1	67	0	13.142	By MS/MS	By MS/MS	By MS/MS	By MS/MS	By MS/MS	By MS/MS	17.7	12.9	17.7	20.4
O15144	O15144	8	8	8	Actin-related protein 2/3 complex subunit 2	ARPC2	sp|O15144|ARPC2_HUMAN Actin-related protein 2/3 complex subunit 2 OS=Homo sapiens OX=9606 GN=ARPC2 PE=1 SV=1	1	8	8	8	7	4	6	7	6	3	7	4	6	7	6	3	7	4	6	7	6	3	25.7	25.7	25.7	34.333	300	300	1	74	0	10.403	By MS/MS	By MS/MS	By MS/MS	By MS/MS	By MS/MS	By MS/MS	21	14.3	17.3	21
O15145	O15145	3	3	3	Actin-related protein 2/3 complex subunit 3	ARPC3	sp|O15145|ARPC3_HUMAN Actin-related protein 2/3 complex subunit 3 OS=Homo sapiens OX=9606 GN=ARPC3 PE=1 SV=3	1	3	3	3	2	1	2	3	3	1	2	1	2	3	3	1	2	1	2	3	3	1	20.8	20.8	20.8	20.546	178	178	1	28	0	13.446	By MS/MS	By matching	By MS/MS	By MS/MS	By MS/MS	By matching	13.5	7.3	13.5	20.8
O15160	O15160	5	5	5	DNA-directed RNA polymerases I and III subunit RPAC1	POLR1C	sp|O15160|RPAC1_HUMAN DNA-directed RNA polymerases I and III subunit RPAC1 OS=Homo sapiens OX=9606 GN=POLR1C PE=1 SV=1	1	5	5	5	3	1	3	4	3	2	3	1	3	4	3	2	3	1	3	4	3	2	22	22	22	39.249	346	346	1	34	0	14.635	By MS/MS	By MS/MS	By MS/MS	By MS/MS	By MS/MS	By MS/MS	12.7	4.6	12.7	18.8
O15164	O15164	1	1	1	Transcription intermediary factor 1-alpha	TRIM24	sp|O15164|TIF1A_HUMAN Transcription intermediary factor 1-alpha OS=Homo sapiens OX=9606 GN=TRIM24 PE=1 SV=3	1	1	1	1	0	0	0	0	0	0	0	0	0	0	0	0	0	0	0	0	0	0	2.8	2.8	2.8	116.83	1050	1050	1	2	0	2.5046							0	0	0	0
O15173	O15173	1	1	1	Membrane-associated progesterone receptor component 2	PGRMC2	sp|O15173|PGRC2_HUMAN Membrane-associated progesterone receptor component 2 OS=Homo sapiens OX=9606 GN=PGRMC2 PE=1 SV=1	1	1	1	1	1	1	1	1	1	0	1	1	1	1	1	0	1	1	1	1	1	0	8.5	8.5	8.5	23.818	223	223	1	10	0	2.6962	By MS/MS	By MS/MS	By MS/MS	By MS/MS	By MS/MS		8.5	8.5	8.5	8.5
O15212	O15212	2	2	2	Prefoldin subunit 6	PFDN6	sp|O15212|PFD6_HUMAN Prefoldin subunit 6 OS=Homo sapiens OX=9606 GN=PFDN6 PE=1 SV=1	1	2	2	2	2	2	2	2	2	2	2	2	2	2	2	2	2	2	2	2	2	2	15.5	15.5	15.5	14.582	129	129	1	32	0	3.3513	By MS/MS	By matching	By MS/MS	By MS/MS	By matching	By MS/MS	15.5	15.5	15.5	15.5
O15228	O15228	1	1	1	Dihydroxyacetone phosphate acyltransferase	GNPAT	sp|O15228|GNPAT_HUMAN Dihydroxyacetone phosphate acyltransferase OS=Homo sapiens OX=9606 GN=GNPAT PE=1 SV=1	1	1	1	1	0	0	0	0	1	0	0	0	0	0	1	0	0	0	0	0	1	0	3.5	3.5	3.5	77.187	680	680	1	3	0	4.3652					By matching		0	0	0	0
O15231	O15231	1	1	1	Zinc finger protein 185	ZNF185	sp|O15231|ZN185_HUMAN Zinc finger protein 185 OS=Homo sapiens OX=9606 GN=ZNF185 PE=1 SV=3	1	1	1	1	0	0	0	0	0	0	0	0	0	0	0	0	0	0	0	0	0	0	4.5	4.5	4.5	73.525	689	689	1	4	0	2.6776							0	0	0	0
O15254	O15254	2	2	2	Peroxisomal acyl-coenzyme A oxidase 3	ACOX3	sp|O15254|ACOX3_HUMAN Peroxisomal acyl-coenzyme A oxidase 3 OS=Homo sapiens OX=9606 GN=ACOX3 PE=1 SV=2	1	2	2	2	0	0	0	2	0	0	0	0	0	2	0	0	0	0	0	2	0	0	3.6	3.6	3.6	77.628	700	700	1	8	0	2.9568				By MS/MS			0	0	0	3.6
O15260	O15260	1	1	1	Surfeit locus protein 4	SURF4	sp|O15260|SURF4_HUMAN Surfeit locus protein 4 OS=Homo sapiens OX=9606 GN=SURF4 PE=1 SV=3	1	1	1	1	0	0	0	1	1	0	0	0	0	1	1	0	0	0	0	1	1	0	4.8	4.8	4.8	30.394	269	269	1	4	0	3.0554				By MS/MS	By MS/MS		0	0	0	4.8
O15269	O15269	3	3	3	Serine palmitoyltransferase 1	SPTLC1	sp|O15269|SPTC1_HUMAN Serine palmitoyltransferase 1 OS=Homo sapiens OX=9606 GN=SPTLC1 PE=1 SV=1	1	3	3	3	1	1	2	3	2	1	1	1	2	3	2	1	1	1	2	3	2	1	8.9	8.9	8.9	52.743	473	473	1	18	0	8.9795	By MS/MS	By MS/MS	By matching	By MS/MS	By MS/MS	By MS/MS	3	3	7.2	8.9
O15270	O15270	2	2	2	Serine palmitoyltransferase 2	SPTLC2	sp|O15270|SPTC2_HUMAN Serine palmitoyltransferase 2 OS=Homo sapiens OX=9606 GN=SPTLC2 PE=1 SV=1	1	2	2	2	2	1	2	2	2	2	2	1	2	2	2	2	2	1	2	2	2	2	4.3	4.3	4.3	62.924	562	562	1	20	0	3.8608	By MS/MS	By MS/MS	By MS/MS	By MS/MS	By MS/MS	By MS/MS	4.3	2.3	4.3	4.3
O15294	O15294	6	6	6	UDP-N-acetylglucosamine--peptide N-acetylglucosaminyltransferase 110 kDa subunit	OGT	sp|O15294|OGT1_HUMAN UDP-N-acetylglucosamine--peptide N-acetylglucosaminyltransferase 110 kDa subunit OS=Homo sapiens OX=9606 GN=OGT PE=1 SV=3	1	6	6	6	4	4	4	6	5	3	4	4	4	6	5	3	4	4	4	6	5	3	7.7	7.7	7.7	116.92	1046	1046	1	52	0	14.919	By MS/MS	By MS/MS	By MS/MS	By MS/MS	By MS/MS	By MS/MS	4.8	4.8	4.8	7.7
O15305	O15305	1	1	1	Phosphomannomutase 2	PMM2	sp|O15305|PMM2_HUMAN Phosphomannomutase 2 OS=Homo sapiens OX=9606 GN=PMM2 PE=1 SV=1	1	1	1	1	1	1	1	1	1	1	1	1	1	1	1	1	1	1	1	1	1	1	4.5	4.5	4.5	28.082	246	246	1	12	0.00954	1.1381	By MS/MS	By MS/MS	By MS/MS	By MS/MS	By MS/MS	By MS/MS	4.5	4.5	4.5	4.5
O15320;Q96PC5;A0A2R8YE69;Q8IX94;Q86UF2;P0CG41;A4FU28;A4D2H0	O15320;Q96PC5;A0A2R8YE69;Q8IX94;Q86UF2;P0CG41;A4FU28;A4D2H0	2;2;1;1;1;1;1;1	2;2;1;1;1;1;1;1	2;2;1;1;1;1;1;1	cTAGE family member 5;Melanoma inhibitory activity protein 2;cTAGE family member 4;cTAGE family member 6;cTAGE family member 8;cTAGE family member 9;cTAGE family member 15	CTAGE5;MIA2;CTAGE4;CTAGE6;CTAGE8;CTAGE9;CTAGE15	sp|O15320|CTGE5_HUMAN Endoplasmic reticulum export factor CTAGE5 OS=Homo sapiens OX=9606 GN=CTAGE5 PE=1 SV=4;sp|Q96PC5|MIA2_HUMAN Melanoma inhibitory activity protein 2 OS=Homo sapiens OX=9606 GN=MIA2 PE=1 SV=4;tr|A0A2R8YE69|A0A2R8YE69_HUMAN Uncharacterize	8	2	2	2	1	0	0	1	0	0	1	0	0	1	0	0	1	0	0	1	0	0	4	4	4	90.995	804	804;1412;777;777;777;777;777;777	1	8	0	3.5842	By matching			By matching			2.2	0	0	2.2
O15344	O15344	1	1	1	E3 ubiquitin-protein ligase Midline-1	MID1	sp|O15344|TRI18_HUMAN E3 ubiquitin-protein ligase Midline-1 OS=Homo sapiens OX=9606 GN=MID1 PE=1 SV=1	1	1	1	1	1	0	1	1	0	0	1	0	1	1	0	0	1	0	1	1	0	0	1.5	1.5	1.5	75.25	667	667	1	8	1	-2	By matching		By matching	By matching			1.5	0	1.5	1.5
O15347	O15347	3	3	3	High mobility group protein B3	HMGB3	sp|O15347|HMGB3_HUMAN High mobility group protein B3 OS=Homo sapiens OX=9606 GN=HMGB3 PE=1 SV=4	1	3	3	3	1	1	2	3	2	1	1	1	2	3	2	1	1	1	2	3	2	1	27.5	27.5	27.5	22.98	200	200	1	26	0	64.264	By MS/MS	By MS/MS	By MS/MS	By MS/MS	By MS/MS	By matching	6.5	6.5	18	27.5
O15355	O15355	9	9	9	Protein phosphatase 1G	PPM1G	sp|O15355|PPM1G_HUMAN Protein phosphatase 1G OS=Homo sapiens OX=9606 GN=PPM1G PE=1 SV=1	1	9	9	9	7	4	6	8	8	5	7	4	6	8	8	5	7	4	6	8	8	5	25.5	25.5	25.5	59.271	546	546	1	81	0	56.689	By MS/MS	By MS/MS	By MS/MS	By MS/MS	By MS/MS	By MS/MS	19.6	15	21.8	24
O15357	O15357	7	7	7	Phosphatidylinositol 3,4,5-trisphosphate 5-phosphatase 2	INPPL1	sp|O15357|SHIP2_HUMAN Phosphatidylinositol 3,4,5-trisphosphate 5-phosphatase 2 OS=Homo sapiens OX=9606 GN=INPPL1 PE=1 SV=2	1	7	7	7	4	1	2	3	2	0	4	1	2	3	2	0	4	1	2	3	2	0	6.9	6.9	6.9	138.6	1258	1258	1	28	0	9.1446	By MS/MS	By matching	By MS/MS	By MS/MS	By MS/MS		3.8	0.6	1.9	3.2
O15371	O15371	4	4	4	Eukaryotic translation initiation factor 3 subunit D	EIF3D	sp|O15371|EIF3D_HUMAN Eukaryotic translation initiation factor 3 subunit D OS=Homo sapiens OX=9606 GN=EIF3D PE=1 SV=1	1	4	4	4	2	2	2	3	4	1	2	2	2	3	4	1	2	2	2	3	4	1	12.8	12.8	12.8	63.972	548	548	1	26	0	7.0811	By MS/MS	By matching	By matching	By MS/MS	By MS/MS	By matching	4	4	4	7.5
O15372	O15372	3	3	3	Eukaryotic translation initiation factor 3 subunit H	EIF3H	sp|O15372|EIF3H_HUMAN Eukaryotic translation initiation factor 3 subunit H OS=Homo sapiens OX=9606 GN=EIF3H PE=1 SV=1	1	3	3	3	2	1	3	3	2	0	2	1	3	3	2	0	2	1	3	3	2	0	11.6	11.6	11.6	39.93	352	352	1	26	0	19.569	By matching	By matching	By MS/MS	By MS/MS	By matching		9.1	5.7	11.6	11.6
O15379	O15379	1	1	1	Histone deacetylase 3	HDAC3	sp|O15379|HDAC3_HUMAN Histone deacetylase 3 OS=Homo sapiens OX=9606 GN=HDAC3 PE=1 SV=2	1	1	1	1	0	0	0	1	0	1	0	0	0	1	0	1	0	0	0	1	0	1	3.5	3.5	3.5	48.847	428	428	1	6	0	2.2092				By MS/MS		By MS/MS	0	0	0	3.5
O15381	O15381	1	1	1	Nuclear valosin-containing protein-like	NVL	sp|O15381|NVL_HUMAN Nuclear valosin-containing protein-like OS=Homo sapiens OX=9606 GN=NVL PE=1 SV=1	1	1	1	1	0	1	0	1	0	0	0	1	0	1	0	0	0	1	0	1	0	0	1.8	1.8	1.8	95.05	856	856	1	7	0	5.9759		By matching		By MS/MS			0	1.8	0	1.8
O15397	O15397	1	1	1	Importin-8	IPO8	sp|O15397|IPO8_HUMAN Importin-8 OS=Homo sapiens OX=9606 GN=IPO8 PE=1 SV=2	1	1	1	1	0	0	1	1	0	0	0	0	1	1	0	0	0	0	1	1	0	0	1.3	1.3	1.3	119.94	1037	1037	1	4	0.0072866	1.2174			By MS/MS	By MS/MS			0	0	1.3	1.3
O15400	O15400	4	4	4	Syntaxin-7	STX7	sp|O15400|STX7_HUMAN Syntaxin-7 OS=Homo sapiens OX=9606 GN=STX7 PE=1 SV=4	1	4	4	4	3	3	4	4	4	2	3	3	4	4	4	2	3	3	4	4	4	2	18	18	18	29.815	261	261	1	44	0	8.8887	By matching	By matching	By matching	By matching	By matching	By matching	14.6	14.6	18	18
O15446	O15446	4	4	4	DNA-directed RNA polymerase I subunit RPA34	CD3EAP	sp|O15446|RPA34_HUMAN DNA-directed RNA polymerase I subunit RPA34 OS=Homo sapiens OX=9606 GN=CD3EAP PE=1 SV=1	1	4	4	4	2	0	1	2	2	0	2	0	1	2	2	0	2	0	1	2	2	0	17.8	17.8	17.8	54.985	510	510	1	22	0	21.232	By MS/MS		By MS/MS	By MS/MS	By MS/MS		11.6	0	4.7	11.6
O15498	O15498	2	2	2	Synaptobrevin homolog YKT6	YKT6	sp|O15498|YKT6_HUMAN Synaptobrevin homolog YKT6 OS=Homo sapiens OX=9606 GN=YKT6 PE=1 SV=1	1	2	2	2	1	1	0	2	2	1	1	1	0	2	2	1	1	1	0	2	2	1	13.1	13.1	13.1	22.417	198	198	1	10	0	3.4041	By matching	By MS/MS		By MS/MS	By matching	By matching	8.6	8.6	0	13.1
O15511	O15511	5	5	5	Actin-related protein 2/3 complex subunit 5	ARPC5	sp|O15511|ARPC5_HUMAN Actin-related protein 2/3 complex subunit 5 OS=Homo sapiens OX=9606 GN=ARPC5 PE=1 SV=3	1	5	5	5	1	2	3	5	5	4	1	2	3	5	5	4	1	2	3	5	5	4	54.3	54.3	54.3	16.32	151	151	1	35	0	21.054	By matching	By matching	By matching	By MS/MS	By MS/MS	By MS/MS	8.6	22.5	31.1	54.3
O15523	O15523	16	3	3	ATP-dependent RNA helicase DDX3Y	DDX3Y	sp|O15523|DDX3Y_HUMAN ATP-dependent RNA helicase DDX3Y OS=Homo sapiens OX=9606 GN=DDX3Y PE=1 SV=2	1	16	3	3	10	8	9	12	10	9	0	0	0	0	0	0	0	0	0	0	0	0	28.9	6.2	6.2	73.153	660	660	1	11	0	16.543	By matching	By matching	By matching	By matching	By matching	By matching	17.9	15.2	16.4	21.1
O15533	O15533	2	2	2	Tapasin	TAPBP	sp|O15533|TPSN_HUMAN Tapasin OS=Homo sapiens OX=9606 GN=TAPBP PE=1 SV=1	1	2	2	2	0	1	2	2	2	0	0	1	2	2	2	0	0	1	2	2	2	0	5.1	5.1	5.1	47.625	448	448	1	13	0	3.1065		By matching	By matching	By MS/MS	By matching		0	2.2	5.1	5.1
O15541	O15541	2	2	2	RING finger protein 113A	RNF113A	sp|O15541|R113A_HUMAN E3 ubiquitin-protein ligase RNF113A OS=Homo sapiens OX=9606 GN=RNF113A PE=1 SV=1	1	2	2	2	0	0	0	0	0	0	0	0	0	0	0	0	0	0	0	0	0	0	7.9	7.9	7.9	38.787	343	343	1	3	0	2.4263							0	0	0	0
O15553	O15553	1	1	1	Pyrin	MEFV	sp|O15553|MEFV_HUMAN Pyrin OS=Homo sapiens OX=9606 GN=MEFV PE=1 SV=1	1	1	1	1	0	0	0	1	0	0	0	0	0	1	0	0	0	0	0	1	0	0	3.6	3.6	3.6	86.443	781	781	1	2	0	2.5944				By MS/MS			0	0	0	3.6
O43143	O43143	11	11	11	Pre-mRNA-splicing factor ATP-dependent RNA helicase DHX15	DHX15	sp|O43143|DHX15_HUMAN Pre-mRNA-splicing factor ATP-dependent RNA helicase DHX15 OS=Homo sapiens OX=9606 GN=DHX15 PE=1 SV=2	1	11	11	11	7	5	7	9	4	5	7	5	7	9	4	5	7	5	7	9	4	5	17.5	17.5	17.5	90.932	795	795	1	77	0	19.569	By MS/MS	By MS/MS	By MS/MS	By MS/MS	By MS/MS	By MS/MS	10.2	7.4	10.6	14.7
O43148	O43148	2	2	2	mRNA cap guanine-N7 methyltransferase	RNMT	sp|O43148|MCES_HUMAN mRNA cap guanine-N7 methyltransferase OS=Homo sapiens OX=9606 GN=RNMT PE=1 SV=1	1	2	2	2	1	0	1	2	2	1	1	0	1	2	2	1	1	0	1	2	2	1	4.6	4.6	4.6	54.843	476	476	1	15	0	1.9328	By MS/MS		By matching	By MS/MS	By matching	By matching	2.1	0	2.1	4.6
O43149	O43149	1	1	1	Zinc finger ZZ-type and EF-hand domain-containing protein 1	ZZEF1	sp|O43149|ZZEF1_HUMAN Zinc finger ZZ-type and EF-hand domain-containing protein 1 OS=Homo sapiens OX=9606 GN=ZZEF1 PE=1 SV=6	1	1	1	1	1	0	0	1	1	0	1	0	0	1	1	0	1	0	0	1	1	0	0.5	0.5	0.5	331.07	2961	2961	1	7	0	5.8436	By MS/MS			By MS/MS	By MS/MS		0.5	0	0	0.5
O43156	O43156	2	2	2	TELO2-interacting protein 1 homolog	TTI1	sp|O43156|TTI1_HUMAN TELO2-interacting protein 1 homolog OS=Homo sapiens OX=9606 GN=TTI1 PE=1 SV=3	1	2	2	2	0	0	0	0	0	1	0	0	0	0	0	1	0	0	0	0	0	1	3	3	3	122.07	1089	1089	1	7	0	5.8435						By matching	0	0	0	0
O43169	O43169	1	1	1	Cytochrome b5 type B	CYB5B	sp|O43169|CYB5B_HUMAN Cytochrome b5 type B OS=Homo sapiens OX=9606 GN=CYB5B PE=1 SV=2	1	1	1	1	1	1	1	1	1	1	1	1	1	1	1	1	1	1	1	1	1	1	8.2	8.2	8.2	16.332	146	146	1	12	0	4.1413	By MS/MS	By MS/MS	By MS/MS	By MS/MS	By MS/MS	By MS/MS	8.2	8.2	8.2	8.2
O43172	O43172	4	4	4	U4/U6 small nuclear ribonucleoprotein Prp4	PRPF4	sp|O43172|PRP4_HUMAN U4/U6 small nuclear ribonucleoprotein Prp4 OS=Homo sapiens OX=9606 GN=PRPF4 PE=1 SV=2	1	4	4	4	4	4	4	4	3	3	4	4	4	4	3	3	4	4	4	4	3	3	10.9	10.9	10.9	58.449	522	522	1	45	0	12.335	By MS/MS	By MS/MS	By MS/MS	By MS/MS	By MS/MS	By MS/MS	10.9	10.9	10.9	10.9
O43175	O43175	12	12	12	D-3-phosphoglycerate dehydrogenase	PHGDH	sp|O43175|SERA_HUMAN D-3-phosphoglycerate dehydrogenase OS=Homo sapiens OX=9606 GN=PHGDH PE=1 SV=4	1	12	12	12	10	9	8	11	10	9	10	9	8	11	10	9	10	9	8	11	10	9	27.8	27.8	27.8	56.65	533	533	1	131	0	244.04	By MS/MS	By MS/MS	By MS/MS	By MS/MS	By MS/MS	By MS/MS	21.6	17.3	15.2	24.2
O43196	O43196	1	1	1	MutS protein homolog 5	MSH5	sp|O43196|MSH5_HUMAN MutS protein homolog 5 OS=Homo sapiens OX=9606 GN=MSH5 PE=1 SV=1	1	1	1	1	0	0	0	0	1	0	0	0	0	0	1	0	0	0	0	0	1	0	2	2	2	92.874	834	834	1	1	1	-2					By MS/MS		0	0	0	0
O43237	O43237	4	3	3	Cytoplasmic dynein 1 light intermediate chain 2	DYNC1LI2	sp|O43237|DC1L2_HUMAN Cytoplasmic dynein 1 light intermediate chain 2 OS=Homo sapiens OX=9606 GN=DYNC1LI2 PE=1 SV=1	1	4	3	3	3	1	1	3	2	1	2	0	1	2	1	0	2	0	1	2	1	0	11	8.3	8.3	54.099	492	492	1	17	0	3.4972	By MS/MS	By matching	By matching	By MS/MS	By MS/MS	By matching	7.5	2.6	2.4	7.5
O43242	O43242	11	11	11	26S proteasome non-ATPase regulatory subunit 3	PSMD3	sp|O43242|PSMD3_HUMAN 26S proteasome non-ATPase regulatory subunit 3 OS=Homo sapiens OX=9606 GN=PSMD3 PE=1 SV=2	1	11	11	11	9	7	7	8	9	7	9	7	7	8	9	7	9	7	7	8	9	7	25.3	25.3	25.3	60.977	534	534	1	91	0	16.95	By MS/MS	By MS/MS	By MS/MS	By MS/MS	By MS/MS	By MS/MS	20.8	16.9	17.4	19.7
O43252;O95340	O43252	3;1	3;1	3;1	Bifunctional 3-phosphoadenosine 5-phosphosulfate synthase 1;Sulfate adenylyltransferase;Adenylyl-sulfate kinase	PAPSS1	sp|O43252|PAPS1_HUMAN Bifunctional 3-phosphoadenosine 5-phosphosulfate synthase 1 OS=Homo sapiens OX=9606 GN=PAPSS1 PE=1 SV=2	2	3	3	3	0	0	0	1	0	0	0	0	0	1	0	0	0	0	0	1	0	0	5.6	5.6	5.6	70.832	624	624;614	1	13	0	3.7085				By matching			0	0	0	2.2
O43264	O43264	4	4	4	Centromere/kinetochore protein zw10 homolog	ZW10	sp|O43264|ZW10_HUMAN Centromere/kinetochore protein zw10 homolog OS=Homo sapiens OX=9606 GN=ZW10 PE=1 SV=3	1	4	4	4	3	0	1	4	2	0	3	0	1	4	2	0	3	0	1	4	2	0	6.9	6.9	6.9	88.828	779	779	1	15	0	6.04	By MS/MS		By matching	By MS/MS	By matching		5.5	0	1.2	6.9
O43280	O43280	1	1	1	Trehalase	TREH	sp|O43280|TREA_HUMAN Trehalase OS=Homo sapiens OX=9606 GN=TREH PE=1 SV=2	1	1	1	1	1	1	0	0	1	0	1	1	0	0	1	0	1	1	0	0	1	0	2.6	2.6	2.6	66.567	583	583	1	9	1	-2	By matching	By MS/MS			By matching		2.6	2.6	0	0
O43290	O43290	7	7	7	U4/U6.U5 tri-snRNP-associated protein 1	SART1	sp|O43290|SNUT1_HUMAN U4/U6.U5 tri-snRNP-associated protein 1 OS=Homo sapiens OX=9606 GN=SART1 PE=1 SV=1	1	7	7	7	6	3	6	6	5	6	6	3	6	6	5	6	6	3	6	6	5	6	13.4	13.4	13.4	90.254	800	800	1	66	0	38.785	By MS/MS	By MS/MS	By MS/MS	By MS/MS	By MS/MS	By MS/MS	10.9	6	10.9	10.9
O43303	O43303	1	1	1	Centriolar coiled-coil protein of 110 kDa	CCP110	sp|O43303|CP110_HUMAN Centriolar coiled-coil protein of 110 kDa OS=Homo sapiens OX=9606 GN=CCP110 PE=1 SV=3	1	1	1	1	0	0	0	1	0	0	0	0	0	1	0	0	0	0	0	1	0	0	1.2	1.2	1.2	113.42	1012	1012	1	5	0.0015349	1.667				By matching			0	0	0	1.2
O43306	O43306	1	1	1	Adenylate cyclase type 6	ADCY6	sp|O43306|ADCY6_HUMAN Adenylate cyclase type 6 OS=Homo sapiens OX=9606 GN=ADCY6 PE=1 SV=2	1	1	1	1	0	0	0	1	0	0	0	0	0	1	0	0	0	0	0	1	0	0	1.8	1.8	1.8	130.61	1168	1168	1	3	1	-2				By matching			0	0	0	1.8
O43390	O43390	9	5	5	Heterogeneous nuclear ribonucleoprotein R	HNRNPR	sp|O43390|HNRPR_HUMAN Heterogeneous nuclear ribonucleoprotein R OS=Homo sapiens OX=9606 GN=HNRNPR PE=1 SV=1	1	9	5	5	8	7	8	9	9	9	4	3	4	5	5	5	4	3	4	5	5	5	16.9	10.6	10.6	70.942	633	633	1	49	0	13.792	By MS/MS	By MS/MS	By MS/MS	By MS/MS	By MS/MS	By MS/MS	14.5	13.1	14.5	16.9
O43395	O43395	3	3	3	U4/U6 small nuclear ribonucleoprotein Prp3	PRPF3	sp|O43395|PRPF3_HUMAN U4/U6 small nuclear ribonucleoprotein Prp3 OS=Homo sapiens OX=9606 GN=PRPF3 PE=1 SV=2	1	3	3	3	2	2	2	2	3	2	2	2	2	2	3	2	2	2	2	2	3	2	5.6	5.6	5.6	77.528	683	683	1	24	0	3.4493	By MS/MS	By MS/MS	By MS/MS	By MS/MS	By MS/MS	By MS/MS	3.7	3.7	3.4	3.7
O43396	O43396	8	8	8	Thioredoxin-like protein 1	TXNL1	sp|O43396|TXNL1_HUMAN Thioredoxin-like protein 1 OS=Homo sapiens OX=9606 GN=TXNL1 PE=1 SV=3	1	8	8	8	7	5	6	8	6	6	7	5	6	8	6	6	7	5	6	8	6	6	38.1	38.1	38.1	32.251	289	289	1	72	0	86.791	By MS/MS	By MS/MS	By MS/MS	By MS/MS	By MS/MS	By MS/MS	30.4	23.9	29.8	38.1
O43399	O43399	7	7	7	Tumor protein D54	TPD52L2	sp|O43399|TPD54_HUMAN Tumor protein D54 OS=Homo sapiens OX=9606 GN=TPD52L2 PE=1 SV=2	1	7	7	7	6	5	5	6	7	5	6	5	5	6	7	5	6	5	5	6	7	5	52.4	52.4	52.4	22.237	206	206	1	69	0	25.142	By MS/MS	By MS/MS	By MS/MS	By MS/MS	By MS/MS	By MS/MS	44.7	40.3	40.3	44.7
O43402	O43402	1	1	1	ER membrane protein complex subunit 8	EMC8	sp|O43402|EMC8_HUMAN ER membrane protein complex subunit 8 OS=Homo sapiens OX=9606 GN=EMC8 PE=1 SV=1	1	1	1	1	1	0	0	0	0	0	1	0	0	0	0	0	1	0	0	0	0	0	4.3	4.3	4.3	23.773	210	210	1	3	0.0088859	1.1487	By MS/MS						4.3	0	0	0
O43432	O43432	6	3	3	Eukaryotic translation initiation factor 4 gamma 3	EIF4G3	sp|O43432|IF4G3_HUMAN Eukaryotic translation initiation factor 4 gamma 3 OS=Homo sapiens OX=9606 GN=EIF4G3 PE=1 SV=2	1	6	3	3	2	0	1	4	2	0	0	0	0	2	0	0	0	0	0	2	0	0	4.2	2.5	2.5	176.65	1585	1585	1	5	0	1.9159	By matching		By matching	By MS/MS	By matching		1.6	0	0.8	3.2
O43447	O43447	4	4	4	Peptidyl-prolyl cis-trans isomerase H	PPIH	sp|O43447|PPIH_HUMAN Peptidyl-prolyl cis-trans isomerase H OS=Homo sapiens OX=9606 GN=PPIH PE=1 SV=1	1	4	4	4	3	0	1	3	1	1	3	0	1	3	1	1	3	0	1	3	1	1	24.3	24.3	24.3	19.208	177	177	1	22	0	5.1559	By MS/MS		By MS/MS	By MS/MS	By MS/MS	By matching	16.9	0	5.6	16.9
O43488	O43488	3	3	2	Aflatoxin B1 aldehyde reductase member 2	AKR7A2	sp|O43488|ARK72_HUMAN Aflatoxin B1 aldehyde reductase member 2 OS=Homo sapiens OX=9606 GN=AKR7A2 PE=1 SV=3	1	3	3	2	2	1	2	2	2	1	2	1	2	2	2	1	1	0	1	1	1	0	11.7	11.7	8.6	39.589	359	359	1	27	0	11.494	By MS/MS	By matching	By MS/MS	By matching	By MS/MS	By matching	8.4	3.1	8.4	8.4
O43491	O43491	7	7	7	Band 4.1-like protein 2	EPB41L2	sp|O43491|E41L2_HUMAN Band 4.1-like protein 2 OS=Homo sapiens OX=9606 GN=EPB41L2 PE=1 SV=1	1	7	7	7	5	4	5	7	5	4	5	4	5	7	5	4	5	4	5	7	5	4	10.7	10.7	10.7	112.59	1005	1005	1	63	0	69.832	By MS/MS	By MS/MS	By MS/MS	By MS/MS	By MS/MS	By MS/MS	7.4	6.3	7.4	10.7
O43493	O43493	2	2	2	Trans-Golgi network integral membrane protein 2	TGOLN2	sp|O43493|TGON2_HUMAN Trans-Golgi network integral membrane protein 2 OS=Homo sapiens OX=9606 GN=TGOLN2 PE=1 SV=3	1	2	2	2	1	1	2	2	1	1	1	1	2	2	1	1	1	1	2	2	1	1	6.9	6.9	6.9	51.018	479	479	1	11	0	3.9432	By MS/MS	By matching	By matching	By MS/MS	By matching	By MS/MS	4	2.9	6.9	6.9
O43566	O43566	1	1	1	Regulator of G-protein signaling 14	RGS14	sp|O43566|RGS14_HUMAN Regulator of G-protein signaling 14 OS=Homo sapiens OX=9606 GN=RGS14 PE=1 SV=4	1	1	1	1	0	0	0	0	0	0	0	0	0	0	0	0	0	0	0	0	0	0	3	3	3	61.446	566	566	1	2	0.00079968	1.8327							0	0	0	0
O43583	O43583	2	2	2	Density-regulated protein	DENR	sp|O43583|DENR_HUMAN Density-regulated protein OS=Homo sapiens OX=9606 GN=DENR PE=1 SV=2	1	2	2	2	2	1	1	2	2	2	2	1	1	2	2	2	2	1	1	2	2	2	17.7	17.7	17.7	22.092	198	198	1	15	0	3.8131	By MS/MS	By matching	By matching	By matching	By MS/MS	By MS/MS	17.7	8.6	8.6	17.7
O43592	O43592	5	5	5	Exportin-T	XPOT	sp|O43592|XPOT_HUMAN Exportin-T OS=Homo sapiens OX=9606 GN=XPOT PE=1 SV=2	1	5	5	5	2	2	1	5	2	1	2	2	1	5	2	1	2	2	1	5	2	1	7.3	7.3	7.3	109.96	962	962	1	21	0	14.64	By MS/MS	By MS/MS	By MS/MS	By MS/MS	By matching	By MS/MS	2.8	2.8	1.4	7.3
O43598	O43598	2	2	2	2-deoxynucleoside 5-phosphate N-hydrolase 1	DNPH1	sp|O43598|DNPH1_HUMAN 2-deoxynucleoside 5-phosphate N-hydrolase 1 OS=Homo sapiens OX=9606 GN=DNPH1 PE=1 SV=1	1	2	2	2	1	2	2	2	2	2	1	2	2	2	2	2	1	2	2	2	2	2	20.1	20.1	20.1	19.108	174	174	1	24	0	6.6956	By MS/MS	By MS/MS	By MS/MS	By MS/MS	By MS/MS	By MS/MS	10.3	20.1	20.1	20.1
O43615	O43615	8	8	8	Mitochondrial import inner membrane translocase subunit TIM44	TIMM44	sp|O43615|TIM44_HUMAN Mitochondrial import inner membrane translocase subunit TIM44 OS=Homo sapiens OX=9606 GN=TIMM44 PE=1 SV=2	1	8	8	8	4	4	3	7	4	4	4	4	3	7	4	4	4	4	3	7	4	4	21.2	21.2	21.2	51.355	452	452	1	60	0	11.25	By MS/MS	By MS/MS	By MS/MS	By MS/MS	By MS/MS	By MS/MS	11.5	11.3	8.8	18.1
O43660	O43660	2	2	2	Pleiotropic regulator 1	PLRG1	sp|O43660|PLRG1_HUMAN Pleiotropic regulator 1 OS=Homo sapiens OX=9606 GN=PLRG1 PE=1 SV=1	1	2	2	2	0	0	0	2	1	1	0	0	0	2	1	1	0	0	0	2	1	1	8.9	8.9	8.9	57.193	514	514	1	8	0	8.3155				By MS/MS	By MS/MS	By MS/MS	0	0	0	8.9
O43665	O43665	1	1	1	Regulator of G-protein signaling 10	RGS10	sp|O43665|RGS10_HUMAN Regulator of G-protein signaling 10 OS=Homo sapiens OX=9606 GN=RGS10 PE=1 SV=2	1	1	1	1	0	0	0	0	0	0	0	0	0	0	0	0	0	0	0	0	0	0	6.9	6.9	6.9	20.236	173	173	1	2	0.0073145	1.2258							0	0	0	0
O43670	O43670	3	3	3	BUB3-interacting and GLEBS motif-containing protein ZNF207	ZNF207	sp|O43670|ZN207_HUMAN BUB3-interacting and GLEBS motif-containing protein ZNF207 OS=Homo sapiens OX=9606 GN=ZNF207 PE=1 SV=1	1	3	3	3	3	3	3	3	3	2	3	3	3	3	3	2	3	3	3	3	3	2	6.9	6.9	6.9	50.75	478	478	1	35	0	9.726	By MS/MS	By MS/MS	By MS/MS	By MS/MS	By MS/MS	By MS/MS	6.9	6.9	6.9	6.9
O43681	O43681	2	2	2	ATPase ASNA1	ASNA1	sp|O43681|ASNA_HUMAN ATPase ASNA1 OS=Homo sapiens OX=9606 GN=ASNA1 PE=1 SV=2	1	2	2	2	2	1	2	2	2	2	2	1	2	2	2	2	2	1	2	2	2	2	6.6	6.6	6.6	38.792	348	348	1	26	0	6.3194	By MS/MS	By matching	By MS/MS	By MS/MS	By MS/MS	By matching	6.6	2.9	6.6	6.6
O43684	O43684	8	8	8	Mitotic checkpoint protein BUB3	BUB3	sp|O43684|BUB3_HUMAN Mitotic checkpoint protein BUB3 OS=Homo sapiens OX=9606 GN=BUB3 PE=1 SV=1	1	8	8	8	8	7	8	8	8	6	8	7	8	8	8	6	8	7	8	8	8	6	29.9	29.9	29.9	37.154	328	328	1	94	0	13.9	By MS/MS	By MS/MS	By MS/MS	By MS/MS	By MS/MS	By MS/MS	29.9	26.8	29.9	29.9
O43707;Q08043;Q9H254	O43707	38;5;1	38;5;1	26;0;1	Alpha-actinin-4	ACTN4	sp|O43707|ACTN4_HUMAN Alpha-actinin-4 OS=Homo sapiens OX=9606 GN=ACTN4 PE=1 SV=2	3	38	38	26	31	25	29	36	36	28	31	25	29	36	36	28	20	16	18	24	24	18	51.4	51.4	36.8	104.85	911	911;901;2564	1	395	0	285.2	By MS/MS	By MS/MS	By MS/MS	By MS/MS	By MS/MS	By MS/MS	42.4	34.7	39.7	48.5
O43719	O43719	4	4	4	HIV Tat-specific factor 1	HTATSF1	sp|O43719|HTSF1_HUMAN HIV Tat-specific factor 1 OS=Homo sapiens OX=9606 GN=HTATSF1 PE=1 SV=1	1	4	4	4	0	0	0	3	0	0	0	0	0	3	0	0	0	0	0	3	0	0	9.7	9.7	9.7	85.852	755	755	1	8	0	8.6424				By MS/MS			0	0	0	7.4
O43747	O43747	2	2	2	AP-1 complex subunit gamma-1	AP1G1	sp|O43747|AP1G1_HUMAN AP-1 complex subunit gamma-1 OS=Homo sapiens OX=9606 GN=AP1G1 PE=1 SV=5	1	2	2	2	1	1	1	1	2	1	1	1	1	1	2	1	1	1	1	1	2	1	3.3	3.3	3.3	91.35	822	822	1	9	0	6.0318	By MS/MS	By MS/MS	By MS/MS	By MS/MS	By MS/MS	By MS/MS	1.6	1.6	1.6	1.7
O43759	O43759	1	1	1	Synaptogyrin-1	SYNGR1	sp|O43759|SNG1_HUMAN Synaptogyrin-1 OS=Homo sapiens OX=9606 GN=SYNGR1 PE=1 SV=2	1	1	1	1	0	0	0	0	0	0	0	0	0	0	0	0	0	0	0	0	0	0	5.2	5.2	5.2	25.455	233	233	1	6	0	2.9522							0	0	0	0
O43760	O43760	2	2	2	Synaptogyrin-2	SYNGR2	sp|O43760|SNG2_HUMAN Synaptogyrin-2 OS=Homo sapiens OX=9606 GN=SYNGR2 PE=1 SV=1	1	2	2	2	1	2	1	1	2	2	1	2	1	1	2	2	1	2	1	1	2	2	8	8	8	24.81	224	224	1	20	0	2.0843	By MS/MS	By MS/MS	By matching	By MS/MS	By MS/MS	By MS/MS	4.5	8	4.5	4.5
O43765	O43765	6	6	6	Small glutamine-rich tetratricopeptide repeat-containing protein alpha	SGTA	sp|O43765|SGTA_HUMAN Small glutamine-rich tetratricopeptide repeat-containing protein alpha OS=Homo sapiens OX=9606 GN=SGTA PE=1 SV=1	1	6	6	6	3	3	3	4	2	3	3	3	3	4	2	3	3	3	3	4	2	3	20.1	20.1	20.1	34.063	313	313	1	44	0	11.353	By MS/MS	By MS/MS	By MS/MS	By MS/MS	By MS/MS	By MS/MS	12.8	12.8	12.8	15.7
O43768;P56211	O43768	3;1	3;1	3;1	Alpha-endosulfine	ENSA	sp|O43768|ENSA_HUMAN Alpha-endosulfine OS=Homo sapiens OX=9606 GN=ENSA PE=1 SV=1	2	3	3	3	3	3	3	2	2	2	3	3	3	2	2	2	3	3	3	2	2	2	30.6	30.6	30.6	13.389	121	121;112	1	26	0	2.8115	By MS/MS	By matching	By matching	By MS/MS	By MS/MS	By matching	30.6	30.6	30.6	23.1
O43776	O43776	10	10	10	Asparagine--tRNA ligase, cytoplasmic	NARS	sp|O43776|SYNC_HUMAN Asparagine--tRNA ligase, cytoplasmic OS=Homo sapiens OX=9606 GN=NARS PE=1 SV=1	1	10	10	10	9	7	8	9	9	7	9	7	8	9	9	7	9	7	8	9	9	7	20.4	20.4	20.4	62.942	548	548	1	122	0	135.52	By MS/MS	By MS/MS	By MS/MS	By MS/MS	By MS/MS	By MS/MS	20.4	16.1	20.4	20.4
O43809	O43809	5	5	5	Cleavage and polyadenylation specificity factor subunit 5	NUDT21	sp|O43809|CPSF5_HUMAN Cleavage and polyadenylation specificity factor subunit 5 OS=Homo sapiens OX=9606 GN=NUDT21 PE=1 SV=1	1	5	5	5	4	2	4	5	3	3	4	2	4	5	3	3	4	2	4	5	3	3	20.3	20.3	20.3	26.227	227	227	1	43	0	6.3758	By MS/MS	By MS/MS	By MS/MS	By MS/MS	By MS/MS	By MS/MS	20.3	13.2	20.3	20.3
O43813	O43813	1	1	1	LanC-like protein 1	LANCL1	sp|O43813|LANC1_HUMAN LanC-like protein 1 OS=Homo sapiens OX=9606 GN=LANCL1 PE=1 SV=1	1	1	1	1	1	0	1	0	0	0	1	0	1	0	0	0	1	0	1	0	0	0	3	3	3	45.283	399	399	1	8	0.0057021	1.3041	By matching		By matching				3	0	3	0
O43815	O43815	2	2	2	Striatin	STRN	sp|O43815|STRN_HUMAN Striatin OS=Homo sapiens OX=9606 GN=STRN PE=1 SV=4	1	2	2	2	1	1	0	2	1	0	1	1	0	2	1	0	1	1	0	2	1	0	4.1	4.1	4.1	86.131	780	780	1	8	0	5.0158	By MS/MS	By MS/MS		By MS/MS	By MS/MS		1.8	1.8	0	4.1
O43818	O43818	4	4	4	U3 small nucleolar RNA-interacting protein 2	RRP9	sp|O43818|U3IP2_HUMAN U3 small nucleolar RNA-interacting protein 2 OS=Homo sapiens OX=9606 GN=RRP9 PE=1 SV=1	1	4	4	4	2	2	2	3	2	1	2	2	2	3	2	1	2	2	2	3	2	1	8.2	8.2	8.2	51.84	475	475	1	25	0	5.2084	By MS/MS	By MS/MS	By MS/MS	By MS/MS	By MS/MS	By MS/MS	5.7	5.7	5.7	5.9
O43819	O43819	1	1	1	Protein SCO2 homolog, mitochondrial	SCO2	sp|O43819|SCO2_HUMAN Protein SCO2 homolog, mitochondrial OS=Homo sapiens OX=9606 GN=SCO2 PE=1 SV=3	1	1	1	1	0	0	1	1	1	0	0	0	1	1	1	0	0	0	1	1	1	0	6.8	6.8	6.8	29.81	266	266	1	8	0.00080289	1.852			By MS/MS	By MS/MS	By MS/MS		0	0	6.8	6.8
O43823	O43823	3	3	3	A-kinase anchor protein 8	AKAP8	sp|O43823|AKAP8_HUMAN A-kinase anchor protein 8 OS=Homo sapiens OX=9606 GN=AKAP8 PE=1 SV=1	1	3	3	3	1	0	0	3	1	1	1	0	0	3	1	1	1	0	0	3	1	1	9	9	9	76.107	692	692	1	9	0	2.7559	By MS/MS			By MS/MS	By MS/MS	By MS/MS	1.3	0	0	9
O43837	O43837	2	2	2	Isocitrate dehydrogenase [NAD] subunit beta, mitochondrial	IDH3B	sp|O43837|IDH3B_HUMAN Isocitrate dehydrogenase [NAD] subunit beta, mitochondrial OS=Homo sapiens OX=9606 GN=IDH3B PE=1 SV=2	1	2	2	2	1	1	2	2	1	1	1	1	2	2	1	1	1	1	2	2	1	1	7.5	7.5	7.5	42.183	385	385	1	18	0.0018464	1.4603	By matching	By matching	By MS/MS	By matching	By matching	By matching	4.2	4.2	7.5	7.5
O43847	O43847	2	2	2	Nardilysin	NRD1	sp|O43847|NRDC_HUMAN Nardilysin OS=Homo sapiens OX=9606 GN=NRDC PE=1 SV=3	1	2	2	2	1	1	1	0	2	0	1	1	1	0	2	0	1	1	1	0	2	0	2.4	2.4	2.4	131.7	1151	1151	1	13	0	1.9438	By matching	By matching	By matching		By matching		1	1	1	0
O43852	O43852	5	5	5	Calumenin	CALU	sp|O43852|CALU_HUMAN Calumenin OS=Homo sapiens OX=9606 GN=CALU PE=1 SV=2	1	5	5	5	3	2	2	5	5	4	3	2	2	5	5	4	3	2	2	5	5	4	14	14	14	37.106	315	315	1	42	0	3.3181	By MS/MS	By matching	By matching	By MS/MS	By MS/MS	By MS/MS	14	6.7	6.7	14
O43865;Q96HN2	O43865;Q96HN2	2;2	2;2	2;2	Putative adenosylhomocysteinase 2;Putative adenosylhomocysteinase 3	AHCYL1;AHCYL2	sp|O43865|SAHH2_HUMAN S-adenosylhomocysteine hydrolase-like protein 1 OS=Homo sapiens OX=9606 GN=AHCYL1 PE=1 SV=2;sp|Q96HN2|SAHH3_HUMAN Adenosylhomocysteinase 3 OS=Homo sapiens OX=9606 GN=AHCYL2 PE=1 SV=1	2	2	2	2	0	1	0	1	0	0	0	1	0	1	0	0	0	1	0	1	0	0	4.9	4.9	4.9	58.951	530	530;611	1	7	0.006709	1.2647		By matching		By MS/MS			0	2.6	0	2.6
O43914	O43914	1	1	1	TYRO protein tyrosine kinase-binding protein	TYROBP	sp|O43914|TYOBP_HUMAN TYRO protein tyrosine kinase-binding protein OS=Homo sapiens OX=9606 GN=TYROBP PE=1 SV=1	1	1	1	1	0	0	0	0	0	0	0	0	0	0	0	0	0	0	0	0	0	0	13.3	13.3	13.3	12.179	113	113	1	6	0	65.797							0	0	0	0
O60216;Q9H4I0	O60216	3;1	3;1	3;1	Double-strand-break repair protein rad21 homolog	RAD21	sp|O60216|RAD21_HUMAN Double-strand-break repair protein rad21 homolog OS=Homo sapiens OX=9606 GN=RAD21 PE=1 SV=2	2	3	3	3	3	0	2	2	3	2	3	0	2	2	3	2	3	0	2	2	3	2	5.9	5.9	5.9	71.689	631	631;556	1	24	0	6.3179	By MS/MS		By matching	By MS/MS	By matching	By matching	5.9	0	4.1	4.1
O60220	O60220	3	3	3	Mitochondrial import inner membrane translocase subunit Tim8 A	TIMM8A	sp|O60220|TIM8A_HUMAN Mitochondrial import inner membrane translocase subunit Tim8 A OS=Homo sapiens OX=9606 GN=TIMM8A PE=1 SV=1	1	3	3	3	3	1	2	3	3	3	3	1	2	3	3	3	3	1	2	3	3	3	34	34	34	10.998	97	97	1	32	0	21.179	By matching	By MS/MS	By MS/MS	By MS/MS	By MS/MS	By MS/MS	34	11.3	22.7	34
O60232	O60232	1	1	1	Sjoegren syndrome/scleroderma autoantigen 1	SSSCA1	sp|O60232|SSA27_HUMAN Sjoegren syndrome/scleroderma autoantigen 1 OS=Homo sapiens OX=9606 GN=SSSCA1 PE=1 SV=1	1	1	1	1	0	0	0	1	0	0	0	0	0	1	0	0	0	0	0	1	0	0	8.5	8.5	8.5	21.474	199	199	1	3	0	7.2475				By MS/MS			0	0	0	8.5
O60234	O60234	3	3	2	Glia maturation factor gamma	GMFG	sp|O60234|GMFG_HUMAN Glia maturation factor gamma OS=Homo sapiens OX=9606 GN=GMFG PE=1 SV=1	1	3	3	2	2	2	2	2	1	2	2	2	2	2	1	2	1	1	1	1	0	1	28.2	28.2	21.8	16.801	142	142	1	19	0	8.5607	By matching	By MS/MS	By MS/MS	By MS/MS	By matching	By MS/MS	15.5	15.5	15.5	19
O60256	O60256	4	4	3	Phosphoribosyl pyrophosphate synthase-associated protein 2	PRPSAP2	sp|O60256|KPRB_HUMAN Phosphoribosyl pyrophosphate synthase-associated protein 2 OS=Homo sapiens OX=9606 GN=PRPSAP2 PE=1 SV=1	1	4	4	3	2	0	2	3	2	0	2	0	2	3	2	0	1	0	1	2	1	0	15.7	15.7	11.9	40.925	369	369	1	25	0	5.5701	By matching		By matching	By MS/MS	By matching		6	0	6	9.8
O60264;P28370	O60264	5;1	5;1	5;1	SWI/SNF-related matrix-associated actin-dependent regulator of chromatin subfamily A member 5	SMARCA5	sp|O60264|SMCA5_HUMAN SWI/SNF-related matrix-associated actin-dependent regulator of chromatin subfamily A member 5 OS=Homo sapiens OX=9606 GN=SMARCA5 PE=1 SV=1	2	5	5	5	5	0	5	5	5	1	5	0	5	5	5	1	5	0	5	5	5	1	5.4	5.4	5.4	121.9	1052	1052;1054	1	42	0	11.848	By MS/MS		By MS/MS	By MS/MS	By MS/MS	By matching	5.4	0	5.4	5.4
O60269	O60269	1	1	1	G protein-regulated inducer of neurite outgrowth 2	GPRIN2	sp|O60269|GRIN2_HUMAN G protein-regulated inducer of neurite outgrowth 2 OS=Homo sapiens OX=9606 GN=GPRIN2 PE=1 SV=2	1	1	1	1	0	0	0	0	0	1	0	0	0	0	0	1	0	0	0	0	0	1	2.4	2.4	2.4	47.45	458	458	1	1	1	-2						By MS/MS	0	0	0	0
O60271	O60271	5	5	5	C-Jun-amino-terminal kinase-interacting protein 4	SPAG9	sp|O60271|JIP4_HUMAN C-Jun-amino-terminal kinase-interacting protein 4 OS=Homo sapiens OX=9606 GN=SPAG9 PE=1 SV=4	1	5	5	5	3	2	2	4	3	1	3	2	2	4	3	1	3	2	2	4	3	1	7.4	7.4	7.4	146.2	1321	1321	1	27	0	19.342	By MS/MS	By MS/MS	By MS/MS	By MS/MS	By MS/MS	By matching	4.8	3.4	3.4	5.1
O60313	O60313	6	6	6	Dynamin-like 120 kDa protein, mitochondrial;Dynamin-like 120 kDa protein, form S1	OPA1	sp|O60313|OPA1_HUMAN Dynamin-like 120 kDa protein, mitochondrial OS=Homo sapiens OX=9606 GN=OPA1 PE=1 SV=3	1	6	6	6	4	2	3	4	4	2	4	2	3	4	4	2	4	2	3	4	4	2	8.4	8.4	8.4	111.63	960	960	1	48	0	7.3841	By MS/MS	By matching	By matching	By MS/MS	By MS/MS	By matching	5	2.6	3.9	5.6
O60315	O60315	5	5	5	Zinc finger E-box-binding homeobox 2	ZEB2	sp|O60315|ZEB2_HUMAN Zinc finger E-box-binding homeobox 2 OS=Homo sapiens OX=9606 GN=ZEB2 PE=1 SV=1	1	5	5	5	2	0	2	4	2	1	2	0	2	4	2	1	2	0	2	4	2	1	5.2	5.2	5.2	136.45	1214	1214	1	33	0	9.1584	By MS/MS		By MS/MS	By MS/MS	By MS/MS	By MS/MS	2.2	0	2.2	4
O60341	O60341	7	7	7	Lysine-specific histone demethylase 1A	KDM1A	sp|O60341|KDM1A_HUMAN Lysine-specific histone demethylase 1A OS=Homo sapiens OX=9606 GN=KDM1A PE=1 SV=2	1	7	7	7	3	3	2	4	4	3	3	3	2	4	4	3	3	3	2	4	4	3	13	13	13	92.902	852	852	1	43	0	18.985	By MS/MS	By MS/MS	By MS/MS	By MS/MS	By MS/MS	By MS/MS	5	5	3.4	7.5
O60427	O60427	1	1	1	Fatty acid desaturase 1	FADS1	sp|O60427|FADS1_HUMAN Fatty acid desaturase 1 OS=Homo sapiens OX=9606 GN=FADS1 PE=1 SV=3	1	1	1	1	0	0	0	0	0	0	0	0	0	0	0	0	0	0	0	0	0	0	3.8	3.8	3.8	51.964	444	444	1	1	0.0007874	1.7728							0	0	0	0
O60488	O60488	7	5	5	Long-chain-fatty-acid--CoA ligase 4	ACSL4	sp|O60488|ACSL4_HUMAN Long-chain-fatty-acid--CoA ligase 4 OS=Homo sapiens OX=9606 GN=ACSL4 PE=1 SV=2	1	7	5	5	2	1	1	5	4	4	1	1	1	3	2	2	1	1	1	3	2	2	13.4	9.3	9.3	79.187	711	711	1	21	0	4.5028	By MS/MS	By MS/MS	By matching	By MS/MS	By matching	By MS/MS	3.1	1.5	1.5	9.3
O60493;Q9UMY4	O60493	6;1	6;1	6;1	Sorting nexin-3	SNX3	sp|O60493|SNX3_HUMAN Sorting nexin-3 OS=Homo sapiens OX=9606 GN=SNX3 PE=1 SV=3	2	6	6	6	4	4	5	6	6	6	4	4	5	6	6	6	4	4	5	6	6	6	32.7	32.7	32.7	18.762	162	162;172	1	61	0	7.5149	By MS/MS	By matching	By MS/MS	By MS/MS	By MS/MS	By matching	21	21	29.6	32.7
O60496	O60496	2	2	2	Docking protein 2	DOK2	sp|O60496|DOK2_HUMAN Docking protein 2 OS=Homo sapiens OX=9606 GN=DOK2 PE=1 SV=2	1	2	2	2	2	1	0	1	1	0	2	1	0	1	1	0	2	1	0	1	1	0	7.3	7.3	7.3	45.378	412	412	1	13	0.001497	1.5358	By MS/MS	By matching		By matching	By matching		7.3	3.6	0	3.6
O60499	O60499	1	1	1	Syntaxin-10	STX10	sp|O60499|STX10_HUMAN Syntaxin-10 OS=Homo sapiens OX=9606 GN=STX10 PE=1 SV=1	1	1	1	1	0	0	0	0	0	0	0	0	0	0	0	0	0	0	0	0	0	0	6.4	6.4	6.4	28.114	249	249	1	2	0.0025604	1.4244							0	0	0	0
O60506	O60506	15	15	11	Heterogeneous nuclear ribonucleoprotein Q	SYNCRIP	sp|O60506|HNRPQ_HUMAN Heterogeneous nuclear ribonucleoprotein Q OS=Homo sapiens OX=9606 GN=SYNCRIP PE=1 SV=2	1	15	15	11	10	9	10	15	13	10	10	9	10	15	13	10	6	5	6	11	9	6	26	26	19.6	69.602	623	623	1	163	0	175.71	By MS/MS	By MS/MS	By MS/MS	By MS/MS	By MS/MS	By MS/MS	16.4	14	16.4	26
O60508	O60508	2	2	2	Pre-mRNA-processing factor 17	CDC40	sp|O60508|PRP17_HUMAN Pre-mRNA-processing factor 17 OS=Homo sapiens OX=9606 GN=CDC40 PE=1 SV=1	1	2	2	2	0	0	1	2	1	0	0	0	1	2	1	0	0	0	1	2	1	0	5.7	5.7	5.7	65.521	579	579	1	11	0	2.3859			By matching	By matching	By MS/MS		0	0	2.1	5.7
O60547	O60547	2	2	2	GDP-mannose 4,6 dehydratase	GMDS	sp|O60547|GMDS_HUMAN GDP-mannose 4,6 dehydratase OS=Homo sapiens OX=9606 GN=GMDS PE=1 SV=1	1	2	2	2	1	0	0	0	1	0	1	0	0	0	1	0	1	0	0	0	1	0	7.5	7.5	7.5	41.949	372	372	1	9	0.0015391	1.6852	By matching				By matching		4.3	0	0	0
O60563	O60563	1	1	1	Cyclin-T1	CCNT1	sp|O60563|CCNT1_HUMAN Cyclin-T1 OS=Homo sapiens OX=9606 GN=CCNT1 PE=1 SV=1	1	1	1	1	0	0	0	1	0	0	0	0	0	1	0	0	0	0	0	1	0	0	3.6	3.6	3.6	80.684	726	726	1	2	0	3.1066				By MS/MS			0	0	0	3.6
O60568	O60568	7	7	7	Procollagen-lysine,2-oxoglutarate 5-dioxygenase 3	PLOD3	sp|O60568|PLOD3_HUMAN Multifunctional procollagen lysine hydroxylase and glycosyltransferase LH3 OS=Homo sapiens OX=9606 GN=PLOD3 PE=1 SV=1	1	7	7	7	4	6	6	7	7	4	4	6	6	7	7	4	4	6	6	7	7	4	11.4	11.4	11.4	84.784	738	738	1	70	0	10.267	By matching	By MS/MS	By MS/MS	By MS/MS	By MS/MS	By MS/MS	6.6	10	9.3	11.4
O60610	O60610	11	11	11	Protein diaphanous homolog 1	DIAPH1	sp|O60610|DIAP1_HUMAN Protein diaphanous homolog 1 OS=Homo sapiens OX=9606 GN=DIAPH1 PE=1 SV=2	1	11	11	11	7	4	3	8	8	3	7	4	3	8	8	3	7	4	3	8	8	3	12.2	12.2	12.2	141.35	1272	1272	1	78	0	89.775	By MS/MS	By MS/MS	By MS/MS	By MS/MS	By MS/MS	By MS/MS	7.8	4.4	3.3	9
O60613	O60613	1	1	1	15 kDa selenoprotein	SEP15	sp|O60613|SEP15_HUMAN Selenoprotein F OS=Homo sapiens OX=9606 GN=SELENOF PE=1 SV=4	1	1	1	1	0	0	0	1	1	1	0	0	0	1	1	1	0	0	0	1	1	1	9.7	9.7	9.7	18.092	165	165	1	3	0	1.9452				By MS/MS	By MS/MS	By matching	0	0	0	9.7
O60664	O60664	9	9	9	Perilipin-3	PLIN3	sp|O60664|PLIN3_HUMAN Perilipin-3 OS=Homo sapiens OX=9606 GN=PLIN3 PE=1 SV=3	1	9	9	9	7	8	7	8	9	9	7	8	7	8	9	9	7	8	7	8	9	9	32.7	32.7	32.7	47.074	434	434	1	110	0	137.13	By MS/MS	By MS/MS	By MS/MS	By MS/MS	By MS/MS	By MS/MS	23.5	27	23.5	29.3
O60684;O15131	O60684;O15131	2;1	1;1	1;1	Importin subunit alpha-7;Importin subunit alpha-6	KPNA6;KPNA5	sp|O60684|IMA7_HUMAN Importin subunit alpha-7 OS=Homo sapiens OX=9606 GN=KPNA6 PE=1 SV=1;sp|O15131|IMA6_HUMAN Importin subunit alpha-6 OS=Homo sapiens OX=9606 GN=KPNA5 PE=1 SV=2	2	2	1	1	2	2	2	2	2	2	1	1	1	1	1	1	1	1	1	1	1	1	6.2	3.5	3.5	60.029	536	536;536	1	9	0	14.369	By MS/MS	By MS/MS	By matching	By MS/MS	By MS/MS	By MS/MS	6.2	6.2	6.2	6.2
O60711	O60711	3	3	3	Leupaxin	LPXN	sp|O60711|LPXN_HUMAN Leupaxin OS=Homo sapiens OX=9606 GN=LPXN PE=1 SV=1	1	3	3	3	2	2	2	3	2	1	2	2	2	3	2	1	2	2	2	3	2	1	10.9	10.9	10.9	43.332	386	386	1	25	0	9.2002	By MS/MS	By MS/MS	By MS/MS	By MS/MS	By MS/MS	By MS/MS	8.5	8.5	8.5	10.9
O60716	O60716	4	4	4	Catenin delta-1	CTNND1	sp|O60716|CTND1_HUMAN Catenin delta-1 OS=Homo sapiens OX=9606 GN=CTNND1 PE=1 SV=1	1	4	4	4	3	1	1	2	3	0	3	1	1	2	3	0	3	1	1	2	3	0	6	6	6	108.17	968	968	1	11	0	5.316	By MS/MS	By MS/MS	By matching	By MS/MS	By matching		4.8	2.4	2.4	3.6
P41567;O60739	P41567;O60739	2;2	2;2	2;2	Eukaryotic translation initiation factor 1;Eukaryotic translation initiation factor 1b	EIF1;EIF1B	sp|P41567|EIF1_HUMAN Eukaryotic translation initiation factor 1 OS=Homo sapiens OX=9606 GN=EIF1 PE=1 SV=1;sp|O60739|EIF1B_HUMAN Eukaryotic translation initiation factor 1b OS=Homo sapiens OX=9606 GN=EIF1B PE=1 SV=2	2	2	2	2	0	0	1	2	2	1	0	0	1	2	2	1	0	0	1	2	2	1	33.6	33.6	33.6	12.732	113	113;113	1	14	0	12.275			By matching	By MS/MS	By MS/MS	By MS/MS	0	0	12.4	33.6
O60749	O60749	10	10	8	Sorting nexin-2	SNX2	sp|O60749|SNX2_HUMAN Sorting nexin-2 OS=Homo sapiens OX=9606 GN=SNX2 PE=1 SV=2	1	10	10	8	9	6	10	10	10	6	9	6	10	10	10	6	8	5	8	8	8	5	22.2	22.2	18.1	58.47	519	519	1	106	0	25.782	By MS/MS	By MS/MS	By MS/MS	By MS/MS	By MS/MS	By MS/MS	20.2	13.1	22.2	22.2
O60762	O60762	2	2	2	Dolichol-phosphate mannosyltransferase subunit 1	DPM1	sp|O60762|DPM1_HUMAN Dolichol-phosphate mannosyltransferase subunit 1 OS=Homo sapiens OX=9606 GN=DPM1 PE=1 SV=1	1	2	2	2	0	0	0	0	0	1	0	0	0	0	0	1	0	0	0	0	0	1	10.4	10.4	10.4	29.634	260	260	1	2	0.0079256	1.1849						By MS/MS	0	0	0	0
O60763	O60763	14	14	14	General vesicular transport factor p115	USO1	sp|O60763|USO1_HUMAN General vesicular transport factor p115 OS=Homo sapiens OX=9606 GN=USO1 PE=1 SV=2	1	14	14	14	10	9	9	13	12	8	10	9	9	13	12	8	10	9	9	13	12	8	21.9	21.9	21.9	107.89	962	962	1	136	0	99.022	By MS/MS	By MS/MS	By MS/MS	By MS/MS	By MS/MS	By MS/MS	14.4	13.4	12.7	20.7
O60783	O60783	1	1	1	28S ribosomal protein S14, mitochondrial	MRPS14	sp|O60783|RT14_HUMAN 28S ribosomal protein S14, mitochondrial OS=Homo sapiens OX=9606 GN=MRPS14 PE=1 SV=1	1	1	1	1	0	0	0	0	0	0	0	0	0	0	0	0	0	0	0	0	0	0	11.7	11.7	11.7	15.139	128	128	1	2	0.0039769	1.3742							0	0	0	0
O60784	O60784	2	2	2	Target of Myb protein 1	TOM1	sp|O60784|TOM1_HUMAN Target of Myb protein 1 OS=Homo sapiens OX=9606 GN=TOM1 PE=1 SV=2	1	2	2	2	0	0	1	1	0	0	0	0	1	1	0	0	0	0	1	1	0	0	8.7	8.7	8.7	53.818	492	492	1	8	0	6.5946			By matching	By matching			0	0	5.3	5.3
Q99880;Q99879;Q99877;Q93079;Q5QNW6;P62807;P58876;P57053;O60814;Q96A08;A0A2R8Y619	Q99880;Q99879;Q99877;Q93079;Q5QNW6;P62807;P58876;P57053;O60814;Q96A08	7;7;7;7;7;7;7;7;7;4;2	7;7;7;7;7;7;7;7;7;4;2	2;2;2;2;2;2;2;2;2;0;0	Histone H2B type 1-L;Histone H2B type 1-M;Histone H2B type 1-N;Histone H2B type 1-H;Histone H2B type 2-F;Histone H2B type 1-C/E/F/G/I;Histone H2B type 1-D;Histone H2B type F-S;Histone H2B type 1-K;Histone H2B type 1-A	HIST1H2BL;HIST1H2BM;HIST1H2BN;HIST1H2BH;HIST2H2BF;HIST1H2BC;HIST1H2BD;H2BFS;HIST1H2BK;HIST1H2BA	sp|Q99880|H2B1L_HUMAN Histone H2B type 1-L OS=Homo sapiens OX=9606 GN=HIST1H2BL PE=1 SV=3;sp|Q99879|H2B1M_HUMAN Histone H2B type 1-M OS=Homo sapiens OX=9606 GN=HIST1H2BM PE=1 SV=3;sp|Q99877|H2B1N_HUMAN Histone H2B type 1-N OS=Homo sapiens OX=9606 GN=HIST1H	11	7	7	2	7	7	7	7	7	7	7	7	7	7	7	7	2	2	2	2	2	2	47.6	47.6	7.9	13.952	126	126;126;126;126;126;126;126;126;126;127;122	1	196	0	110.68	By MS/MS	By MS/MS	By MS/MS	By MS/MS	By MS/MS	By MS/MS	47.6	47.6	47.6	47.6
O60826	O60826	2	2	2	Coiled-coil domain-containing protein 22	CCDC22	sp|O60826|CCD22_HUMAN Coiled-coil domain-containing protein 22 OS=Homo sapiens OX=9606 GN=CCDC22 PE=1 SV=1	1	2	2	2	0	0	0	1	1	0	0	0	0	1	1	0	0	0	0	1	1	0	3.8	3.8	3.8	70.755	627	627	1	5	0	3.6211				By MS/MS	By MS/MS		0	0	0	2.2
O60832	O60832	4	4	4	H/ACA ribonucleoprotein complex subunit 4	DKC1	sp|O60832|DKC1_HUMAN H/ACA ribonucleoprotein complex subunit DKC1 OS=Homo sapiens OX=9606 GN=DKC1 PE=1 SV=3	1	4	4	4	2	2	3	2	3	2	2	2	3	2	3	2	2	2	3	2	3	2	9.3	9.3	9.3	57.673	514	514	1	35	0	7.7255	By matching	By MS/MS	By matching	By MS/MS	By MS/MS	By MS/MS	3.9	5.8	7.4	5.8
O60841	O60841	6	6	6	Eukaryotic translation initiation factor 5B	EIF5B	sp|O60841|IF2P_HUMAN Eukaryotic translation initiation factor 5B OS=Homo sapiens OX=9606 GN=EIF5B PE=1 SV=4	1	6	6	6	4	4	4	6	5	5	4	4	4	6	5	5	4	4	4	6	5	5	6.9	6.9	6.9	138.83	1220	1220	1	57	0	11.34	By MS/MS	By MS/MS	By MS/MS	By MS/MS	By MS/MS	By matching	3.6	3.6	3.6	6.9
O60869	O60869	1	1	1	Endothelial differentiation-related factor 1	EDF1	sp|O60869|EDF1_HUMAN Endothelial differentiation-related factor 1 OS=Homo sapiens OX=9606 GN=EDF1 PE=1 SV=1	1	1	1	1	1	1	1	1	1	1	1	1	1	1	1	1	1	1	1	1	1	1	10.1	10.1	10.1	16.368	148	148	1	12	0	5.804	By MS/MS	By MS/MS	By MS/MS	By MS/MS	By MS/MS	By MS/MS	10.1	10.1	10.1	10.1
O60884	O60884	5	5	5	DnaJ homolog subfamily A member 2	DNAJA2	sp|O60884|DNJA2_HUMAN DnaJ homolog subfamily A member 2 OS=Homo sapiens OX=9606 GN=DNAJA2 PE=1 SV=1	1	5	5	5	4	4	3	5	5	4	4	4	3	5	5	4	4	4	3	5	5	4	18.7	18.7	18.7	45.745	412	412	1	63	0	10.285	By MS/MS	By matching	By MS/MS	By MS/MS	By MS/MS	By MS/MS	11.7	11.7	7.3	18.7
O60888	O60888	2	2	2	Protein CutA	CUTA	sp|O60888|CUTA_HUMAN Protein CutA OS=Homo sapiens OX=9606 GN=CUTA PE=1 SV=2	1	2	2	2	1	1	1	2	1	1	1	1	1	2	1	1	1	1	1	2	1	1	15.6	15.6	15.6	19.116	179	179	1	17	0	3.9214	By MS/MS	By MS/MS	By MS/MS	By MS/MS	By MS/MS	By MS/MS	7.8	7.8	7.8	15.6
O60925	O60925	2	2	2	Prefoldin subunit 1	PFDN1	sp|O60925|PFD1_HUMAN Prefoldin subunit 1 OS=Homo sapiens OX=9606 GN=PFDN1 PE=1 SV=2	1	2	2	2	2	2	2	2	2	2	2	2	2	2	2	2	2	2	2	2	2	2	15.6	15.6	15.6	14.21	122	122	1	24	0	3.1952	By MS/MS	By MS/MS	By MS/MS	By MS/MS	By MS/MS	By MS/MS	15.6	15.6	15.6	15.6
O60934	O60934	2	2	2	Nibrin	NBN	sp|O60934|NBN_HUMAN Nibrin OS=Homo sapiens OX=9606 GN=NBN PE=1 SV=1	1	2	2	2	1	0	1	0	0	0	1	0	1	0	0	0	1	0	1	0	0	0	4	4	4	84.958	754	754	1	7	0.0076046	1.2009	By matching		By MS/MS				1.7	0	2.3	0
O60942	O60942	1	1	1	mRNA-capping enzyme;Polynucleotide 5-triphosphatase;mRNA guanylyltransferase	RNGTT	sp|O60942|MCE1_HUMAN mRNA-capping enzyme OS=Homo sapiens OX=9606 GN=RNGTT PE=1 SV=1	1	1	1	1	0	0	1	0	0	0	0	0	1	0	0	0	0	0	1	0	0	0	2.3	2.3	2.3	68.556	597	597	1	6	0.0075888	1.1955			By matching				0	0	2.3	0
O75038	O75038	1	1	1	1-phosphatidylinositol 4,5-bisphosphate phosphodiesterase eta-2	PLCH2	sp|O75038|PLCH2_HUMAN 1-phosphatidylinositol 4,5-bisphosphate phosphodiesterase eta-2 OS=Homo sapiens OX=9606 GN=PLCH2 PE=2 SV=3	1	1	1	1	0	1	1	1	1	0	0	1	1	1	1	0	0	1	1	1	1	0	1.3	1.3	1.3	154.67	1416	1416	1	8	0.0078767	1.1618		By matching	By matching	By matching	By matching		0	1.3	1.3	1.3
O75044;P0DMP2;P0DJJ0;Q7Z6B7	O75044	4;1;1;1	4;1;1;1	4;1;1;1	SLIT-ROBO Rho GTPase-activating protein 2	SRGAP2	sp|O75044|SRGP2_HUMAN SLIT-ROBO Rho GTPase-activating protein 2 OS=Homo sapiens OX=9606 GN=SRGAP2 PE=1 SV=3	4	4	4	4	2	2	2	4	3	2	2	2	2	4	3	2	2	2	2	4	3	2	5.6	5.6	5.6	120.87	1071	1071;458;459;1085	1	26	0	4.9974	By MS/MS	By MS/MS	By MS/MS	By MS/MS	By MS/MS	By matching	3.1	2.7	2.7	5.6
O75083	O75083	17	17	17	WD repeat-containing protein 1	WDR1	sp|O75083|WDR1_HUMAN WD repeat-containing protein 1 OS=Homo sapiens OX=9606 GN=WDR1 PE=1 SV=4	1	17	17	17	12	11	13	16	15	15	12	11	13	16	15	15	12	11	13	16	15	15	44.6	44.6	44.6	66.193	606	606	1	186	0	167.75	By MS/MS	By MS/MS	By MS/MS	By MS/MS	By MS/MS	By MS/MS	24.6	25.9	27.2	43.2
O75110	O75110	1	1	1	Probable phospholipid-transporting ATPase IIA	ATP9A	sp|O75110|ATP9A_HUMAN Probable phospholipid-transporting ATPase IIA OS=Homo sapiens OX=9606 GN=ATP9A PE=1 SV=3	1	1	1	1	1	0	0	0	0	0	1	0	0	0	0	0	1	0	0	0	0	0	1	1	1	118.58	1047	1047	1	1	1	-2	By MS/MS						1	0	0	0
O75116	O75116	5	5	5	Rho-associated protein kinase 2	ROCK2	sp|O75116|ROCK2_HUMAN Rho-associated protein kinase 2 OS=Homo sapiens OX=9606 GN=ROCK2 PE=1 SV=4	1	5	5	5	3	2	4	2	3	2	3	2	4	2	3	2	3	2	4	2	3	2	4.6	4.6	4.6	160.9	1388	1388	1	20	0	14.292	By MS/MS	By MS/MS	By MS/MS	By MS/MS	By MS/MS	By MS/MS	3.2	2.4	3.9	2.4
O75122	O75122	6	6	4	CLIP-associating protein 2	CLASP2	sp|O75122|CLAP2_HUMAN CLIP-associating protein 2 OS=Homo sapiens OX=9606 GN=CLASP2 PE=1 SV=3	1	6	6	4	3	1	2	4	2	0	3	1	2	4	2	0	2	0	1	2	1	0	7.3	7.3	4.9	141.06	1294	1294	1	31	0	18.823	By MS/MS	By matching	By MS/MS	By MS/MS	By MS/MS		3.3	0.9	2.1	4.6
O75131;Q96FN4;Q8IYJ1;Q96A23;O95741;Q9HCH3;Q9UBL6	O75131	4;1;1;1;1;1;1	4;1;1;1;1;1;1	3;0;0;0;0;0;0	Copine-3	CPNE3	sp|O75131|CPNE3_HUMAN Copine-3 OS=Homo sapiens OX=9606 GN=CPNE3 PE=1 SV=1	7	4	4	3	3	3	3	3	3	2	3	3	3	3	3	2	2	2	2	2	2	1	8.9	8.9	7.3	60.13	537	537;548;553;557;557;593;633	1	37	0	5.9894	By MS/MS	By MS/MS	By MS/MS	By MS/MS	By MS/MS	By MS/MS	7.3	7.3	7.3	7.3
O75143	O75143	1	1	1	Autophagy-related protein 13	ATG13	sp|O75143|ATG13_HUMAN Autophagy-related protein 13 OS=Homo sapiens OX=9606 GN=ATG13 PE=1 SV=1	1	1	1	1	0	0	0	1	0	0	0	0	0	1	0	0	0	0	0	1	0	0	4.4	4.4	4.4	56.571	517	517	1	2	0.00079397	1.807				By MS/MS			0	0	0	4.4
O75144;A0A087X1L8	O75144;A0A087X1L8	2;1	2;1	2;1	ICOS ligand	ICOSLG	sp|O75144|ICOSL_HUMAN ICOS ligand OS=Homo sapiens OX=9606 GN=ICOSLG PE=1 SV=2;tr|A0A087X1L8|A0A087X1L8_HUMAN Uncharacterized protein OS=Homo sapiens OX=9606 GN=LOC102723996 PE=4 SV=1	2	2	2	2	2	1	1	2	2	1	2	1	1	2	2	1	2	1	1	2	2	1	7	7	7	33.348	302	302;192	1	13	0	2.2162	By MS/MS	By MS/MS	By MS/MS	By MS/MS	By MS/MS	By MS/MS	7	3.3	3.3	7
O75146	O75146	2	2	2	Huntingtin-interacting protein 1-related protein	HIP1R	sp|O75146|HIP1R_HUMAN Huntingtin-interacting protein 1-related protein OS=Homo sapiens OX=9606 GN=HIP1R PE=1 SV=2	1	2	2	2	2	1	2	2	2	2	2	1	2	2	2	2	2	1	2	2	2	2	2.2	2.2	2.2	119.39	1068	1068	1	21	0.0039812	1.3754	By matching	By matching	By matching	By MS/MS	By matching	By MS/MS	2.2	1.2	2.2	2.2
O75150	O75150	4	4	3	E3 ubiquitin-protein ligase BRE1B	RNF40	sp|O75150|BRE1B_HUMAN E3 ubiquitin-protein ligase BRE1B OS=Homo sapiens OX=9606 GN=RNF40 PE=1 SV=5	1	4	4	3	1	1	0	3	2	1	1	1	0	3	2	1	1	0	0	2	1	0	5.5	5.5	4.1	113.68	1001	1001	1	19	0	7.2633	By matching	By MS/MS		By MS/MS	By MS/MS	By MS/MS	1.3	1.4	0	4.5
O75152	O75152	3	3	3	Zinc finger CCCH domain-containing protein 11A	ZC3H11A	sp|O75152|ZC11A_HUMAN Zinc finger CCCH domain-containing protein 11A OS=Homo sapiens OX=9606 GN=ZC3H11A PE=1 SV=3	1	3	3	3	2	1	3	3	2	1	2	1	3	3	2	1	2	1	3	3	2	1	5.9	5.9	5.9	89.13	810	810	1	26	0	12.153	By MS/MS	By MS/MS	By MS/MS	By MS/MS	By MS/MS	By MS/MS	3	1.1	5.9	5.9
O75153	O75153	14	14	14	Clustered mitochondria protein homolog	CLUH	sp|O75153|CLU_HUMAN Clustered mitochondria protein homolog OS=Homo sapiens OX=9606 GN=CLUH PE=1 SV=2	1	14	14	14	9	7	7	11	10	6	9	7	7	11	10	6	9	7	7	11	10	6	16	16	16	146.67	1309	1309	1	118	0	59.727	By MS/MS	By MS/MS	By MS/MS	By MS/MS	By MS/MS	By MS/MS	7.2	6	5.6	10.2
O75165	O75165	5	5	5	DnaJ homolog subfamily C member 13	DNAJC13	sp|O75165|DJC13_HUMAN DnaJ homolog subfamily C member 13 OS=Homo sapiens OX=9606 GN=DNAJC13 PE=1 SV=5	1	5	5	5	2	1	1	5	4	1	2	1	1	5	4	1	2	1	1	5	4	1	3.2	3.2	3.2	254.41	2243	2243	1	20	0	11.232	By MS/MS	By MS/MS	By MS/MS	By MS/MS	By MS/MS	By MS/MS	1.4	0.8	0.8	3.2
O75175	O75175	1	1	1	CCR4-NOT transcription complex subunit 3	CNOT3	sp|O75175|CNOT3_HUMAN CCR4-NOT transcription complex subunit 3 OS=Homo sapiens OX=9606 GN=CNOT3 PE=1 SV=1	1	1	1	1	1	0	1	1	1	0	1	0	1	1	1	0	1	0	1	1	1	0	2.5	2.5	2.5	81.871	753	753	1	8	0	2.1926	By MS/MS		By MS/MS	By MS/MS	By MS/MS		2.5	0	2.5	2.5
O75179	O75179	6	2	2	Ankyrin repeat domain-containing protein 17	ANKRD17	sp|O75179|ANR17_HUMAN Ankyrin repeat domain-containing protein 17 OS=Homo sapiens OX=9606 GN=ANKRD17 PE=1 SV=3	1	6	2	2	1	1	0	5	2	0	0	0	0	2	0	0	0	0	0	2	0	0	4	1.6	1.6	274.25	2603	2603	1	7	0	3.8662	By matching	By matching		By MS/MS	By matching		0.5	0.5	0	3.5
O75208	O75208	2	2	2	Ubiquinone biosynthesis protein COQ9, mitochondrial	COQ9	sp|O75208|COQ9_HUMAN Ubiquinone biosynthesis protein COQ9, mitochondrial OS=Homo sapiens OX=9606 GN=COQ9 PE=1 SV=1	1	2	2	2	2	1	1	2	2	0	2	1	1	2	2	0	2	1	1	2	2	0	9.4	9.4	9.4	35.509	318	318	1	19	0	5.6376	By MS/MS	By MS/MS	By matching	By MS/MS	By MS/MS		9.4	6.6	2.8	9.4
O75223;M0QZK8	O75223;M0QZK8	4;3	4;3	4;3	Gamma-glutamylcyclotransferase	GGCT	sp|O75223|GGCT_HUMAN Gamma-glutamylcyclotransferase OS=Homo sapiens OX=9606 GN=GGCT PE=1 SV=1;tr|M0QZK8|M0QZK8_HUMAN Uncharacterized protein OS=Homo sapiens OX=9606 PE=4 SV=1	2	4	4	4	4	4	3	4	4	3	4	4	3	4	4	3	4	4	3	4	4	3	23.9	23.9	23.9	21.007	188	188;103	1	46	0	8.557	By MS/MS	By matching	By MS/MS	By MS/MS	By MS/MS	By MS/MS	23.9	23.9	18.1	23.9
O75251	O75251	2	2	2	NADH dehydrogenase [ubiquinone] iron-sulfur protein 7, mitochondrial	NDUFS7	sp|O75251|NDUS7_HUMAN NADH dehydrogenase [ubiquinone] iron-sulfur protein 7, mitochondrial OS=Homo sapiens OX=9606 GN=NDUFS7 PE=1 SV=3	1	2	2	2	2	1	1	2	2	1	2	1	1	2	2	1	2	1	1	2	2	1	10.8	10.8	10.8	23.563	213	213	1	16	0	1.9489	By matching	By matching	By matching	By matching	By matching	By matching	10.8	4.2	4.2	10.8
O75306	O75306	4	4	4	NADH dehydrogenase [ubiquinone] iron-sulfur protein 2, mitochondrial	NDUFS2	sp|O75306|NDUS2_HUMAN NADH dehydrogenase [ubiquinone] iron-sulfur protein 2, mitochondrial OS=Homo sapiens OX=9606 GN=NDUFS2 PE=1 SV=2	1	4	4	4	2	1	2	2	2	2	2	1	2	2	2	2	2	1	2	2	2	2	9.9	9.9	9.9	52.545	463	463	1	28	0	7.819	By MS/MS	By MS/MS	By MS/MS	By MS/MS	By MS/MS	By MS/MS	4.3	2.6	4.3	4.3
O75312	O75312	3	3	3	Zinc finger protein ZPR1	ZPR1	sp|O75312|ZPR1_HUMAN Zinc finger protein ZPR1 OS=Homo sapiens OX=9606 GN=ZPR1 PE=1 SV=1	1	3	3	3	3	1	2	2	1	1	3	1	2	2	1	1	3	1	2	2	1	1	8.7	8.7	8.7	50.925	459	459	1	27	0	14.152	By MS/MS	By MS/MS	By MS/MS	By MS/MS	By MS/MS	By MS/MS	8.7	2.6	6.1	6.1
O75323	O75323	1	1	1	Protein NipSnap homolog 2	GBAS	sp|O75323|NIPS2_HUMAN Protein NipSnap homolog 2 OS=Homo sapiens OX=9606 GN=NIPSNAP2 PE=1 SV=1	1	1	1	1	1	1	1	1	1	1	1	1	1	1	1	1	1	1	1	1	1	1	3.1	3.1	3.1	33.742	286	286	1	11	0.00079334	1.8067	By MS/MS	By matching	By matching	By matching	By matching	By matching	3.1	3.1	3.1	3.1
O75340	O75340	4	4	4	Programmed cell death protein 6	PDCD6	sp|O75340|PDCD6_HUMAN Programmed cell death protein 6 OS=Homo sapiens OX=9606 GN=PDCD6 PE=1 SV=1	1	4	4	4	3	1	3	4	4	2	3	1	3	4	4	2	3	1	3	4	4	2	25.1	25.1	25.1	21.868	191	191	1	26	0	3.1799	By MS/MS	By MS/MS	By matching	By MS/MS	By MS/MS	By MS/MS	18.3	5.8	18.3	25.1
O75347	O75347	6	6	6	Tubulin-specific chaperone A	TBCA	sp|O75347|TBCA_HUMAN Tubulin-specific chaperone A OS=Homo sapiens OX=9606 GN=TBCA PE=1 SV=3	1	6	6	6	6	5	6	5	6	6	6	5	6	5	6	6	6	5	6	5	6	6	56.5	56.5	56.5	12.855	108	108	1	73	0	9.4986	By MS/MS	By matching	By matching	By MS/MS	By MS/MS	By MS/MS	56.5	56.5	56.5	56.5
O75348	O75348	1	1	1	V-type proton ATPase subunit G 1	ATP6V1G1	sp|O75348|VATG1_HUMAN V-type proton ATPase subunit G 1 OS=Homo sapiens OX=9606 GN=ATP6V1G1 PE=1 SV=3	1	1	1	1	1	1	1	1	1	1	1	1	1	1	1	1	1	1	1	1	1	1	9.3	9.3	9.3	13.757	118	118	1	12	0	2.6996	By matching	By matching	By matching	By MS/MS	By matching	By matching	9.3	9.3	9.3	9.3
O75351	O75351	7	7	7	Vacuolar protein sorting-associated protein 4B	VPS4B	sp|O75351|VPS4B_HUMAN Vacuolar protein sorting-associated protein 4B OS=Homo sapiens OX=9606 GN=VPS4B PE=1 SV=2	1	7	7	7	4	3	4	6	5	5	4	3	4	6	5	5	4	3	4	6	5	5	24.8	24.8	24.8	49.301	444	444	1	49	0	9.0301	By MS/MS	By MS/MS	By MS/MS	By MS/MS	By MS/MS	By MS/MS	13.5	9.7	13.5	22.7
O75352	O75352	1	1	1	Mannose-P-dolichol utilization defect 1 protein	MPDU1	sp|O75352|MPU1_HUMAN Mannose-P-dolichol utilization defect 1 protein OS=Homo sapiens OX=9606 GN=MPDU1 PE=1 SV=2	1	1	1	1	1	1	1	1	1	1	1	1	1	1	1	1	1	1	1	1	1	1	4	4	4	26.638	247	247	1	12	0.0015291	1.6481	By MS/MS	By MS/MS	By MS/MS	By matching	By matching	By matching	4	4	4	4
O75362	O75362	1	1	1	Zinc finger protein 217	ZNF217	sp|O75362|ZN217_HUMAN Zinc finger protein 217 OS=Homo sapiens OX=9606 GN=ZNF217 PE=1 SV=1	1	1	1	1	0	0	0	1	0	0	0	0	0	1	0	0	0	0	0	1	0	0	1.2	1.2	1.2	115.27	1048	1048	1	1	0.0067114	1.2663				By MS/MS			0	0	0	1.2
O75367	O75367	4	4	4	Core histone macro-H2A.1	H2AFY	sp|O75367|H2AY_HUMAN Core histone macro-H2A.1 OS=Homo sapiens OX=9606 GN=H2AFY PE=1 SV=4	1	4	4	4	4	2	2	3	3	3	4	2	2	3	3	3	4	2	2	3	3	3	16.7	16.7	16.7	39.617	372	372	1	37	0	32.519	By MS/MS	By MS/MS	By MS/MS	By MS/MS	By MS/MS	By MS/MS	16.7	11.3	11.3	14.2
O75368	O75368	4	4	4	SH3 domain-binding glutamic acid-rich-like protein	SH3BGRL	sp|O75368|SH3L1_HUMAN SH3 domain-binding glutamic acid-rich-like protein OS=Homo sapiens OX=9606 GN=SH3BGRL PE=1 SV=1	1	4	4	4	4	2	2	4	4	3	4	2	2	4	4	3	4	2	2	4	4	3	51.8	51.8	51.8	12.774	114	114	1	37	0	14.22	By MS/MS	By MS/MS	By MS/MS	By MS/MS	By MS/MS	By MS/MS	51.8	21.9	21.9	51.8
O75369	O75369	34	31	30	Filamin-B	FLNB	sp|O75369|FLNB_HUMAN Filamin-B OS=Homo sapiens OX=9606 GN=FLNB PE=1 SV=2	1	34	31	30	27	20	24	27	27	19	24	18	22	24	24	16	23	17	21	23	23	15	17.9	16.9	16.3	278.16	2602	2602	1	287	0	78.744	By MS/MS	By MS/MS	By MS/MS	By MS/MS	By MS/MS	By MS/MS	13.6	10.6	12.3	13.6
O75376	O75376	4	4	4	Nuclear receptor corepressor 1	NCOR1	sp|O75376|NCOR1_HUMAN Nuclear receptor corepressor 1 OS=Homo sapiens OX=9606 GN=NCOR1 PE=1 SV=2	1	4	4	4	1	1	1	1	1	1	1	1	1	1	1	1	1	1	1	1	1	1	2.5	2.5	2.5	270.21	2440	2440	1	21	0	6.979	By matching	By matching	By matching	By matching	By matching	By matching	0.4	0.4	0.4	0.4
O75380	O75380	2	2	2	NADH dehydrogenase [ubiquinone] iron-sulfur protein 6, mitochondrial	NDUFS6	sp|O75380|NDUS6_HUMAN NADH dehydrogenase [ubiquinone] iron-sulfur protein 6, mitochondrial OS=Homo sapiens OX=9606 GN=NDUFS6 PE=1 SV=1	1	2	2	2	2	0	1	2	2	0	2	0	1	2	2	0	2	0	1	2	2	0	21.8	21.8	21.8	13.711	124	124	1	16	0.00040437	1.8857	By matching		By matching	By matching	By matching		21.8	0	12.1	21.8
O75381	O75381	3	3	3	Peroxisomal membrane protein PEX14	PEX14	sp|O75381|PEX14_HUMAN Peroxisomal membrane protein PEX14 OS=Homo sapiens OX=9606 GN=PEX14 PE=1 SV=1	1	3	3	3	0	0	0	2	3	0	0	0	0	2	3	0	0	0	0	2	3	0	10.3	10.3	10.3	41.236	377	377	1	12	0	3.1447				By MS/MS	By MS/MS		0	0	0	5.6
O75390	O75390	7	7	6	Citrate synthase, mitochondrial	CS	sp|O75390|CISY_HUMAN Citrate synthase, mitochondrial OS=Homo sapiens OX=9606 GN=CS PE=1 SV=2	1	7	7	6	6	6	7	7	7	4	6	6	7	7	7	4	5	5	6	6	6	4	15.7	15.7	13.7	51.712	466	466	1	77	0	10.501	By MS/MS	By MS/MS	By MS/MS	By MS/MS	By MS/MS	By MS/MS	13.5	13.3	15.7	15.7
O75396	O75396	5	5	5	Vesicle-trafficking protein SEC22b	SEC22B	sp|O75396|SC22B_HUMAN Vesicle-trafficking protein SEC22b OS=Homo sapiens OX=9606 GN=SEC22B PE=1 SV=4	1	5	5	5	4	3	4	5	3	2	4	3	4	5	3	2	4	3	4	5	3	2	30.2	30.2	30.2	24.593	215	215	1	43	0	13.806	By MS/MS	By MS/MS	By MS/MS	By MS/MS	By MS/MS	By MS/MS	24.7	15.8	24.7	30.2
O75400	O75400	3	3	3	Pre-mRNA-processing factor 40 homolog A	PRPF40A	sp|O75400|PR40A_HUMAN Pre-mRNA-processing factor 40 homolog A OS=Homo sapiens OX=9606 GN=PRPF40A PE=1 SV=2	1	3	3	3	2	2	2	3	3	2	2	2	2	3	3	2	2	2	2	3	3	2	5.2	5.2	5.2	108.8	957	957	1	28	0	14.308	By MS/MS	By matching	By MS/MS	By MS/MS	By MS/MS	By MS/MS	3.1	3.1	3.1	5.2
O75427	O75427	4	4	4	Leucine-rich repeat and calponin homology domain-containing protein 4	LRCH4	sp|O75427|LRCH4_HUMAN Leucine-rich repeat and calponin homology domain-containing protein 4 OS=Homo sapiens OX=9606 GN=LRCH4 PE=1 SV=2	1	4	4	4	2	1	2	4	3	4	2	1	2	4	3	4	2	1	2	4	3	4	11.9	11.9	11.9	73.449	683	683	1	29	0	5.4967	By MS/MS	By MS/MS	By MS/MS	By MS/MS	By MS/MS	By MS/MS	4	1.9	4	11.9
O75436	O75436	5	5	5	Vacuolar protein sorting-associated protein 26A	VPS26A	sp|O75436|VP26A_HUMAN Vacuolar protein sorting-associated protein 26A OS=Homo sapiens OX=9606 GN=VPS26A PE=1 SV=2	1	5	5	5	3	3	3	3	4	2	3	3	3	3	4	2	3	3	3	3	4	2	22.9	22.9	22.9	38.169	327	327	1	37	0	8.6263	By MS/MS	By matching	By MS/MS	By MS/MS	By MS/MS	By matching	14.4	14.4	14.4	14.4
O75439	O75439	4	4	4	Mitochondrial-processing peptidase subunit beta	PMPCB	sp|O75439|MPPB_HUMAN Mitochondrial-processing peptidase subunit beta OS=Homo sapiens OX=9606 GN=PMPCB PE=1 SV=2	1	4	4	4	4	3	4	4	4	3	4	3	4	4	4	3	4	3	4	4	4	3	10	10	10	54.366	489	489	1	41	0	6.3345	By MS/MS	By matching	By MS/MS	By MS/MS	By MS/MS	By MS/MS	10	6.7	10	10
O75475	O75475	2	2	2	PC4 and SFRS1-interacting protein	PSIP1	sp|O75475|PSIP1_HUMAN PC4 and SFRS1-interacting protein OS=Homo sapiens OX=9606 GN=PSIP1 PE=1 SV=1	1	2	2	2	2	0	1	0	0	0	2	0	1	0	0	0	2	0	1	0	0	0	3.2	3.2	3.2	60.103	530	530	1	11	0.0060412	1.2876	By MS/MS		By matching				3.2	0	1.5	0
O75477	O75477	4	3	3	Erlin-1	ERLIN1	sp|O75477|ERLN1_HUMAN Erlin-1 OS=Homo sapiens OX=9606 GN=ERLIN1 PE=1 SV=1	1	4	3	3	4	3	3	3	3	2	3	2	2	2	2	1	3	2	2	2	2	1	12.4	9	9	38.925	346	346	1	27	0	16.313	By MS/MS	By MS/MS	By MS/MS	By MS/MS	By MS/MS	By matching	12.4	9.5	9.5	9.5
O75489	O75489	3	3	3	NADH dehydrogenase [ubiquinone] iron-sulfur protein 3, mitochondrial	NDUFS3	sp|O75489|NDUS3_HUMAN NADH dehydrogenase [ubiquinone] iron-sulfur protein 3, mitochondrial OS=Homo sapiens OX=9606 GN=NDUFS3 PE=1 SV=1	1	3	3	3	1	1	1	2	2	2	1	1	1	2	2	2	1	1	1	2	2	2	16.3	16.3	16.3	30.241	264	264	1	21	0	8.4801	By MS/MS	By matching	By matching	By MS/MS	By MS/MS	By MS/MS	4.9	4.9	4.9	11.4
Q8WXF0;O75494	Q8WXF0;O75494	1;1	1;1	1;1	Serine/arginine-rich splicing factor 12;Serine/arginine-rich splicing factor 10	SRSF12;SRSF10	sp|Q8WXF0|SRS12_HUMAN Serine/arginine-rich splicing factor 12 OS=Homo sapiens OX=9606 GN=SRSF12 PE=2 SV=1;sp|O75494|SRS10_HUMAN Serine/arginine-rich splicing factor 10 OS=Homo sapiens OX=9606 GN=SRSF10 PE=1 SV=1	2	1	1	1	1	1	1	1	1	1	1	1	1	1	1	1	1	1	1	1	1	1	4.2	4.2	4.2	30.512	261	261;262	1	12	0.0069955	1.2377	By matching	By matching	By matching	By MS/MS	By matching	By matching	4.2	4.2	4.2	4.2
O75521	O75521	1	1	1	Enoyl-CoA delta isomerase 2, mitochondrial	ECI2	sp|O75521|ECI2_HUMAN Enoyl-CoA delta isomerase 2, mitochondrial OS=Homo sapiens OX=9606 GN=ECI2 PE=1 SV=4	1	1	1	1	0	0	0	0	0	0	0	0	0	0	0	0	0	0	0	0	0	0	3.6	3.6	3.6	43.585	394	394	1	2	1	-2							0	0	0	0
O75529	O75529	1	1	1	TAF5-like RNA polymerase II p300/CBP-associated factor-associated factor 65 kDa subunit 5L	TAF5L	sp|O75529|TAF5L_HUMAN TAF5-like RNA polymerase II p300/CBP-associated factor-associated factor 65 kDa subunit 5L OS=Homo sapiens OX=9606 GN=TAF5L PE=1 SV=1	1	1	1	1	1	1	1	1	1	1	1	1	1	1	1	1	1	1	1	1	1	1	2	2	2	66.155	589	589	1	12	1	-2	By MS/MS	By matching	By matching	By matching	By matching	By matching	2	2	2	2
O75531	O75531	2	2	2	Barrier-to-autointegration factor;Barrier-to-autointegration factor, N-terminally processed	BANF1	sp|O75531|BAF_HUMAN Barrier-to-autointegration factor OS=Homo sapiens OX=9606 GN=BANF1 PE=1 SV=1	1	2	2	2	2	2	2	2	2	2	2	2	2	2	2	2	2	2	2	2	2	2	34.8	34.8	34.8	10.058	89	89	1	35	0	15.207	By MS/MS	By MS/MS	By MS/MS	By MS/MS	By MS/MS	By MS/MS	34.8	34.8	34.8	34.8
O75533	O75533	20	20	20	Splicing factor 3B subunit 1	SF3B1	sp|O75533|SF3B1_HUMAN Splicing factor 3B subunit 1 OS=Homo sapiens OX=9606 GN=SF3B1 PE=1 SV=3	1	20	20	20	18	14	19	18	18	13	18	14	19	18	18	13	18	14	19	18	18	13	21.1	21.1	21.1	145.83	1304	1304	1	199	0	76.068	By MS/MS	By MS/MS	By MS/MS	By MS/MS	By MS/MS	By MS/MS	18	14.6	18.9	18.8
O75534	O75534	12	12	12	Cold shock domain-containing protein E1	CSDE1	sp|O75534|CSDE1_HUMAN Cold shock domain-containing protein E1 OS=Homo sapiens OX=9606 GN=CSDE1 PE=1 SV=2	1	12	12	12	7	5	7	9	6	5	7	5	7	9	6	5	7	5	7	9	6	5	17.5	17.5	17.5	88.884	798	798	1	97	0	17.696	By MS/MS	By MS/MS	By MS/MS	By MS/MS	By MS/MS	By MS/MS	9	8.8	9.6	12.3
O75569	O75569	2	2	2	Interferon-inducible double-stranded RNA-dependent protein kinase activator A	PRKRA	sp|O75569|PRKRA_HUMAN Interferon-inducible double-stranded RNA-dependent protein kinase activator A OS=Homo sapiens OX=9606 GN=PRKRA PE=1 SV=1	1	2	2	2	1	0	2	1	2	0	1	0	2	1	2	0	1	0	2	1	2	0	9.6	9.6	9.6	34.404	313	313	1	14	0	3.0571	By MS/MS		By matching	By MS/MS	By MS/MS		4.8	0	9.6	4.8
O75592	O75592	2	2	2	E3 ubiquitin-protein ligase MYCBP2	MYCBP2	sp|O75592|MYCB2_HUMAN E3 ubiquitin-protein ligase MYCBP2 OS=Homo sapiens OX=9606 GN=MYCBP2 PE=1 SV=4	1	2	2	2	0	0	1	1	0	0	0	0	1	1	0	0	0	0	1	1	0	0	0.6	0.6	0.6	513.63	4678	4678	1	3	0	2.1699			By MS/MS	By MS/MS			0	0	0.3	0.3
O75607	O75607	1	1	1	Nucleoplasmin-3	NPM3	sp|O75607|NPM3_HUMAN Nucleoplasmin-3 OS=Homo sapiens OX=9606 GN=NPM3 PE=1 SV=3	1	1	1	1	0	1	1	1	1	1	0	1	1	1	1	1	0	1	1	1	1	1	8.4	8.4	8.4	19.343	178	178	1	11	0	1.9318		By MS/MS	By MS/MS	By MS/MS	By MS/MS	By matching	0	8.4	8.4	8.4
O75608	O75608	3	3	3	Acyl-protein thioesterase 1	LYPLA1	sp|O75608|LYPA1_HUMAN Acyl-protein thioesterase 1 OS=Homo sapiens OX=9606 GN=LYPLA1 PE=1 SV=1	1	3	3	3	3	3	3	3	3	3	3	3	3	3	3	3	3	3	3	3	3	3	13.9	13.9	13.9	24.669	230	230	1	38	0	2.5111	By MS/MS	By MS/MS	By MS/MS	By MS/MS	By matching	By MS/MS	13.9	13.9	13.9	13.9
O75643	O75643	20	20	20	U5 small nuclear ribonucleoprotein 200 kDa helicase	SNRNP200	sp|O75643|U520_HUMAN U5 small nuclear ribonucleoprotein 200 kDa helicase OS=Homo sapiens OX=9606 GN=SNRNP200 PE=1 SV=2	1	20	20	20	14	7	14	17	15	12	14	7	14	17	15	12	14	7	14	17	15	12	12.6	12.6	12.6	244.5	2136	2136	1	161	0	57.194	By MS/MS	By MS/MS	By MS/MS	By MS/MS	By MS/MS	By MS/MS	9	4.4	8.8	11
O75683	O75683	1	1	1	Surfeit locus protein 6	SURF6	sp|O75683|SURF6_HUMAN Surfeit locus protein 6 OS=Homo sapiens OX=9606 GN=SURF6 PE=1 SV=3	1	1	1	1	1	0	1	0	0	0	1	0	1	0	0	0	1	0	1	0	0	0	6.6	6.6	6.6	41.45	361	361	1	2	0.0018471	1.4611	By MS/MS		By MS/MS				6.6	0	6.6	0
O75688	O75688	3	3	2	Protein phosphatase 1B	PPM1B	sp|O75688|PPM1B_HUMAN Protein phosphatase 1B OS=Homo sapiens OX=9606 GN=PPM1B PE=1 SV=1	1	3	3	2	2	0	1	3	0	0	2	0	1	3	0	0	1	0	1	2	0	0	7.9	7.9	5.4	52.642	479	479	1	11	0	4.9094	By MS/MS		By matching	By MS/MS			4.2	0	1.7	7.9
O75694	O75694	11	11	11	Nuclear pore complex protein Nup155	NUP155	sp|O75694|NU155_HUMAN Nuclear pore complex protein Nup155 OS=Homo sapiens OX=9606 GN=NUP155 PE=1 SV=1	1	11	11	11	9	7	9	11	11	5	9	7	9	11	11	5	9	7	9	11	11	5	10.1	10.1	10.1	155.2	1391	1391	1	108	0	31.469	By MS/MS	By MS/MS	By MS/MS	By MS/MS	By MS/MS	By MS/MS	8.3	6.3	8.3	10.1
O75717	O75717	3	3	3	WD repeat and HMG-box DNA-binding protein 1	WDHD1	sp|O75717|WDHD1_HUMAN WD repeat and HMG-box DNA-binding protein 1 OS=Homo sapiens OX=9606 GN=WDHD1 PE=1 SV=1	1	3	3	3	0	0	0	2	1	0	0	0	0	2	1	0	0	0	0	2	1	0	5	5	5	125.97	1129	1129	1	6	0	9.8527				By MS/MS	By matching		0	0	0	3.5
O75746	O75746	6	6	5	Calcium-binding mitochondrial carrier protein Aralar1	SLC25A12	sp|O75746|CMC1_HUMAN Calcium-binding mitochondrial carrier protein Aralar1 OS=Homo sapiens OX=9606 GN=SLC25A12 PE=1 SV=2	1	6	6	5	3	1	4	5	4	3	3	1	4	5	4	3	2	1	3	4	3	2	10.6	10.6	8.8	74.761	678	678	1	28	0	10.295	By MS/MS	By MS/MS	By MS/MS	By MS/MS	By MS/MS	By MS/MS	4.7	2.7	6.2	8.7
O75792	O75792	4	4	4	Ribonuclease H2 subunit A	RNASEH2A	sp|O75792|RNH2A_HUMAN Ribonuclease H2 subunit A OS=Homo sapiens OX=9606 GN=RNASEH2A PE=1 SV=2	1	4	4	4	1	0	0	2	0	2	1	0	0	2	0	2	1	0	0	2	0	2	20.1	20.1	20.1	33.395	299	299	1	18	0	14.366	By MS/MS			By MS/MS		By MS/MS	5.7	0	0	11
O75794	O75794	2	2	2	Cell division cycle protein 123 homolog	CDC123	sp|O75794|CD123_HUMAN Cell division cycle protein 123 homolog OS=Homo sapiens OX=9606 GN=CDC123 PE=1 SV=1	1	2	2	2	1	1	0	1	0	0	1	1	0	1	0	0	1	1	0	1	0	0	9.5	9.5	9.5	39.134	336	336	1	9	0	3.8119	By MS/MS	By MS/MS		By matching			5.1	4.5	0	4.5
O75817	O75817	1	1	1	Ribonuclease P protein subunit p20	POP7	sp|O75817|POP7_HUMAN Ribonuclease P protein subunit p20 OS=Homo sapiens OX=9606 GN=POP7 PE=1 SV=2	1	1	1	1	0	0	0	0	0	0	0	0	0	0	0	0	0	0	0	0	0	0	10.7	10.7	10.7	15.651	140	140	1	1	0	2.0645							0	0	0	0
O75821	O75821	6	6	6	Eukaryotic translation initiation factor 3 subunit G	EIF3G	sp|O75821|EIF3G_HUMAN Eukaryotic translation initiation factor 3 subunit G OS=Homo sapiens OX=9606 GN=EIF3G PE=1 SV=2	1	6	6	6	2	1	3	4	3	3	2	1	3	4	3	3	2	1	3	4	3	3	28.1	28.1	28.1	35.611	320	320	1	39	0	11.892	By MS/MS	By matching	By MS/MS	By MS/MS	By MS/MS	By matching	9.4	4.1	19.7	24.1
O75822	O75822	2	2	2	Eukaryotic translation initiation factor 3 subunit J	EIF3J	sp|O75822|EIF3J_HUMAN Eukaryotic translation initiation factor 3 subunit J OS=Homo sapiens OX=9606 GN=EIF3J PE=1 SV=2	1	2	2	2	2	2	2	2	2	2	2	2	2	2	2	2	2	2	2	2	2	2	8.9	8.9	8.9	29.062	258	258	1	24	0	11.921	By matching	By matching	By matching	By MS/MS	By matching	By matching	8.9	8.9	8.9	8.9
O75828	O75828	4	2	2	Carbonyl reductase [NADPH] 3	CBR3	sp|O75828|CBR3_HUMAN Carbonyl reductase [NADPH] 3 OS=Homo sapiens OX=9606 GN=CBR3 PE=1 SV=3	1	4	2	2	3	3	3	3	4	4	1	1	1	1	2	2	1	1	1	1	2	2	17.7	7.2	7.2	30.85	277	277	1	14	0	2.3363	By MS/MS	By MS/MS	By MS/MS	By MS/MS	By MS/MS	By MS/MS	13.4	13.4	13.4	13.4
O75832	O75832	2	2	2	26S proteasome non-ATPase regulatory subunit 10	PSMD10	sp|O75832|PSD10_HUMAN 26S proteasome non-ATPase regulatory subunit 10 OS=Homo sapiens OX=9606 GN=PSMD10 PE=1 SV=1	1	2	2	2	2	1	1	2	2	0	2	1	1	2	2	0	2	1	1	2	2	0	19	19	19	24.428	226	226	1	29	0	3.3316	By MS/MS	By MS/MS	By MS/MS	By MS/MS	By MS/MS		19	9.3	9.3	19
O75844	O75844	3	3	3	CAAX prenyl protease 1 homolog	ZMPSTE24	sp|O75844|FACE1_HUMAN CAAX prenyl protease 1 homolog OS=Homo sapiens OX=9606 GN=ZMPSTE24 PE=1 SV=2	1	3	3	3	2	2	2	3	2	2	2	2	2	3	2	2	2	2	2	3	2	2	8.8	8.8	8.8	54.812	475	475	1	18	0	4.7287	By MS/MS	By matching	By MS/MS	By MS/MS	By MS/MS	By MS/MS	6.5	6.5	6.5	8.8
O75874	O75874	11	10	10	Isocitrate dehydrogenase [NADP] cytoplasmic	IDH1	sp|O75874|IDHC_HUMAN Isocitrate dehydrogenase [NADP] cytoplasmic OS=Homo sapiens OX=9606 GN=IDH1 PE=1 SV=2	1	11	10	10	8	5	8	10	8	6	7	4	7	9	7	5	7	4	7	9	7	5	31.4	29.2	29.2	46.659	414	414	1	68	0	16.791	By MS/MS	By matching	By MS/MS	By MS/MS	By MS/MS	By MS/MS	17.9	12.3	21.7	27.5
O75879	O75879	1	1	1	Glutamyl-tRNA(Gln) amidotransferase subunit B, mitochondrial	GATB	sp|O75879|GATB_HUMAN Glutamyl-tRNA(Gln) amidotransferase subunit B, mitochondrial OS=Homo sapiens OX=9606 GN=GATB PE=1 SV=1	1	1	1	1	0	0	0	0	0	0	0	0	0	0	0	0	0	0	0	0	0	0	2.9	2.9	2.9	61.863	557	557	1	1	0	2.0005							0	0	0	0
O75880	O75880	2	2	2	Protein SCO1 homolog, mitochondrial	SCO1	sp|O75880|SCO1_HUMAN Protein SCO1 homolog, mitochondrial OS=Homo sapiens OX=9606 GN=SCO1 PE=1 SV=1	1	2	2	2	2	2	2	2	2	2	2	2	2	2	2	2	2	2	2	2	2	2	8	8	8	33.814	301	301	1	24	0	2.4176	By matching	By matching	By MS/MS	By MS/MS	By matching	By MS/MS	8	8	8	8
O75909	O75909	2	2	2	Cyclin-K	CCNK	sp|O75909|CCNK_HUMAN Cyclin-K OS=Homo sapiens OX=9606 GN=CCNK PE=1 SV=2	1	2	2	2	2	2	2	1	1	1	2	2	2	1	1	1	2	2	2	1	1	1	7.4	7.4	7.4	64.239	580	580	1	14	0	4.4066	By MS/MS	By MS/MS	By matching	By MS/MS	By matching	By matching	7.4	7.4	7.4	3.3
O75915	O75915	1	1	1	PRA1 family protein 3	ARL6IP5	sp|O75915|PRAF3_HUMAN PRA1 family protein 3 OS=Homo sapiens OX=9606 GN=ARL6IP5 PE=1 SV=1	1	1	1	1	1	1	1	1	1	1	1	1	1	1	1	1	1	1	1	1	1	1	5.9	5.9	5.9	21.614	188	188	1	12	0.0015396	1.6874	By MS/MS	By matching	By MS/MS	By MS/MS	By MS/MS	By matching	5.9	5.9	5.9	5.9
O75934	O75934	2	2	2	Pre-mRNA-splicing factor SPF27	BCAS2	sp|O75934|SPF27_HUMAN Pre-mRNA-splicing factor SPF27 OS=Homo sapiens OX=9606 GN=BCAS2 PE=1 SV=1	1	2	2	2	2	1	2	2	1	1	2	1	2	2	1	1	2	1	2	2	1	1	11.1	11.1	11.1	26.131	225	225	1	16	0	5.8154	By MS/MS	By MS/MS	By MS/MS	By MS/MS	By matching	By matching	11.1	5.8	11.1	11.1
O75935	O75935	1	1	1	Dynactin subunit 3	DCTN3	sp|O75935|DCTN3_HUMAN Dynactin subunit 3 OS=Homo sapiens OX=9606 GN=DCTN3 PE=1 SV=1	1	1	1	1	1	1	1	1	1	1	1	1	1	1	1	1	1	1	1	1	1	1	5.9	5.9	5.9	21.119	186	186	1	12	0.0046545	1.3283	By matching	By MS/MS	By MS/MS	By MS/MS	By matching	By matching	5.9	5.9	5.9	5.9
O75937	O75937	4	4	4	DnaJ homolog subfamily C member 8	DNAJC8	sp|O75937|DNJC8_HUMAN DnaJ homolog subfamily C member 8 OS=Homo sapiens OX=9606 GN=DNAJC8 PE=1 SV=2	1	4	4	4	3	3	4	4	4	3	3	3	4	4	4	3	3	3	4	4	4	3	13.4	13.4	13.4	29.841	253	253	1	36	0	4.1599	By MS/MS	By MS/MS	By MS/MS	By MS/MS	By MS/MS	By MS/MS	9.9	9.9	13.4	13.4
O75940	O75940	2	2	2	Survival of motor neuron-related-splicing factor 30	SMNDC1	sp|O75940|SPF30_HUMAN Survival of motor neuron-related-splicing factor 30 OS=Homo sapiens OX=9606 GN=SMNDC1 PE=1 SV=1	1	2	2	2	2	1	2	2	1	1	2	1	2	2	1	1	2	1	2	2	1	1	13.9	13.9	13.9	26.711	238	238	1	18	0.00080192	1.8489	By MS/MS	By matching	By matching	By matching	By matching	By matching	13.9	5	13.9	13.9
O75947	O75947	6	6	6	ATP synthase subunit d, mitochondrial	ATP5H	sp|O75947|ATP5H_HUMAN ATP synthase subunit d, mitochondrial OS=Homo sapiens OX=9606 GN=ATP5PD PE=1 SV=3	1	6	6	6	5	4	6	6	6	6	5	4	6	6	6	6	5	4	6	6	6	6	41.6	41.6	41.6	18.491	161	161	1	68	0	8.0093	By MS/MS	By MS/MS	By MS/MS	By MS/MS	By MS/MS	By matching	31.1	31.1	41.6	41.6
O75955	O75955	3	3	3	Flotillin-1	FLOT1	sp|O75955|FLOT1_HUMAN Flotillin-1 OS=Homo sapiens OX=9606 GN=FLOT1 PE=1 SV=3	1	3	3	3	1	1	1	3	1	0	1	1	1	3	1	0	1	1	1	3	1	0	10.1	10.1	10.1	47.355	427	427	1	19	0	11.927	By MS/MS	By MS/MS	By MS/MS	By MS/MS	By MS/MS		3	3	3	10.1
O75964	O75964	3	3	3	ATP synthase subunit g, mitochondrial	ATP5L	sp|O75964|ATP5L_HUMAN ATP synthase subunit g, mitochondrial OS=Homo sapiens OX=9606 GN=ATP5MG PE=1 SV=3	1	3	3	3	3	3	3	3	3	3	3	3	3	3	3	3	3	3	3	3	3	3	37.9	37.9	37.9	11.428	103	103	1	40	0	6.61	By MS/MS	By MS/MS	By matching	By MS/MS	By matching	By matching	37.9	37.9	37.9	37.9
O76003	O76003	3	3	3	Glutaredoxin-3	GLRX3	sp|O76003|GLRX3_HUMAN Glutaredoxin-3 OS=Homo sapiens OX=9606 GN=GLRX3 PE=1 SV=2	1	3	3	3	2	1	2	3	2	1	2	1	2	3	2	1	2	1	2	3	2	1	9.6	9.6	9.6	37.432	335	335	1	26	0	4.8935	By MS/MS	By MS/MS	By MS/MS	By MS/MS	By MS/MS	By MS/MS	6	3.3	6.9	9.6
O76031	O76031	5	5	5	ATP-dependent Clp protease ATP-binding subunit clpX-like, mitochondrial	CLPX	sp|O76031|CLPX_HUMAN ATP-dependent Clp protease ATP-binding subunit clpX-like, mitochondrial OS=Homo sapiens OX=9606 GN=CLPX PE=1 SV=2	1	5	5	5	4	4	4	4	4	2	4	4	4	4	4	2	4	4	4	4	4	2	9	9	9	69.223	633	633	1	51	0	8.2107	By matching	By MS/MS	By matching	By MS/MS	By MS/MS	By MS/MS	7.4	7.4	7.4	7.4
O76071	O76071	3	3	3	Probable cytosolic iron-sulfur protein assembly protein CIAO1	CIAO1	sp|O76071|CIAO1_HUMAN Probable cytosolic iron-sulfur protein assembly protein CIAO1 OS=Homo sapiens OX=9606 GN=CIAO1 PE=1 SV=1	1	3	3	3	0	0	1	2	1	1	0	0	1	2	1	1	0	0	1	2	1	1	13.6	13.6	13.6	37.84	339	339	1	7	0	1.947			By matching	By MS/MS	By MS/MS	By matching	0	0	5.9	7.7
O76094	O76094	3	3	3	Signal recognition particle subunit SRP72	SRP72	sp|O76094|SRP72_HUMAN Signal recognition particle subunit SRP72 OS=Homo sapiens OX=9606 GN=SRP72 PE=1 SV=3	1	3	3	3	2	2	2	3	3	3	2	2	2	3	3	3	2	2	2	3	3	3	7.9	7.9	7.9	74.605	671	671	1	28	0	20.72	By MS/MS	By MS/MS	By MS/MS	By MS/MS	By MS/MS	By MS/MS	4.9	4.9	4.9	7.9
O94776	O94776	3	3	3	Metastasis-associated protein MTA2	MTA2	sp|O94776|MTA2_HUMAN Metastasis-associated protein MTA2 OS=Homo sapiens OX=9606 GN=MTA2 PE=1 SV=1	1	3	3	3	3	0	2	2	3	1	3	0	2	2	3	1	3	0	2	2	3	1	6.3	6.3	6.3	75.022	668	668	1	27	0	8.243	By matching		By MS/MS	By MS/MS	By MS/MS	By matching	6.3	0	4.6	4.6
O94804	O94804	4	4	3	Serine/threonine-protein kinase 10	STK10	sp|O94804|STK10_HUMAN Serine/threonine-protein kinase 10 OS=Homo sapiens OX=9606 GN=STK10 PE=1 SV=1	1	4	4	3	4	1	3	3	3	2	4	1	3	3	3	2	3	1	2	2	2	2	4.5	4.5	3.6	112.13	968	968	1	38	0	8.3332	By MS/MS	By MS/MS	By MS/MS	By matching	By matching	By MS/MS	4.5	1.5	3.6	3.6
O94822	O94822	1	1	1	E3 ubiquitin-protein ligase listerin	LTN1	sp|O94822|LTN1_HUMAN E3 ubiquitin-protein ligase listerin OS=Homo sapiens OX=9606 GN=LTN1 PE=1 SV=6	1	1	1	1	0	0	1	1	0	0	0	0	1	1	0	0	0	0	1	1	0	0	0.9	0.9	0.9	200.55	1766	1766	1	3	0.0092245	1.1448			By MS/MS	By MS/MS			0	0	0.9	0.9
O94826	O94826	6	6	6	Mitochondrial import receptor subunit TOM70	TOMM70A	sp|O94826|TOM70_HUMAN Mitochondrial import receptor subunit TOM70 OS=Homo sapiens OX=9606 GN=TOMM70 PE=1 SV=1	1	6	6	6	4	2	3	5	2	2	4	2	3	5	2	2	4	2	3	5	2	2	14.6	14.6	14.6	67.454	608	608	1	45	0	10.481	By MS/MS	By MS/MS	By MS/MS	By MS/MS	By MS/MS	By MS/MS	7.7	3.8	7.4	11
O94855	O94855	5	5	5	Protein transport protein Sec24D	SEC24D	sp|O94855|SC24D_HUMAN Protein transport protein Sec24D OS=Homo sapiens OX=9606 GN=SEC24D PE=1 SV=2	1	5	5	5	3	1	2	4	2	1	3	1	2	4	2	1	3	1	2	4	2	1	8.2	8.2	8.2	113.01	1032	1032	1	22	0	9.3793	By MS/MS	By matching	By MS/MS	By MS/MS	By MS/MS	By matching	4.6	1.5	3.2	6.9
O94874	O94874	5	5	5	E3 UFM1-protein ligase 1	UFL1	sp|O94874|UFL1_HUMAN E3 UFM1-protein ligase 1 OS=Homo sapiens OX=9606 GN=UFL1 PE=1 SV=2	1	5	5	5	3	0	1	2	2	0	3	0	1	2	2	0	3	0	1	2	2	0	7.3	7.3	7.3	89.594	794	794	1	28	0	5.1482	By MS/MS		By MS/MS	By MS/MS	By matching		3.9	0	1.3	2.6
O94887	O94887	1	1	1	FERM, RhoGEF and pleckstrin domain-containing protein 2	FARP2	sp|O94887|FARP2_HUMAN FERM, ARHGEF and pleckstrin domain-containing protein 2 OS=Homo sapiens OX=9606 GN=FARP2 PE=1 SV=3	1	1	1	1	0	0	0	0	0	0	0	0	0	0	0	0	0	0	0	0	0	0	1.6	1.6	1.6	119.89	1054	1054	1	1	1	-2							0	0	0	0
O94888	O94888	3	3	3	UBX domain-containing protein 7	UBXN7	sp|O94888|UBXN7_HUMAN UBX domain-containing protein 7 OS=Homo sapiens OX=9606 GN=UBXN7 PE=1 SV=2	1	3	3	3	0	0	0	3	1	0	0	0	0	3	1	0	0	0	0	3	1	0	9.8	9.8	9.8	54.862	489	489	1	13	0	19.44				By MS/MS	By matching		0	0	0	9.8
O94903	O94903	4	4	4	Proline synthase co-transcribed bacterial homolog protein	PROSC	sp|O94903|PLPHP_HUMAN Pyridoxal phosphate homeostasis protein OS=Homo sapiens OX=9606 GN=PLPBP PE=1 SV=1	1	4	4	4	3	2	3	3	2	3	3	2	3	3	2	3	3	2	3	3	2	3	15.6	15.6	15.6	30.344	275	275	1	36	0	5.9629	By MS/MS	By matching	By MS/MS	By MS/MS	By MS/MS	By matching	10.9	7.6	10.9	12.4
O94905	O94905	6	6	5	Erlin-2	ERLIN2	sp|O94905|ERLN2_HUMAN Erlin-2 OS=Homo sapiens OX=9606 GN=ERLIN2 PE=1 SV=1	1	6	6	5	4	3	3	4	4	2	4	3	3	4	4	2	3	2	2	3	3	1	23	23	19.5	37.839	339	339	1	48	0	33.411	By matching	By matching	By matching	By MS/MS	By matching	By matching	14.2	10.3	10.3	14.7
O94906	O94906	5	5	5	Pre-mRNA-processing factor 6	PRPF6	sp|O94906|PRP6_HUMAN Pre-mRNA-processing factor 6 OS=Homo sapiens OX=9606 GN=PRPF6 PE=1 SV=1	1	5	5	5	3	0	3	4	2	2	3	0	3	4	2	2	3	0	3	4	2	2	7.2	7.2	7.2	106.92	941	941	1	32	0	14.397	By MS/MS		By MS/MS	By MS/MS	By MS/MS	By MS/MS	4.3	0	4.3	5.6
O94915	O94915	1	1	1	Protein furry homolog-like	FRYL	sp|O94915|FRYL_HUMAN Protein furry homolog-like OS=Homo sapiens OX=9606 GN=FRYL PE=1 SV=2	1	1	1	1	0	0	0	0	0	0	0	0	0	0	0	0	0	0	0	0	0	0	0.5	0.5	0.5	339.59	3013	3013	1	1	0	4.6983							0	0	0	0
O94919	O94919	1	1	1	Endonuclease domain-containing 1 protein	ENDOD1	sp|O94919|ENDD1_HUMAN Endonuclease domain-containing 1 protein OS=Homo sapiens OX=9606 GN=ENDOD1 PE=1 SV=2	1	1	1	1	0	0	0	0	0	0	0	0	0	0	0	0	0	0	0	0	0	0	3.8	3.8	3.8	55.016	500	500	1	1	1	-2							0	0	0	0
O94925	O94925	5	5	5	Glutaminase kidney isoform, mitochondrial	GLS	sp|O94925|GLSK_HUMAN Glutaminase kidney isoform, mitochondrial OS=Homo sapiens OX=9606 GN=GLS PE=1 SV=1	1	5	5	5	3	3	4	4	2	1	3	3	4	4	2	1	3	3	4	4	2	1	14.2	14.2	14.2	73.46	669	669	1	40	0	7.6237	By MS/MS	By MS/MS	By MS/MS	By MS/MS	By MS/MS	By matching	9	9	11.7	11.7
O94966	O94966	4	4	4	Ubiquitin carboxyl-terminal hydrolase 19	USP19	sp|O94966|UBP19_HUMAN Ubiquitin carboxyl-terminal hydrolase 19 OS=Homo sapiens OX=9606 GN=USP19 PE=1 SV=2	1	4	4	4	0	0	0	2	0	0	0	0	0	2	0	0	0	0	0	2	0	0	4.9	4.9	4.9	145.65	1318	1318	1	6	0	3.3557				By MS/MS			0	0	0	2.6
O94979	O94979	6	6	6	Protein transport protein Sec31A	SEC31A	sp|O94979|SC31A_HUMAN Protein transport protein Sec31A OS=Homo sapiens OX=9606 GN=SEC31A PE=1 SV=3	1	6	6	6	5	2	3	5	2	4	5	2	3	5	2	4	5	2	3	5	2	4	6.2	6.2	6.2	133.01	1220	1220	1	38	0	7.2544	By MS/MS	By matching	By MS/MS	By MS/MS	By MS/MS	By MS/MS	5.3	1.9	3.6	5
O94992	O94992	1	1	1	Protein HEXIM1	HEXIM1	sp|O94992|HEXI1_HUMAN Protein HEXIM1 OS=Homo sapiens OX=9606 GN=HEXIM1 PE=1 SV=1	1	1	1	1	1	0	1	1	1	0	1	0	1	1	1	0	1	0	1	1	1	0	4.7	4.7	4.7	40.623	359	359	1	10	0	2.8445	By matching		By matching	By MS/MS	By matching		4.7	0	4.7	4.7
O95071	O95071	4	4	4	E3 ubiquitin-protein ligase UBR5	UBR5	sp|O95071|UBR5_HUMAN E3 ubiquitin-protein ligase UBR5 OS=Homo sapiens OX=9606 GN=UBR5 PE=1 SV=2	1	4	4	4	3	1	2	2	2	3	3	1	2	2	2	3	3	1	2	2	2	3	2	2	2	309.35	2799	2799	1	23	0	4.853	By MS/MS	By matching	By MS/MS	By MS/MS	By MS/MS	By MS/MS	1.6	0.5	1	1
O95104	O95104	4	4	3	Splicing factor, arginine/serine-rich 15	SCAF4	sp|O95104|SFR15_HUMAN Splicing factor, arginine/serine-rich 15 OS=Homo sapiens OX=9606 GN=SCAF4 PE=1 SV=3	1	4	4	3	3	1	2	4	3	2	3	1	2	4	3	2	3	1	2	3	3	2	7.3	7.3	6.3	125.87	1147	1147	1	32	0	9.5579	By MS/MS	By MS/MS	By MS/MS	By MS/MS	By MS/MS	By matching	6.3	1.4	4.5	7.3
O95140	O95140	1	1	1	Mitofusin-2	MFN2	sp|O95140|MFN2_HUMAN Mitofusin-2 OS=Homo sapiens OX=9606 GN=MFN2 PE=1 SV=3	1	1	1	1	0	0	0	1	1	0	0	0	0	1	1	0	0	0	0	1	1	0	1.8	1.8	1.8	86.401	757	757	1	3	0	1.9312				By MS/MS	By MS/MS		0	0	0	1.8
O95154;Q8NHP1	O95154;Q8NHP1	2;1	1;0	1;0	Aflatoxin B1 aldehyde reductase member 3;Aflatoxin B1 aldehyde reductase member 4	AKR7A3;AKR7L	sp|O95154|ARK73_HUMAN Aflatoxin B1 aldehyde reductase member 3 OS=Homo sapiens OX=9606 GN=AKR7A3 PE=1 SV=2;sp|Q8NHP1|ARK74_HUMAN Aflatoxin B1 aldehyde reductase member 4 OS=Homo sapiens OX=9606 GN=AKR7L PE=2 SV=7	2	2	1	1	2	1	1	1	1	1	1	0	0	0	0	0	1	0	0	0	0	0	9.1	5.7	5.7	37.206	331	331;331	1	2	1	-2	By matching	By matching	By matching	By matching	By matching	By matching	9.1	3.3	3.3	3.3
O95155	O95155	1	1	1	Ubiquitin conjugation factor E4 B	UBE4B	sp|O95155|UBE4B_HUMAN Ubiquitin conjugation factor E4 B OS=Homo sapiens OX=9606 GN=UBE4B PE=1 SV=1	1	1	1	1	0	0	0	0	0	0	0	0	0	0	0	0	0	0	0	0	0	0	1.4	1.4	1.4	146.18	1302	1302	1	1	0.00040323	1.8733							0	0	0	0
O95163	O95163	6	6	6	Elongator complex protein 1	IKBKAP	sp|O95163|ELP1_HUMAN Elongator complex protein 1 OS=Homo sapiens OX=9606 GN=ELP1 PE=1 SV=3	1	6	6	6	4	1	5	5	4	1	4	1	5	5	4	1	4	1	5	5	4	1	7	7	7	150.25	1332	1332	1	49	0	6.5231	By MS/MS	By MS/MS	By MS/MS	By MS/MS	By MS/MS	By MS/MS	4.2	1.4	6.2	5.9
O95168	O95168	1	1	1	NADH dehydrogenase [ubiquinone] 1 beta subcomplex subunit 4	NDUFB4	sp|O95168|NDUB4_HUMAN NADH dehydrogenase [ubiquinone] 1 beta subcomplex subunit 4 OS=Homo sapiens OX=9606 GN=NDUFB4 PE=1 SV=3	1	1	1	1	1	0	1	1	1	0	1	0	1	1	1	0	1	0	1	1	1	0	14	14	14	15.208	129	129	1	13	0	2.0049	By MS/MS		By MS/MS	By matching	By MS/MS		14	0	14	14
O95171	O95171	1	1	1	Sciellin	SCEL	sp|O95171|SCEL_HUMAN Sciellin OS=Homo sapiens OX=9606 GN=SCEL PE=1 SV=2	1	1	1	1	0	0	0	0	1	0	0	0	0	0	1	0	0	0	0	0	1	0	1.9	1.9	1.9	77.551	688	688	1	1	1	-2					By MS/MS		0	0	0	0
O95182	O95182	1	1	1	NADH dehydrogenase [ubiquinone] 1 alpha subcomplex subunit 7	NDUFA7	sp|O95182|NDUA7_HUMAN NADH dehydrogenase [ubiquinone] 1 alpha subcomplex subunit 7 OS=Homo sapiens OX=9606 GN=NDUFA7 PE=1 SV=3	1	1	1	1	1	1	1	1	1	0	1	1	1	1	1	0	1	1	1	1	1	0	15.9	15.9	15.9	12.551	113	113	1	6	0.0039927	1.3836	By matching	By matching	By MS/MS	By MS/MS	By MS/MS		15.9	15.9	15.9	15.9
O95197	O95197	2	2	2	Reticulon-3	RTN3	sp|O95197|RTN3_HUMAN Reticulon-3 OS=Homo sapiens OX=9606 GN=RTN3 PE=1 SV=2	1	2	2	2	1	1	1	2	1	2	1	1	1	2	1	2	1	1	1	2	1	2	3.1	3.1	3.1	112.61	1032	1032	1	16	0	2.0229	By MS/MS	By matching	By matching	By MS/MS	By MS/MS	By MS/MS	1.1	1.1	1.1	3.1
O95202	O95202	6	6	6	LETM1 and EF-hand domain-containing protein 1, mitochondrial	LETM1	sp|O95202|LETM1_HUMAN Mitochondrial proton/calcium exchanger protein OS=Homo sapiens OX=9606 GN=LETM1 PE=1 SV=1	1	6	6	6	5	3	4	6	6	4	5	3	4	6	6	4	5	3	4	6	6	4	8.8	8.8	8.8	83.353	739	739	1	56	0	10.752	By MS/MS	By MS/MS	By MS/MS	By MS/MS	By MS/MS	By MS/MS	8.5	5.4	6.4	8.8
O95214	O95214	1	1	1	Leptin receptor overlapping transcript-like 1	LEPROTL1	sp|O95214|LERL1_HUMAN Leptin receptor overlapping transcript-like 1 OS=Homo sapiens OX=9606 GN=LEPROTL1 PE=1 SV=2	1	1	1	1	0	0	0	0	0	0	0	0	0	0	0	0	0	0	0	0	0	0	9.9	9.9	9.9	14.428	131	131	1	1	0.0070126	1.2451							0	0	0	0
O95218	O95218	2	2	2	Zinc finger Ran-binding domain-containing protein 2	ZRANB2	sp|O95218|ZRAB2_HUMAN Zinc finger Ran-binding domain-containing protein 2 OS=Homo sapiens OX=9606 GN=ZRANB2 PE=1 SV=2	1	2	2	2	2	1	0	2	2	1	2	1	0	2	2	1	2	1	0	2	2	1	6.4	6.4	6.4	37.404	330	330	1	20	0.00078401	1.7506	By matching	By matching		By matching	By MS/MS	By matching	6.4	3.3	0	6.4
O95229	O95229	1	1	1	ZW10 interactor	ZWINT	sp|O95229|ZWINT_HUMAN ZW10 interactor OS=Homo sapiens OX=9606 GN=ZWINT PE=1 SV=2	1	1	1	1	0	0	0	1	1	0	0	0	0	1	1	0	0	0	0	1	1	0	4.3	4.3	4.3	31.293	277	277	1	6	0	2.0559				By MS/MS	By matching		0	0	0	4.3
O95232	O95232	5	5	5	Luc7-like protein 3	LUC7L3	sp|O95232|LC7L3_HUMAN Luc7-like protein 3 OS=Homo sapiens OX=9606 GN=LUC7L3 PE=1 SV=2	1	5	5	5	3	2	3	3	3	3	3	2	3	3	3	3	3	2	3	3	3	3	17.4	17.4	17.4	51.466	432	432	1	37	0	20.43	By MS/MS	By MS/MS	By MS/MS	By MS/MS	By MS/MS	By MS/MS	10	5.8	10	10
O95235	O95235	1	1	1	Kinesin-like protein KIF20A	KIF20A	sp|O95235|KI20A_HUMAN Kinesin-like protein KIF20A OS=Homo sapiens OX=9606 GN=KIF20A PE=1 SV=1	1	1	1	1	1	0	0	0	0	0	1	0	0	0	0	0	1	0	0	0	0	0	1.8	1.8	1.8	100.28	890	890	1	1	1	-2	By MS/MS						1.8	0	0	0
O95239	O95239	1	1	1	Chromosome-associated kinesin KIF4A	KIF4A	sp|O95239|KIF4A_HUMAN Chromosome-associated kinesin KIF4A OS=Homo sapiens OX=9606 GN=KIF4A PE=1 SV=3	1	1	1	1	0	0	0	1	0	0	0	0	0	1	0	0	0	0	0	1	0	0	0.9	0.9	0.9	139.88	1232	1232	1	2	0	4.2635				By MS/MS			0	0	0	0.9
O95251	O95251	1	1	1	Histone acetyltransferase KAT7	KAT7	sp|O95251|KAT7_HUMAN Histone acetyltransferase KAT7 OS=Homo sapiens OX=9606 GN=KAT7 PE=1 SV=1	1	1	1	1	0	0	0	0	0	0	0	0	0	0	0	0	0	0	0	0	0	0	2.5	2.5	2.5	70.642	611	611	1	1	0	2.464							0	0	0	0
O95295	O95295	1	1	1	SNARE-associated protein Snapin	SNAPIN	sp|O95295|SNAPN_HUMAN SNARE-associated protein Snapin OS=Homo sapiens OX=9606 GN=SNAPIN PE=1 SV=1	1	1	1	1	1	1	1	1	1	1	1	1	1	1	1	1	1	1	1	1	1	1	10.3	10.3	10.3	14.874	136	136	1	12	0	8.8769	By MS/MS	By MS/MS	By MS/MS	By MS/MS	By MS/MS	By MS/MS	10.3	10.3	10.3	10.3
O95299	O95299	2	2	2	NADH dehydrogenase [ubiquinone] 1 alpha subcomplex subunit 10, mitochondrial	NDUFA10	sp|O95299|NDUAA_HUMAN NADH dehydrogenase [ubiquinone] 1 alpha subcomplex subunit 10, mitochondrial OS=Homo sapiens OX=9606 GN=NDUFA10 PE=1 SV=1	1	2	2	2	2	0	2	2	2	0	2	0	2	2	2	0	2	0	2	2	2	0	5.9	5.9	5.9	40.75	355	355	1	18	0	3.4706	By MS/MS		By MS/MS	By MS/MS	By MS/MS		5.9	0	5.9	5.9
O95319	O95319	5	5	5	CUGBP Elav-like family member 2	CELF2	sp|O95319|CELF2_HUMAN CUGBP Elav-like family member 2 OS=Homo sapiens OX=9606 GN=CELF2 PE=1 SV=1	1	5	5	5	5	1	5	5	4	0	5	1	5	5	4	0	5	1	5	5	4	0	12.2	12.2	12.2	54.284	508	508	1	46	0	8.9181	By MS/MS	By MS/MS	By MS/MS	By MS/MS	By MS/MS		12.2	2.6	12.2	12.2
O95336	O95336	7	7	7	6-phosphogluconolactonase	PGLS	sp|O95336|6PGL_HUMAN 6-phosphogluconolactonase OS=Homo sapiens OX=9606 GN=PGLS PE=1 SV=2	1	7	7	7	5	6	5	6	6	5	5	6	5	6	6	5	5	6	5	6	6	5	41.1	41.1	41.1	27.547	258	258	1	67	0	15.554	By MS/MS	By MS/MS	By MS/MS	By MS/MS	By MS/MS	By MS/MS	27.5	31	27.5	37.6
O95347	O95347	13	13	13	Structural maintenance of chromosomes protein 2	SMC2	sp|O95347|SMC2_HUMAN Structural maintenance of chromosomes protein 2 OS=Homo sapiens OX=9606 GN=SMC2 PE=1 SV=2	1	13	13	13	9	5	8	11	11	5	9	5	8	11	11	5	9	5	8	11	11	5	13.2	13.2	13.2	135.65	1197	1197	1	106	0	20.359	By MS/MS	By MS/MS	By MS/MS	By MS/MS	By MS/MS	By MS/MS	8.3	4.4	7.2	10.8
O95352	O95352	8	8	8	Ubiquitin-like modifier-activating enzyme ATG7	ATG7	sp|O95352|ATG7_HUMAN Ubiquitin-like modifier-activating enzyme ATG7 OS=Homo sapiens OX=9606 GN=ATG7 PE=1 SV=1	1	8	8	8	2	2	2	4	2	1	2	2	2	4	2	1	2	2	2	4	2	1	16.2	16.2	16.2	77.959	703	703	1	53	0	15.536	By MS/MS	By MS/MS	By MS/MS	By MS/MS	By MS/MS	By matching	3.8	3.8	3.8	8.8
O95372	O95372	2	2	2	Acyl-protein thioesterase 2	LYPLA2	sp|O95372|LYPA2_HUMAN Acyl-protein thioesterase 2 OS=Homo sapiens OX=9606 GN=LYPLA2 PE=1 SV=1	1	2	2	2	1	1	2	2	2	1	1	1	2	2	2	1	1	1	2	2	2	1	11.3	11.3	11.3	24.737	231	231	1	17	0	3.864	By matching	By matching	By matching	By MS/MS	By MS/MS	By matching	3.5	3.5	11.3	11.3
O95373	O95373	9	9	9	Importin-7	IPO7	sp|O95373|IPO7_HUMAN Importin-7 OS=Homo sapiens OX=9606 GN=IPO7 PE=1 SV=1	1	9	9	9	6	4	6	9	8	6	6	4	6	9	8	6	6	4	6	9	8	6	10.7	10.7	10.7	119.52	1038	1038	1	75	0	16.39	By MS/MS	By MS/MS	By MS/MS	By MS/MS	By MS/MS	By matching	6.5	4.7	7.4	10.7
O95400	O95400	4	4	4	CD2 antigen cytoplasmic tail-binding protein 2	CD2BP2	sp|O95400|CD2B2_HUMAN CD2 antigen cytoplasmic tail-binding protein 2 OS=Homo sapiens OX=9606 GN=CD2BP2 PE=1 SV=1	1	4	4	4	2	1	0	4	3	2	2	1	0	4	3	2	2	1	0	4	3	2	15.8	15.8	15.8	37.646	341	341	1	23	0	10.581	By MS/MS	By MS/MS		By MS/MS	By MS/MS	By MS/MS	7	4.1	0	15.8
O95429	O95429	1	1	1	BAG family molecular chaperone regulator 4	BAG4	sp|O95429|BAG4_HUMAN BAG family molecular chaperone regulator 4 OS=Homo sapiens OX=9606 GN=BAG4 PE=1 SV=1	1	1	1	1	0	0	0	1	1	0	0	0	0	1	1	0	0	0	0	1	1	0	3.7	3.7	3.7	49.593	457	457	1	3	0	27.631				By MS/MS	By MS/MS		0	0	0	3.7
O95433	O95433	4	4	4	Activator of 90 kDa heat shock protein ATPase homolog 1	AHSA1	sp|O95433|AHSA1_HUMAN Activator of 90 kDa heat shock protein ATPase homolog 1 OS=Homo sapiens OX=9606 GN=AHSA1 PE=1 SV=1	1	4	4	4	3	2	3	3	2	2	3	2	3	3	2	2	3	2	3	3	2	2	13	13	13	38.274	338	338	1	35	0	4.7435	By MS/MS	By matching	By MS/MS	By MS/MS	By MS/MS	By MS/MS	10.1	7.1	9.8	10.1
O95447	O95447	1	1	1	Lebercilin-like protein	LCA5L	sp|O95447|LCA5L_HUMAN Lebercilin-like protein OS=Homo sapiens OX=9606 GN=LCA5L PE=1 SV=1	1	1	1	1	1	1	0	0	1	0	1	1	0	0	1	0	1	1	0	0	1	0	1.5	1.5	1.5	76.504	670	670	1	3	0.0015083	1.5729	By MS/MS	By matching			By MS/MS		1.5	1.5	0	0
O95453	O95453	1	1	1	Poly(A)-specific ribonuclease PARN	PARN	sp|O95453|PARN_HUMAN Poly(A)-specific ribonuclease PARN OS=Homo sapiens OX=9606 GN=PARN PE=1 SV=1	1	1	1	1	0	0	0	0	0	0	0	0	0	0	0	0	0	0	0	0	0	0	2.7	2.7	2.7	73.45	639	639	1	1	0.0063875	1.2815							0	0	0	0
O95466	O95466	1	1	1	Formin-like protein 1	FMNL1	sp|O95466|FMNL1_HUMAN Formin-like protein 1 OS=Homo sapiens OX=9606 GN=FMNL1 PE=1 SV=3	1	1	1	1	1	1	1	1	1	1	1	1	1	1	1	1	1	1	1	1	1	1	1.3	1.3	1.3	121.85	1100	1100	1	13	0	3.4845	By matching	By MS/MS	By MS/MS	By MS/MS	By MS/MS	By MS/MS	1.3	1.3	1.3	1.3
O95479	O95479	2	2	2	GDH/6PGL endoplasmic bifunctional protein;Glucose 1-dehydrogenase;6-phosphogluconolactonase	H6PD	sp|O95479|G6PE_HUMAN GDH/6PGL endoplasmic bifunctional protein OS=Homo sapiens OX=9606 GN=H6PD PE=1 SV=2	1	2	2	2	1	0	1	0	1	0	1	0	1	0	1	0	1	0	1	0	1	0	3.8	3.8	3.8	88.892	791	791	1	3	0	2.4819	By MS/MS		By MS/MS		By MS/MS		1.8	0	2	0
O95486	O95486	2	2	2	Protein transport protein Sec24A	SEC24A	sp|O95486|SC24A_HUMAN Protein transport protein Sec24A OS=Homo sapiens OX=9606 GN=SEC24A PE=1 SV=2	1	2	2	2	1	0	1	1	2	0	1	0	1	1	2	0	1	0	1	1	2	0	2.7	2.7	2.7	119.75	1093	1093	1	10	0	8.1738	By MS/MS		By MS/MS	By MS/MS	By MS/MS		1.4	0	1.4	1.4
O95487	O95487	2	2	2	Protein transport protein Sec24B	SEC24B	sp|O95487|SC24B_HUMAN Protein transport protein Sec24B OS=Homo sapiens OX=9606 GN=SEC24B PE=1 SV=2	1	2	2	2	1	1	1	1	0	0	1	1	1	1	0	0	1	1	1	1	0	0	3.2	3.2	3.2	137.42	1268	1268	1	4	0	3.5763	By MS/MS	By MS/MS	By MS/MS	By matching			1.2	2	1.2	1.2
O95551	O95551	3	3	3	Tyrosyl-DNA phosphodiesterase 2	TDP2	sp|O95551|TYDP2_HUMAN Tyrosyl-DNA phosphodiesterase 2 OS=Homo sapiens OX=9606 GN=TDP2 PE=1 SV=1	1	3	3	3	1	1	0	0	0	0	1	1	0	0	0	0	1	1	0	0	0	0	12.4	12.4	12.4	40.929	362	362	1	10	0	4.1912	By MS/MS	By MS/MS					4.7	4.7	0	0
O95571	O95571	2	2	2	Persulfide dioxygenase ETHE1, mitochondrial	ETHE1	sp|O95571|ETHE1_HUMAN Persulfide dioxygenase ETHE1, mitochondrial OS=Homo sapiens OX=9606 GN=ETHE1 PE=1 SV=2	1	2	2	2	1	1	1	1	1	1	1	1	1	1	1	1	1	1	1	1	1	1	9.1	9.1	9.1	27.873	254	254	1	15	0	5.957	By MS/MS	By matching	By MS/MS	By MS/MS	By matching	By matching	5.5	5.5	5.5	5.5
O95573	O95573	7	7	5	Long-chain-fatty-acid--CoA ligase 3	ACSL3	sp|O95573|ACSL3_HUMAN Long-chain-fatty-acid--CoA ligase 3 OS=Homo sapiens OX=9606 GN=ACSL3 PE=1 SV=3	1	7	7	5	3	0	0	5	3	2	3	0	0	5	3	2	2	0	0	3	1	0	14	14	10	80.419	720	720	1	41	0	9.9869	By matching			By MS/MS	By MS/MS	By MS/MS	5.1	0	0	10
O95628	O95628	1	1	1	CCR4-NOT transcription complex subunit 4	CNOT4	sp|O95628|CNOT4_HUMAN CCR4-NOT transcription complex subunit 4 OS=Homo sapiens OX=9606 GN=CNOT4 PE=1 SV=3	1	1	1	1	1	0	0	1	0	0	1	0	0	1	0	0	1	0	0	1	0	0	2.3	2.3	2.3	63.509	575	575	1	5	0.0070497	1.2628	By MS/MS			By MS/MS			2.3	0	0	2.3
O95639	O95639	2	2	2	Cleavage and polyadenylation specificity factor subunit 4	CPSF4	sp|O95639|CPSF4_HUMAN Cleavage and polyadenylation specificity factor subunit 4 OS=Homo sapiens OX=9606 GN=CPSF4 PE=1 SV=1	1	2	2	2	1	0	0	1	1	0	1	0	0	1	1	0	1	0	0	1	1	0	12.3	12.3	12.3	30.255	269	269	1	8	0.00078585	1.7678	By matching			By MS/MS	By matching		4.1	0	0	4.1
O95671	O95671	1	1	1	N-acetylserotonin O-methyltransferase-like protein	ASMTL	sp|O95671|ASML_HUMAN N-acetylserotonin O-methyltransferase-like protein OS=Homo sapiens OX=9606 GN=ASMTL PE=1 SV=3	1	1	1	1	0	0	0	0	0	0	0	0	0	0	0	0	0	0	0	0	0	0	2.6	2.6	2.6	68.856	621	621	1	1	0.0015244	1.6284							0	0	0	0
O95684	O95684	1	1	1	FGFR1 oncogene partner	FGFR1OP	sp|O95684|FR1OP_HUMAN FGFR1 oncogene partner OS=Homo sapiens OX=9606 GN=FGFR1OP PE=1 SV=1	1	1	1	1	0	0	0	1	0	0	0	0	0	1	0	0	0	0	0	1	0	0	4.5	4.5	4.5	43.064	399	399	1	7	0	32.342				By MS/MS			0	0	0	4.5
O95721	O95721	2	2	2	Synaptosomal-associated protein 29	SNAP29	sp|O95721|SNP29_HUMAN Synaptosomal-associated protein 29 OS=Homo sapiens OX=9606 GN=SNAP29 PE=1 SV=1	1	2	2	2	1	0	1	1	1	1	1	0	1	1	1	1	1	0	1	1	1	1	12.4	12.4	12.4	28.97	258	258	1	11	0	3.7574	By MS/MS		By MS/MS	By MS/MS	By MS/MS	By matching	4.3	0	4.3	4.3
O95747	O95747	3	3	3	Serine/threonine-protein kinase OSR1	OXSR1	sp|O95747|OXSR1_HUMAN Serine/threonine-protein kinase OSR1 OS=Homo sapiens OX=9606 GN=OXSR1 PE=1 SV=1	1	3	3	3	2	1	1	2	2	1	2	1	1	2	2	1	2	1	1	2	2	1	7.8	7.8	7.8	58.022	527	527	1	23	0	10.308	By MS/MS	By MS/MS	By MS/MS	By MS/MS	By MS/MS	By MS/MS	6.3	2.7	2.7	6.3
O95757	O95757	14	11	11	Heat shock 70 kDa protein 4L	HSPA4L	sp|O95757|HS74L_HUMAN Heat shock 70 kDa protein 4L OS=Homo sapiens OX=9606 GN=HSPA4L PE=1 SV=3	1	14	11	11	10	5	7	12	8	3	7	2	4	9	5	0	7	2	4	9	5	0	21.8	17.6	17.6	94.511	839	839	1	82	0	46.779	By MS/MS	By MS/MS	By MS/MS	By MS/MS	By matching	By matching	14.5	7.4	10.1	18.2
O95758	O95758	4	2	2	Polypyrimidine tract-binding protein 3	PTBP3	sp|O95758|PTBP3_HUMAN Polypyrimidine tract-binding protein 3 OS=Homo sapiens OX=9606 GN=PTBP3 PE=1 SV=2	1	4	2	2	1	1	2	1	2	2	0	0	0	0	0	0	0	0	0	0	0	0	8.2	4.9	4.9	59.689	552	552	1	3	0	2.7944	By matching	By matching	By matching	By matching	By matching	By matching	1.4	1.4	3.3	1.4
O95777	O95777	1	1	1	U6 snRNA-associated Sm-like protein LSm8	LSM8	sp|O95777|LSM8_HUMAN U6 snRNA-associated Sm-like protein LSm8 OS=Homo sapiens OX=9606 GN=LSM8 PE=1 SV=3	1	1	1	1	1	1	1	1	1	1	1	1	1	1	1	1	1	1	1	1	1	1	10.4	10.4	10.4	10.403	96	96	1	12	0.00079554	1.8166	By MS/MS	By matching	By matching	By MS/MS	By MS/MS	By MS/MS	10.4	10.4	10.4	10.4
O95782	O95782	8	8	5	AP-2 complex subunit alpha-1	AP2A1	sp|O95782|AP2A1_HUMAN AP-2 complex subunit alpha-1 OS=Homo sapiens OX=9606 GN=AP2A1 PE=1 SV=3	1	8	8	5	6	5	5	6	5	2	6	5	5	6	5	2	5	5	4	3	3	2	9.8	9.8	5.7	107.54	977	977	1	60	0	15.026	By MS/MS	By MS/MS	By MS/MS	By MS/MS	By MS/MS	By MS/MS	6.8	5.7	5.6	7.3
O95793	O95793	3	3	3	Double-stranded RNA-binding protein Staufen homolog 1	STAU1	sp|O95793|STAU1_HUMAN Double-stranded RNA-binding protein Staufen homolog 1 OS=Homo sapiens OX=9606 GN=STAU1 PE=1 SV=2	1	3	3	3	3	1	3	3	3	1	3	1	3	3	3	1	3	1	3	3	3	1	6.9	6.9	6.9	63.182	577	577	1	26	0	4.2842	By MS/MS	By matching	By matching	By MS/MS	By MS/MS	By matching	6.9	2.8	6.9	6.9
O95816	O95816	4	4	4	BAG family molecular chaperone regulator 2	BAG2	sp|O95816|BAG2_HUMAN BAG family molecular chaperone regulator 2 OS=Homo sapiens OX=9606 GN=BAG2 PE=1 SV=1	1	4	4	4	2	0	1	2	2	1	2	0	1	2	2	1	2	0	1	2	2	1	26.5	26.5	26.5	23.772	211	211	1	31	0	7.0787	By matching		By MS/MS	By MS/MS	By MS/MS	By MS/MS	9.5	0	5.2	9.5
O95817	O95817	2	2	2	BAG family molecular chaperone regulator 3	BAG3	sp|O95817|BAG3_HUMAN BAG family molecular chaperone regulator 3 OS=Homo sapiens OX=9606 GN=BAG3 PE=1 SV=3	1	2	2	2	1	0	0	1	0	0	1	0	0	1	0	0	1	0	0	1	0	0	6.3	6.3	6.3	61.594	575	575	1	6	0	2.9756	By matching			By MS/MS			2.3	0	0	2.3
O95831	O95831	11	11	11	Apoptosis-inducing factor 1, mitochondrial	AIFM1	sp|O95831|AIFM1_HUMAN Apoptosis-inducing factor 1, mitochondrial OS=Homo sapiens OX=9606 GN=AIFM1 PE=1 SV=1	1	11	11	11	9	6	8	10	8	5	9	6	8	10	8	5	9	6	8	10	8	5	20.2	20.2	20.2	66.9	613	613	1	104	0	24.998	By MS/MS	By MS/MS	By MS/MS	By MS/MS	By MS/MS	By MS/MS	17.1	12.2	14.7	19.4
O95834	O95834	1	1	1	Echinoderm microtubule-associated protein-like 2	EML2	sp|O95834|EMAL2_HUMAN Echinoderm microtubule-associated protein-like 2 OS=Homo sapiens OX=9606 GN=EML2 PE=1 SV=1	1	1	1	1	1	0	1	1	1	1	1	0	1	1	1	1	1	0	1	1	1	1	2.2	2.2	2.2	70.678	649	649	1	8	0.0057041	1.3052	By matching		By MS/MS	By matching	By matching	By matching	2.2	0	2.2	2.2
O95861	O95861	8	8	8	3(2),5-bisphosphate nucleotidase 1	BPNT1	sp|O95861|BPNT1_HUMAN 3(2),5-bisphosphate nucleotidase 1 OS=Homo sapiens OX=9606 GN=BPNT1 PE=1 SV=1	1	8	8	8	7	6	5	6	6	4	7	6	5	6	6	4	7	6	5	6	6	4	34.7	34.7	34.7	33.392	308	308	1	74	0	18.615	By MS/MS	By MS/MS	By MS/MS	By MS/MS	By MS/MS	By MS/MS	27.3	21.8	17.9	23.4
O95972	O95972	1	1	1	Bone morphogenetic protein 15	BMP15	sp|O95972|BMP15_HUMAN Bone morphogenetic protein 15 OS=Homo sapiens OX=9606 GN=BMP15 PE=1 SV=2	1	1	1	1	0	0	0	1	0	0	0	0	0	1	0	0	0	0	0	1	0	0	4.1	4.1	4.1	45.055	392	392	1	4	0.0070299	1.2508				By MS/MS			0	0	0	4.1
O95989	O95989	1	1	1	Diphosphoinositol polyphosphate phosphohydrolase 1	NUDT3	sp|O95989|NUDT3_HUMAN Diphosphoinositol polyphosphate phosphohydrolase 1 OS=Homo sapiens OX=9606 GN=NUDT3 PE=1 SV=1	1	1	1	1	1	1	0	1	0	0	1	1	0	1	0	0	1	1	0	1	0	0	8.1	8.1	8.1	19.471	172	172	1	3	0	2.3955	By MS/MS	By matching		By matching			8.1	8.1	0	8.1
O96000	O96000	5	5	5	NADH dehydrogenase [ubiquinone] 1 beta subcomplex subunit 10	NDUFB10	sp|O96000|NDUBA_HUMAN NADH dehydrogenase [ubiquinone] 1 beta subcomplex subunit 10 OS=Homo sapiens OX=9606 GN=NDUFB10 PE=1 SV=3	1	5	5	5	3	3	3	5	4	3	3	3	3	5	4	3	3	3	3	5	4	3	37.8	37.8	37.8	20.776	172	172	1	45	0	17.434	By MS/MS	By matching	By MS/MS	By MS/MS	By MS/MS	By MS/MS	20.9	20.9	20.9	37.8
O96005	O96005	1	1	1	Cleft lip and palate transmembrane protein 1	CLPTM1	sp|O96005|CLPT1_HUMAN Cleft lip and palate transmembrane protein 1 OS=Homo sapiens OX=9606 GN=CLPTM1 PE=1 SV=1	1	1	1	1	0	1	1	1	0	1	0	1	1	1	0	1	0	1	1	1	0	1	3.3	3.3	3.3	76.096	669	669	1	9	0	43.659		By matching	By MS/MS	By MS/MS		By MS/MS	0	3.3	3.3	3.3
O96008	O96008	7	7	7	Mitochondrial import receptor subunit TOM40 homolog	TOMM40	sp|O96008|TOM40_HUMAN Mitochondrial import receptor subunit TOM40 homolog OS=Homo sapiens OX=9606 GN=TOMM40 PE=1 SV=1	1	7	7	7	6	2	3	5	5	3	6	2	3	5	5	3	6	2	3	5	5	3	23.8	23.8	23.8	37.893	361	361	1	62	0	82.08	By MS/MS	By MS/MS	By MS/MS	By MS/MS	By MS/MS	By MS/MS	20.8	9.1	12.7	16.9
O96019;O94805	O96019	6;1	6;1	6;1	Actin-like protein 6A	ACTL6A	sp|O96019|ACL6A_HUMAN Actin-like protein 6A OS=Homo sapiens OX=9606 GN=ACTL6A PE=1 SV=1	2	6	6	6	5	4	4	5	5	5	5	4	4	5	5	5	5	4	4	5	5	5	22.4	22.4	22.4	47.46	429	429;426	1	60	0	11.145	By MS/MS	By MS/MS	By MS/MS	By MS/MS	By MS/MS	By MS/MS	19.3	12.4	12.4	19.3
P00167	P00167	1	1	1	Cytochrome b5	CYB5A	sp|P00167|CYB5_HUMAN Cytochrome b5 OS=Homo sapiens OX=9606 GN=CYB5A PE=1 SV=2	1	1	1	1	1	0	1	1	1	1	1	0	1	1	1	1	1	0	1	1	1	1	15.7	15.7	15.7	15.33	134	134	1	11	0.0015456	1.7011	By MS/MS		By MS/MS	By matching	By MS/MS	By MS/MS	15.7	0	15.7	15.7
P00338;Q6ZMR3;P07864	P00338	15;1;1	15;1;1	14;0;0	L-lactate dehydrogenase A chain	LDHA	sp|P00338|LDHA_HUMAN L-lactate dehydrogenase A chain OS=Homo sapiens OX=9606 GN=LDHA PE=1 SV=2	3	15	15	14	15	13	13	15	15	14	15	13	13	15	15	14	14	12	12	14	14	13	42.8	42.8	39.2	36.688	332	332;332;332	1	223	0	94.754	By MS/MS	By MS/MS	By MS/MS	By MS/MS	By MS/MS	By MS/MS	42.8	37.7	37.7	42.8
P00367;P49448	P00367;P49448	17;10	17;10	17;10	Glutamate dehydrogenase 1, mitochondrial;Glutamate dehydrogenase 2, mitochondrial	GLUD1;GLUD2	sp|P00367|DHE3_HUMAN Glutamate dehydrogenase 1, mitochondrial OS=Homo sapiens OX=9606 GN=GLUD1 PE=1 SV=2;sp|P49448|DHE4_HUMAN Glutamate dehydrogenase 2, mitochondrial OS=Homo sapiens OX=9606 GN=GLUD2 PE=1 SV=2	2	17	17	17	15	15	15	15	16	15	15	15	15	15	16	15	15	15	15	15	16	15	36.6	36.6	36.6	61.397	558	558;558	1	192	0	47.233	By MS/MS	By MS/MS	By MS/MS	By MS/MS	By MS/MS	By MS/MS	33.7	33.5	36.4	33.7
P00387	P00387	2	2	2	NADH-cytochrome b5 reductase 3;NADH-cytochrome b5 reductase 3 membrane-bound form;NADH-cytochrome b5 reductase 3 soluble form	CYB5R3	sp|P00387|NB5R3_HUMAN NADH-cytochrome b5 reductase 3 OS=Homo sapiens OX=9606 GN=CYB5R3 PE=1 SV=3	1	2	2	2	1	1	1	1	1	1	1	1	1	1	1	1	1	1	1	1	1	1	7.6	7.6	7.6	34.234	301	301	1	18	0	2.3799	By matching	By MS/MS	By matching	By MS/MS	By matching	By matching	4	4	4	4
P00390	P00390	6	6	6	Glutathione reductase, mitochondrial	GSR	sp|P00390|GSHR_HUMAN Glutathione reductase, mitochondrial OS=Homo sapiens OX=9606 GN=GSR PE=1 SV=2	1	6	6	6	4	3	4	6	6	5	4	3	4	6	6	5	4	3	4	6	6	5	20.7	20.7	20.7	56.256	522	522	1	57	0	18.487	By MS/MS	By MS/MS	By MS/MS	By MS/MS	By MS/MS	By MS/MS	10.2	8	10.2	20.7
P00403	P00403	1	1	1	Cytochrome c oxidase subunit 2	MT-CO2	sp|P00403|COX2_HUMAN Cytochrome c oxidase subunit 2 OS=Homo sapiens OX=9606 GN=MT-CO2 PE=1 SV=1	1	1	1	1	0	0	0	1	0	0	0	0	0	1	0	0	0	0	0	1	0	0	7	7	7	25.565	227	227	1	3	0	2.1622				By MS/MS			0	0	0	7
P00441	P00441	3	3	3	Superoxide dismutase [Cu-Zn]	SOD1	sp|P00441|SODC_HUMAN Superoxide dismutase [Cu-Zn] OS=Homo sapiens OX=9606 GN=SOD1 PE=1 SV=2	1	3	3	3	3	2	2	3	3	3	3	2	2	3	3	3	3	2	2	3	3	3	19.5	19.5	19.5	15.936	154	154	1	45	0	37.753	By MS/MS	By MS/MS	By MS/MS	By MS/MS	By MS/MS	By MS/MS	19.5	15.6	15.6	19.5
P00451	P00451	1	1	1	Coagulation factor VIII;Factor VIIIa heavy chain, 200 kDa isoform;Factor VIIIa heavy chain, 92 kDa isoform;Factor VIII B chain;Factor VIIIa light chain	F8	sp|P00451|FA8_HUMAN Coagulation factor VIII OS=Homo sapiens OX=9606 GN=F8 PE=1 SV=1	1	1	1	1	1	1	1	1	1	1	1	1	1	1	1	1	1	1	1	1	1	1	0.6	0.6	0.6	267.01	2351	2351	1	12	1	-2	By matching	By matching	By matching	By matching	By matching	By matching	0.6	0.6	0.6	0.6
P00491	P00491	10	10	10	Purine nucleoside phosphorylase	PNP	sp|P00491|PNPH_HUMAN Purine nucleoside phosphorylase OS=Homo sapiens OX=9606 GN=PNP PE=1 SV=2	1	10	10	10	9	6	9	9	10	8	9	6	9	9	10	8	9	6	9	9	10	8	44.6	44.6	44.6	32.118	289	289	1	143	0	39.105	By MS/MS	By MS/MS	By MS/MS	By MS/MS	By MS/MS	By MS/MS	38.8	30.1	38.8	38.8
P00492	P00492	4	4	4	Hypoxanthine-guanine phosphoribosyltransferase	HPRT1	sp|P00492|HPRT_HUMAN Hypoxanthine-guanine phosphoribosyltransferase OS=Homo sapiens OX=9606 GN=HPRT1 PE=1 SV=2	1	4	4	4	4	4	4	4	4	4	4	4	4	4	4	4	4	4	4	4	4	4	23.4	23.4	23.4	24.579	218	218	1	54	0	23.67	By MS/MS	By MS/MS	By MS/MS	By MS/MS	By MS/MS	By MS/MS	23.4	23.4	23.4	23.4
P00505	P00505	7	7	7	Aspartate aminotransferase, mitochondrial	GOT2	sp|P00505|AATM_HUMAN Aspartate aminotransferase, mitochondrial OS=Homo sapiens OX=9606 GN=GOT2 PE=1 SV=3	1	7	7	7	5	6	4	6	7	5	5	6	4	6	7	5	5	6	4	6	7	5	22.3	22.3	22.3	47.517	430	430	1	75	0	59.286	By MS/MS	By MS/MS	By MS/MS	By MS/MS	By MS/MS	By MS/MS	16.5	18.8	13.5	19.3
P00558	P00558	28	28	22	Phosphoglycerate kinase 1	PGK1	sp|P00558|PGK1_HUMAN Phosphoglycerate kinase 1 OS=Homo sapiens OX=9606 GN=PGK1 PE=1 SV=3	1	28	28	22	25	24	26	28	28	24	25	24	26	28	28	24	20	19	20	22	22	18	72.7	72.7	60.2	44.614	417	417	1	542	0	323.31	By MS/MS	By MS/MS	By MS/MS	By MS/MS	By MS/MS	By MS/MS	67.6	62.4	68.8	72.7
P00568	P00568	4	4	4	Adenylate kinase isoenzyme 1	AK1	sp|P00568|KAD1_HUMAN Adenylate kinase isoenzyme 1 OS=Homo sapiens OX=9606 GN=AK1 PE=1 SV=3	1	4	4	4	4	3	3	4	3	3	4	3	3	4	3	3	4	3	3	4	3	3	24.2	24.2	24.2	21.635	194	194	1	35	0	3.7522	By MS/MS	By matching	By matching	By MS/MS	By MS/MS	By MS/MS	24.2	18.6	17.5	24.2
P00746	P00746	1	1	1	Complement factor D	CFD	sp|P00746|CFAD_HUMAN Complement factor D OS=Homo sapiens OX=9606 GN=CFD PE=1 SV=5	1	1	1	1	1	0	1	1	1	1	1	0	1	1	1	1	1	0	1	1	1	1	10.3	10.3	10.3	27.033	253	253	1	5	0	2.5214	By MS/MS		By MS/MS	By MS/MS	By MS/MS	By MS/MS	10.3	0	10.3	10.3
P00846	P00846	1	1	1	ATP synthase subunit a	MT-ATP6	sp|P00846|ATP6_HUMAN ATP synthase subunit a OS=Homo sapiens OX=9606 GN=MT-ATP6 PE=1 SV=1	1	1	1	1	1	1	1	1	1	1	1	1	1	1	1	1	1	1	1	1	1	1	4.4	4.4	4.4	24.817	226	226	1	12	0.0015426	1.6927	By MS/MS	By matching	By MS/MS	By MS/MS	By matching	By MS/MS	4.4	4.4	4.4	4.4
P00918	P00918	12	12	12	Carbonic anhydrase 2	CA2	sp|P00918|CAH2_HUMAN Carbonic anhydrase 2 OS=Homo sapiens OX=9606 GN=CA2 PE=1 SV=2	1	12	12	12	12	10	11	12	12	11	12	10	11	12	12	11	12	10	11	12	12	11	56.5	56.5	56.5	29.246	260	260	1	152	0	63.147	By MS/MS	By MS/MS	By MS/MS	By MS/MS	By MS/MS	By MS/MS	56.5	46.9	56.5	56.5
P00966	P00966	5	5	5	Argininosuccinate synthase	ASS1	sp|P00966|ASSY_HUMAN Argininosuccinate synthase OS=Homo sapiens OX=9606 GN=ASS1 PE=1 SV=2	1	5	5	5	5	4	5	3	4	3	5	4	5	3	4	3	5	4	5	3	4	3	11.7	11.7	11.7	46.53	412	412	1	54	0	6.7388	By MS/MS	By matching	By MS/MS	By matching	By MS/MS	By MS/MS	11.7	9.5	11.7	7
P01034	P01034	1	1	1	Cystatin-C	CST3	sp|P01034|CYTC_HUMAN Cystatin-C OS=Homo sapiens OX=9606 GN=CST3 PE=1 SV=1	1	1	1	1	1	0	1	1	1	1	1	0	1	1	1	1	1	0	1	1	1	1	7.5	7.5	7.5	15.799	146	146	1	11	0.00079271	1.8044	By MS/MS		By MS/MS	By MS/MS	By MS/MS	By matching	7.5	0	7.5	7.5
P01040	P01040	1	1	1	Cystatin-A;Cystatin-A, N-terminally processed	CSTA	sp|P01040|CYTA_HUMAN Cystatin-A OS=Homo sapiens OX=9606 GN=CSTA PE=1 SV=1	1	1	1	1	0	0	0	1	1	1	0	0	0	1	1	1	0	0	0	1	1	1	12.2	12.2	12.2	11.006	98	98	1	8	0	3.4171				By MS/MS	By MS/MS	By MS/MS	0	0	0	12.2
P01042	P01042	1	1	1	Kininogen-1;Kininogen-1 heavy chain;T-kinin;Bradykinin;Lysyl-bradykinin;Kininogen-1 light chain;Low molecular weight growth-promoting factor	KNG1	sp|P01042|KNG1_HUMAN Kininogen-1 OS=Homo sapiens OX=9606 GN=KNG1 PE=1 SV=2	1	1	1	1	0	0	0	0	0	0	0	0	0	0	0	0	0	0	0	0	0	0	2.8	2.8	2.8	71.957	644	644	1	1	1	-2							0	0	0	0
P01111	P01111	3	1	0	GTPase NRas	NRAS	sp|P01111|RASN_HUMAN GTPase NRas OS=Homo sapiens OX=9606 GN=NRAS PE=1 SV=1	1	3	1	0	3	2	3	3	3	2	1	0	1	1	1	1	0	0	0	0	0	0	18.5	6.3	0	21.229	189	189	1	9	0.0070323	1.2527	By MS/MS	By matching	By MS/MS	By MS/MS	By MS/MS	By matching	18.5	12.2	18.5	18.5
P01112	P01112	3	3	0	GTPase HRas;GTPase HRas, N-terminally processed	HRAS	sp|P01112|RASH_HUMAN GTPase HRas OS=Homo sapiens OX=9606 GN=HRAS PE=1 SV=1	1	3	3	0	2	2	2	3	2	1	2	2	2	3	2	1	0	0	0	0	0	0	20.1	20.1	0	21.298	189	189	1	24	0	5.66	By MS/MS	By MS/MS	By MS/MS	By MS/MS	By MS/MS	By MS/MS	12.2	12.2	12.2	20.1
P01137	P01137	1	1	1	Transforming growth factor beta-1;Latency-associated peptide	TGFB1	sp|P01137|TGFB1_HUMAN Transforming growth factor beta-1 proprotein OS=Homo sapiens OX=9606 GN=TGFB1 PE=1 SV=2	1	1	1	1	1	0	0	0	1	1	1	0	0	0	1	1	1	0	0	0	1	1	4.9	4.9	4.9	44.341	390	390	1	3	0	2.8347	By MS/MS				By MS/MS	By MS/MS	4.9	0	0	0
P01730	P01730	1	1	1	T-cell surface glycoprotein CD4	CD4	sp|P01730|CD4_HUMAN T-cell surface glycoprotein CD4 OS=Homo sapiens OX=9606 GN=CD4 PE=1 SV=1	1	1	1	1	0	0	0	0	0	0	0	0	0	0	0	0	0	0	0	0	0	0	2.8	2.8	2.8	51.11	458	458	1	1	1	-2							0	0	0	0
P01891;P30511	P01891	11;1	11;1	7;0	HLA class I histocompatibility antigen, A-68 alpha chain	HLA-A	sp|P01891|1A68_HUMAN HLA class I histocompatibility antigen, A-68 alpha chain OS=Homo sapiens OX=9606 GN=HLA-A PE=1 SV=4	2	11	11	7	6	4	5	7	7	5	6	4	5	7	7	5	5	3	3	4	4	3	30.1	30.1	16.7	40.908	365	365;346	1	110	0	260.19	By MS/MS	By MS/MS	By MS/MS	By MS/MS	By MS/MS	By MS/MS	19.5	17	23.6	27.4
P01893;P17693	P01893	4;1	1;1	0;0	Putative HLA class I histocompatibility antigen, alpha chain H	HLA-H	sp|P01893|HLAH_HUMAN Putative HLA class I histocompatibility antigen, alpha chain H OS=Homo sapiens OX=9606 GN=HLA-H PE=5 SV=3	2	4	1	0	2	2	2	3	2	2	1	1	0	1	0	0	0	0	0	0	0	0	13.3	3.6	0	40.891	362	362;338	1	9	0	3.5109	By matching	By matching	By matching	By MS/MS	By matching	By matching	6.6	6.6	9.7	13.3
P02458	P02458	1	1	1	Collagen alpha-1(II) chain;Collagen alpha-1(II) chain;Chondrocalcin	COL2A1	sp|P02458|CO2A1_HUMAN Collagen alpha-1(II) chain OS=Homo sapiens OX=9606 GN=COL2A1 PE=1 SV=3	1	1	1	1	0	0	1	1	0	1	0	0	1	1	0	1	0	0	1	1	0	1	0.7	0.7	0.7	141.78	1487	1487	1	3	1	-2			By MS/MS	By matching		By matching	0	0	0.7	0.7
P02545	P02545	29	29	29	Prelamin-A/C;Lamin-A/C	LMNA	sp|P02545|LMNA_HUMAN Prelamin-A/C OS=Homo sapiens OX=9606 GN=LMNA PE=1 SV=1	1	29	29	29	29	27	28	29	27	29	29	27	28	29	27	29	29	27	28	29	27	29	45.2	45.2	45.2	74.139	664	664	1	392	0	166.52	By MS/MS	By MS/MS	By MS/MS	By MS/MS	By MS/MS	By MS/MS	45.2	43.1	44.4	45.2
P02786;Q9UP52	P02786	15;1	15;1	15;1	Transferrin receptor protein 1;Transferrin receptor protein 1, serum form	TFRC	sp|P02786|TFR1_HUMAN Transferrin receptor protein 1 OS=Homo sapiens OX=9606 GN=TFRC PE=1 SV=2	2	15	15	15	8	7	7	13	9	6	8	7	7	13	9	6	8	7	7	13	9	6	24.2	24.2	24.2	84.87	760	760;801	1	119	0	44.183	By MS/MS	By MS/MS	By MS/MS	By MS/MS	By MS/MS	By MS/MS	12.9	11.6	11.6	20.8
P04040	P04040	16	16	16	Catalase	CAT	sp|P04040|CATA_HUMAN Catalase OS=Homo sapiens OX=9606 GN=CAT PE=1 SV=3	1	16	16	16	13	13	12	14	13	10	13	13	12	14	13	10	13	13	12	14	13	10	32.8	32.8	32.8	59.755	527	527	1	159	0	30.22	By MS/MS	By MS/MS	By MS/MS	By MS/MS	By MS/MS	By MS/MS	25.2	26.6	22.8	28.3
P04062	P04062	1	1	1	Glucosylceramidase	GBA	sp|P04062|GLCM_HUMAN Glucosylceramidase OS=Homo sapiens OX=9606 GN=GBA PE=1 SV=3	1	1	1	1	1	0	0	1	1	1	1	0	0	1	1	1	1	0	0	1	1	1	2.6	2.6	2.6	59.716	536	536	1	5	0.0015355	1.6766	By matching			By MS/MS	By MS/MS	By MS/MS	2.6	0	0	2.6
P04066	P04066	1	1	1	Tissue alpha-L-fucosidase	FUCA1	sp|P04066|FUCO_HUMAN Tissue alpha-L-fucosidase OS=Homo sapiens OX=9606 GN=FUCA1 PE=1 SV=4	1	1	1	1	0	0	0	0	0	0	0	0	0	0	0	0	0	0	0	0	0	0	2.4	2.4	2.4	53.688	466	466	1	3	0.006052	1.2974							0	0	0	0
P04075	P04075	26	26	23	Fructose-bisphosphate aldolase A	ALDOA	sp|P04075|ALDOA_HUMAN Fructose-bisphosphate aldolase A OS=Homo sapiens OX=9606 GN=ALDOA PE=1 SV=2	1	26	26	23	23	21	23	23	21	21	23	21	23	23	21	21	20	18	20	20	18	19	72.5	72.5	62.9	39.42	364	364	1	453	0	208.69	By MS/MS	By MS/MS	By MS/MS	By MS/MS	By MS/MS	By MS/MS	63.2	61.5	63.2	72.3
P04080	P04080	2	2	2	Cystatin-B	CSTB	sp|P04080|CYTB_HUMAN Cystatin-B OS=Homo sapiens OX=9606 GN=CSTB PE=1 SV=2	1	2	2	2	2	2	2	2	2	2	2	2	2	2	2	2	2	2	2	2	2	2	24.5	24.5	24.5	11.139	98	98	1	24	0	38.212	By MS/MS	By MS/MS	By MS/MS	By MS/MS	By MS/MS	By MS/MS	24.5	24.5	24.5	24.5
P04083	P04083	13	13	13	Annexin A1	ANXA1	sp|P04083|ANXA1_HUMAN Annexin A1 OS=Homo sapiens OX=9606 GN=ANXA1 PE=1 SV=2	1	13	13	13	11	9	9	13	12	11	11	9	9	13	12	11	11	9	9	13	12	11	44.5	44.5	44.5	38.714	346	346	1	126	0	93.716	By MS/MS	By MS/MS	By MS/MS	By MS/MS	By MS/MS	By MS/MS	37	32.1	32.4	44.5
P04114	P04114	2	2	2	Apolipoprotein B-100;Apolipoprotein B-48	APOB	sp|P04114|APOB_HUMAN Apolipoprotein B-100 OS=Homo sapiens OX=9606 GN=APOB PE=1 SV=2	1	2	2	2	1	1	1	1	1	1	1	1	1	1	1	1	1	1	1	1	1	1	0.5	0.5	0.5	515.6	4563	4563	1	13	0.0018491	1.4683	By MS/MS	By matching	By matching	By matching	By matching	By matching	0.2	0.2	0.2	0.2
P04150	P04150	1	1	1	Glucocorticoid receptor	NR3C1	sp|P04150|GCR_HUMAN Glucocorticoid receptor OS=Homo sapiens OX=9606 GN=NR3C1 PE=1 SV=1	1	1	1	1	0	0	0	0	0	0	0	0	0	0	0	0	0	0	0	0	0	0	2.6	2.6	2.6	85.658	777	777	1	1	0	5.7306							0	0	0	0
P04156	P04156	1	1	1	Major prion protein	PRNP	sp|P04156|PRIO_HUMAN Major prion protein OS=Homo sapiens OX=9606 GN=PRNP PE=1 SV=1	1	1	1	1	1	0	0	1	0	0	1	0	0	1	0	0	1	0	0	1	0	0	4.7	4.7	4.7	27.661	253	253	1	2	0.0025594	1.42	By MS/MS			By MS/MS			4.7	0	0	4.7
P04181	P04181	5	5	5	Ornithine aminotransferase, mitochondrial;Ornithine aminotransferase, hepatic form;Ornithine aminotransferase, renal form	OAT	sp|P04181|OAT_HUMAN Ornithine aminotransferase, mitochondrial OS=Homo sapiens OX=9606 GN=OAT PE=1 SV=1	1	5	5	5	3	2	4	3	4	2	3	2	4	3	4	2	3	2	4	3	4	2	13.4	13.4	13.4	48.534	439	439	1	37	0	7.5472	By MS/MS	By MS/MS	By MS/MS	By MS/MS	By MS/MS	By MS/MS	9.1	5.5	11.2	8.9
P04183	P04183	4	4	4	Thymidine kinase, cytosolic	TK1	sp|P04183|KITH_HUMAN Thymidine kinase, cytosolic OS=Homo sapiens OX=9606 GN=TK1 PE=1 SV=2	1	4	4	4	2	3	3	3	2	1	2	3	3	3	2	1	2	3	3	3	2	1	17.1	17.1	17.1	25.468	234	234	1	18	0	10.348	By MS/MS	By MS/MS	By MS/MS	By MS/MS	By matching	By MS/MS	6.4	11.5	11.5	12
P04264;CON__P04264	P04264;CON__P04264	31;30	31;30	23;22	Keratin, type II cytoskeletal 1	KRT1	sp|P04264|K2C1_HUMAN Keratin, type II cytoskeletal 1 OS=Homo sapiens OX=9606 GN=KRT1 PE=1 SV=6;	2	31	31	23	26	24	25	29	28	28	26	24	25	29	28	28	19	16	18	22	20	20	54	54	43.2	66.038	644	644;644	1	444	0	323.31	By MS/MS	By MS/MS	By MS/MS	By MS/MS	By MS/MS	By MS/MS	43.6	39.8	41.8	52.8
P04350	P04350	13	1	1	Tubulin beta-4A chain	TUBB4A	sp|P04350|TBB4A_HUMAN Tubulin beta-4A chain OS=Homo sapiens OX=9606 GN=TUBB4A PE=1 SV=2	1	13	1	1	11	10	11	12	10	12	0	0	0	1	0	0	0	0	0	1	0	0	31.5	3.6	3.6	49.585	444	444	1	1	0.0043306	1.3628	By matching	By matching	By matching	By MS/MS	By matching	By matching	27.9	25.5	27.9	31.5
P04406;O14556	P04406	19;1	19;1	19;1	Glyceraldehyde-3-phosphate dehydrogenase	GAPDH	sp|P04406|G3P_HUMAN Glyceraldehyde-3-phosphate dehydrogenase OS=Homo sapiens OX=9606 GN=GAPDH PE=1 SV=3	2	19	19	19	16	14	17	18	15	17	16	14	17	18	15	17	16	14	17	18	15	17	53.7	53.7	53.7	36.053	335	335;408	1	441	0	144.06	By MS/MS	By MS/MS	By MS/MS	By MS/MS	By MS/MS	By MS/MS	46.6	44.5	52.8	53.4
P04632	P04632	1	1	1	Calpain small subunit 1	CAPNS1	sp|P04632|CPNS1_HUMAN Calpain small subunit 1 OS=Homo sapiens OX=9606 GN=CAPNS1 PE=1 SV=1	1	1	1	1	1	1	1	1	1	1	1	1	1	1	1	1	1	1	1	1	1	1	3.7	3.7	3.7	28.315	268	268	1	12	0	2.4656	By matching	By matching	By matching	By MS/MS	By MS/MS	By matching	3.7	3.7	3.7	3.7
P04792	P04792	6	6	6	Heat shock protein beta-1	HSPB1	sp|P04792|HSPB1_HUMAN Heat shock protein beta-1 OS=Homo sapiens OX=9606 GN=HSPB1 PE=1 SV=2	1	6	6	6	4	5	4	5	5	5	4	5	4	5	5	5	4	5	4	5	5	5	36.1	36.1	36.1	22.782	205	205	1	67	0	13.534	By MS/MS	By MS/MS	By matching	By MS/MS	By MS/MS	By MS/MS	23.4	28.3	22.9	28.3
P04818	P04818	6	6	6	Thymidylate synthase	TYMS	sp|P04818|TYSY_HUMAN Thymidylate synthase OS=Homo sapiens OX=9606 GN=TYMS PE=1 SV=3	1	6	6	6	3	2	3	4	5	4	3	2	3	4	5	4	3	2	3	4	5	4	28.4	28.4	28.4	35.716	313	313	1	53	0	24.418	By MS/MS	By MS/MS	By MS/MS	By MS/MS	By MS/MS	By MS/MS	16.3	11.2	15.3	19.8
P04839	P04839	3	3	3	Cytochrome b-245 heavy chain	CYBB	sp|P04839|CY24B_HUMAN Cytochrome b-245 heavy chain OS=Homo sapiens OX=9606 GN=CYBB PE=1 SV=2	1	3	3	3	1	1	1	2	2	2	1	1	1	2	2	2	1	1	1	2	2	2	7.7	7.7	7.7	65.335	570	570	1	19	0	4.9637	By matching	By matching	By MS/MS	By MS/MS	By MS/MS	By matching	1.8	1.8	1.8	4.7
P04843	P04843	14	14	14	Dolichyl-diphosphooligosaccharide--protein glycosyltransferase subunit 1	RPN1	sp|P04843|RPN1_HUMAN Dolichyl-diphosphooligosaccharide--protein glycosyltransferase subunit 1 OS=Homo sapiens OX=9606 GN=RPN1 PE=1 SV=1	1	14	14	14	12	9	12	14	14	12	12	9	12	14	14	12	12	9	12	14	14	12	25.7	25.7	25.7	68.569	607	607	1	153	0	42.172	By MS/MS	By MS/MS	By MS/MS	By MS/MS	By MS/MS	By MS/MS	22.9	17.5	22.9	25.7
P04844	P04844	7	7	7	Dolichyl-diphosphooligosaccharide--protein glycosyltransferase subunit 2	RPN2	sp|P04844|RPN2_HUMAN Dolichyl-diphosphooligosaccharide--protein glycosyltransferase subunit 2 OS=Homo sapiens OX=9606 GN=RPN2 PE=1 SV=3	1	7	7	7	6	6	6	4	5	4	6	6	6	4	5	4	6	6	6	4	5	4	15.7	15.7	15.7	69.283	631	631	1	84	0	62.55	By MS/MS	By MS/MS	By MS/MS	By MS/MS	By MS/MS	By MS/MS	14.3	14.3	11.9	9.2
P04899;P11488;P19087;P09471;A8MTJ3;P38405	P04899	9;1;1;1;1;1	9;1;1;1;1;1	6;0;0;0;0;0	Guanine nucleotide-binding protein G(i) subunit alpha-2	GNAI2	sp|P04899|GNAI2_HUMAN Guanine nucleotide-binding protein G(i) subunit alpha-2 OS=Homo sapiens OX=9606 GN=GNAI2 PE=1 SV=3	6	9	9	6	7	5	6	9	9	8	7	5	6	9	9	8	4	3	4	6	6	5	29.6	29.6	20.3	40.45	355	355;350;354;354;354;381	1	87	0	31.119	By MS/MS	By MS/MS	By MS/MS	By MS/MS	By MS/MS	By MS/MS	24.2	16.6	20.6	29.6
Q93077;Q7L7L0;P04908	Q93077;Q7L7L0;P04908	5;5;5	1;1;1	1;1;1	Histone H2A type 1-C;Histone H2A type 3;Histone H2A type 1-B/E	HIST1H2AC;HIST3H2A;HIST1H2AB	sp|Q93077|H2A1C_HUMAN Histone H2A type 1-C OS=Homo sapiens OX=9606 GN=HIST1H2AC PE=1 SV=3;sp|Q7L7L0|H2A3_HUMAN Histone H2A type 3 OS=Homo sapiens OX=9606 GN=HIST3H2A PE=1 SV=3;sp|P04908|H2A1B_HUMAN Histone H2A type 1-B/E OS=Homo sapiens OX=9606 GN=HIST1H2A	3	5	1	1	5	5	5	4	5	5	1	1	1	1	1	1	1	1	1	1	1	1	35.4	8.5	8.5	14.105	130	130;130;130	1	24	0.00040371	1.8765	By matching	By MS/MS	By MS/MS	By MS/MS	By MS/MS	By MS/MS	35.4	35.4	35.4	35.4
P04921	P04921	1	1	1	Glycophorin-C	GYPC	sp|P04921|GLPC_HUMAN Glycophorin-C OS=Homo sapiens OX=9606 GN=GYPC PE=1 SV=1	1	1	1	1	0	0	0	0	1	1	0	0	0	0	1	1	0	0	0	0	1	1	20.3	20.3	20.3	13.81	128	128	1	2	0	2.2733					By MS/MS	By matching	0	0	0	0
P05023;A0A2R8YEY8;P13637;P50993;Q13733;P20648	P05023	24;10;10;8;4;1	24;10;10;8;4;1	23;9;9;7;3;1	Sodium/potassium-transporting ATPase subunit alpha-1	ATP1A1	sp|P05023|AT1A1_HUMAN Sodium/potassium-transporting ATPase subunit alpha-1 OS=Homo sapiens OX=9606 GN=ATP1A1 PE=1 SV=1	6	24	24	23	21	15	20	21	17	14	21	15	20	21	17	14	20	14	19	20	16	13	28.5	28.5	27.7	112.89	1023	1023;1010;1013;1020;1029;1035	1	239	0	323.31	By MS/MS	By MS/MS	By MS/MS	By MS/MS	By MS/MS	By MS/MS	25.3	17.6	24.1	25.3
P05091;F8VP50	P05091;F8VP50	2;1	2;1	2;1	Aldehyde dehydrogenase, mitochondrial	ALDH2	sp|P05091|ALDH2_HUMAN Aldehyde dehydrogenase, mitochondrial OS=Homo sapiens OX=9606 GN=ALDH2 PE=1 SV=2;tr|F8VP50|F8VP50_HUMAN Uncharacterized protein (Fragment) OS=Homo sapiens OX=9606 PE=4 SV=3	2	2	2	2	0	0	0	2	0	0	0	0	0	2	0	0	0	0	0	2	0	0	5.6	5.6	5.6	56.381	517	517;259	1	5	0	2.5441				By MS/MS			0	0	0	5.6
P05107	P05107	23	23	23	Integrin beta-2	ITGB2	sp|P05107|ITB2_HUMAN Integrin beta-2 OS=Homo sapiens OX=9606 GN=ITGB2 PE=1 SV=2	1	23	23	23	20	20	21	22	20	20	20	20	21	22	20	20	20	20	21	22	20	20	36.9	36.9	36.9	84.781	769	769	1	270	0	168.55	By MS/MS	By MS/MS	By MS/MS	By MS/MS	By MS/MS	By MS/MS	32.9	32.8	34.2	36.4
P05109	P05109	3	3	3	Protein S100-A8;Protein S100-A8, N-terminally processed	S100A8	sp|P05109|S10A8_HUMAN Protein S100-A8 OS=Homo sapiens OX=9606 GN=S100A8 PE=1 SV=1	1	3	3	3	3	3	3	3	2	2	3	3	3	3	2	2	3	3	3	3	2	2	31.2	31.2	31.2	10.834	93	93	1	37	0	4.7139	By MS/MS	By MS/MS	By MS/MS	By MS/MS	By MS/MS	By MS/MS	31.2	31.2	31.2	31.2
P05120	P05120	5	5	5	Plasminogen activator inhibitor 2	SERPINB2	sp|P05120|PAI2_HUMAN Plasminogen activator inhibitor 2 OS=Homo sapiens OX=9606 GN=SERPINB2 PE=1 SV=2	1	5	5	5	4	1	2	3	3	0	4	1	2	3	3	0	4	1	2	3	3	0	14.9	14.9	14.9	46.596	415	415	1	17	0	18.689	By MS/MS	By matching	By matching	By MS/MS	By MS/MS		10.1	4.1	6	11.3
P05141	P05141	7	2	2	ADP/ATP translocase 2;ADP/ATP translocase 2, N-terminally processed	SLC25A5	sp|P05141|ADT2_HUMAN ADP/ATP translocase 2 OS=Homo sapiens OX=9606 GN=SLC25A5 PE=1 SV=7	1	7	2	2	6	6	6	7	7	6	1	1	1	2	2	1	1	1	1	2	2	1	23.8	9.1	9.1	32.852	298	298	1	16	0	5.2483	By matching	By matching	By matching	By MS/MS	By matching	By matching	19.1	19.1	19.1	23.8
P05165	P05165	1	1	1	Propionyl-CoA carboxylase alpha chain, mitochondrial	PCCA	sp|P05165|PCCA_HUMAN Propionyl-CoA carboxylase alpha chain, mitochondrial OS=Homo sapiens OX=9606 GN=PCCA PE=1 SV=4	1	1	1	1	0	0	0	0	0	0	0	0	0	0	0	0	0	0	0	0	0	0	2.1	2.1	2.1	80.058	728	728	1	1	0.0015285	1.646							0	0	0	0
P05166	P05166	1	1	1	Propionyl-CoA carboxylase beta chain, mitochondrial	PCCB	sp|P05166|PCCB_HUMAN Propionyl-CoA carboxylase beta chain, mitochondrial OS=Homo sapiens OX=9606 GN=PCCB PE=1 SV=3	1	1	1	1	0	0	0	0	0	0	0	0	0	0	0	0	0	0	0	0	0	0	3	3	3	58.215	539	539	1	4	0.0015032	1.5557							0	0	0	0
P05198	P05198	11	11	11	Eukaryotic translation initiation factor 2 subunit 1	EIF2S1	sp|P05198|IF2A_HUMAN Eukaryotic translation initiation factor 2 subunit 1 OS=Homo sapiens OX=9606 GN=EIF2S1 PE=1 SV=3	1	11	11	11	11	6	8	10	10	9	11	6	8	10	10	9	11	6	8	10	10	9	34.3	34.3	34.3	36.112	315	315	1	106	0	57.465	By MS/MS	By MS/MS	By MS/MS	By MS/MS	By MS/MS	By MS/MS	34.3	25.7	27.9	34.3
P05386	P05386	3	2	2	60S acidic ribosomal protein P1	RPLP1	sp|P05386|RLA1_HUMAN 60S acidic ribosomal protein P1 OS=Homo sapiens OX=9606 GN=RPLP1 PE=1 SV=1	1	3	2	2	2	1	2	3	2	2	2	1	2	2	2	2	2	1	2	2	2	2	66.7	51.8	51.8	11.514	114	114	1	38	0	47.254	By MS/MS	By MS/MS	By MS/MS	By MS/MS	By MS/MS	By MS/MS	51.8	37.7	51.8	66.7
P05387	P05387	11	11	10	60S acidic ribosomal protein P2	RPLP2	sp|P05387|RLA2_HUMAN 60S acidic ribosomal protein P2 OS=Homo sapiens OX=9606 GN=RPLP2 PE=1 SV=1	1	11	11	10	8	8	9	11	9	10	8	8	9	11	9	10	8	8	9	10	9	10	95.7	95.7	80.9	11.665	115	115	1	149	0	131.28	By MS/MS	By MS/MS	By MS/MS	By MS/MS	By MS/MS	By MS/MS	64.3	64.3	64.3	95.7
P05388;Q8NHW5	P05388;Q8NHW5	10;6	10;6	10;6	60S acidic ribosomal protein P0;60S acidic ribosomal protein P0-like	RPLP0;RPLP0P6	sp|P05388|RLA0_HUMAN 60S acidic ribosomal protein P0 OS=Homo sapiens OX=9606 GN=RPLP0 PE=1 SV=1;sp|Q8NHW5|RLA0L_HUMAN 60S acidic ribosomal protein P0-like OS=Homo sapiens OX=9606 GN=RPLP0P6 PE=5 SV=1	2	10	10	10	7	8	8	10	10	9	7	8	8	10	10	9	7	8	8	10	10	9	44.5	44.5	44.5	34.273	317	317;317	1	122	0	60.88	By MS/MS	By MS/MS	By MS/MS	By MS/MS	By MS/MS	By MS/MS	33.8	37.9	37.9	44.5
P05455	P05455	8	8	8	Lupus La protein	SSB	sp|P05455|LA_HUMAN Lupus La protein OS=Homo sapiens OX=9606 GN=SSB PE=1 SV=2	1	8	8	8	5	3	3	7	7	6	5	3	3	7	7	6	5	3	3	7	7	6	24.3	24.3	24.3	46.836	408	408	1	63	0	26.396	By MS/MS	By MS/MS	By MS/MS	By MS/MS	By MS/MS	By MS/MS	14.2	9.8	9.8	22.3
P05556	P05556	9	9	9	Integrin beta-1	ITGB1	sp|P05556|ITB1_HUMAN Integrin beta-1 OS=Homo sapiens OX=9606 GN=ITGB1 PE=1 SV=2	1	9	9	9	8	6	8	9	9	5	8	6	8	9	9	5	8	6	8	9	9	5	14	14	14	88.414	798	798	1	76	0	16.582	By MS/MS	By MS/MS	By MS/MS	By MS/MS	By MS/MS	By MS/MS	13	9	13	14
P05771;P17252	P05771;P17252	3;2	3;2	3;2	Protein kinase C beta type;Protein kinase C alpha type	PRKCB;PRKCA	sp|P05771|KPCB_HUMAN Protein kinase C beta type OS=Homo sapiens OX=9606 GN=PRKCB PE=1 SV=4;sp|P17252|KPCA_HUMAN Protein kinase C alpha type OS=Homo sapiens OX=9606 GN=PRKCA PE=1 SV=4	2	3	3	3	2	0	2	3	1	0	2	0	2	3	1	0	2	0	2	3	1	0	5.5	5.5	5.5	76.868	671	671;672	1	8	0	2.4359	By MS/MS		By matching	By MS/MS	By matching		3.1	0	3.1	5.5
P06127	P06127	1	1	1	T-cell surface glycoprotein CD5	CD5	sp|P06127|CD5_HUMAN T-cell surface glycoprotein CD5 OS=Homo sapiens OX=9606 GN=CD5 PE=1 SV=2	1	1	1	1	0	0	0	0	0	0	0	0	0	0	0	0	0	0	0	0	0	0	3	3	3	54.577	495	495	1	1	0.0036417	1.3936							0	0	0	0
P06132	P06132	3	3	3	Uroporphyrinogen decarboxylase	UROD	sp|P06132|DCUP_HUMAN Uroporphyrinogen decarboxylase OS=Homo sapiens OX=9606 GN=UROD PE=1 SV=2	1	3	3	3	2	1	1	2	3	0	2	1	1	2	3	0	2	1	1	2	3	0	10.4	10.4	10.4	40.786	367	367	1	21	0	6.5723	By matching	By matching	By matching	By MS/MS	By matching		6.5	2.7	2.7	6.5
P06280	P06280	3	3	3	Alpha-galactosidase A	GLA	sp|P06280|AGAL_HUMAN Alpha-galactosidase A OS=Homo sapiens OX=9606 GN=GLA PE=1 SV=1	1	3	3	3	1	0	1	2	2	2	1	0	1	2	2	2	1	0	1	2	2	2	11	11	11	48.766	429	429	1	17	0	8.4936	By matching		By MS/MS	By MS/MS	By MS/MS	By MS/MS	2.8	0	2.8	6.8
P06396;CON__Q3SX14;REV__Q6TDU7	P06396;CON__Q3SX14	9;6;1	9;6;1	9;6;1	Gelsolin	GSN	sp|P06396|GELS_HUMAN Gelsolin OS=Homo sapiens OX=9606 GN=GSN PE=1 SV=1;	3	9	9	9	3	1	3	1	1	0	3	1	3	1	1	0	3	1	3	1	1	0	15.3	15.3	15.3	85.696	782	782;781;716	1	63	0	19.103	By MS/MS	By MS/MS	By MS/MS	By MS/MS	By MS/MS		5.9	2.2	5	2.2
P06400	P06400	2	2	2	Retinoblastoma-associated protein	RB1	sp|P06400|RB_HUMAN Retinoblastoma-associated protein OS=Homo sapiens OX=9606 GN=RB1 PE=1 SV=2	1	2	2	2	1	0	0	0	1	0	1	0	0	0	1	0	1	0	0	0	1	0	4.2	4.2	4.2	106.16	928	928	1	8	0	2.5139	By matching				By matching		2.4	0	0	0
P06454	P06454	4	4	4	Prothymosin alpha;Prothymosin alpha, N-terminally processed;Thymosin alpha-1	PTMA	sp|P06454|PTMA_HUMAN Prothymosin alpha OS=Homo sapiens OX=9606 GN=PTMA PE=1 SV=2	1	4	4	4	3	3	3	4	3	3	3	3	3	4	3	3	3	3	3	4	3	3	22.5	22.5	22.5	12.203	111	111	1	145	0	323.31	By MS/MS	By MS/MS	By MS/MS	By MS/MS	By MS/MS	By MS/MS	21.6	21.6	21.6	22.5
P06493	P06493	8	8	7	Cyclin-dependent kinase 1	CDK1	sp|P06493|CDK1_HUMAN Cyclin-dependent kinase 1 OS=Homo sapiens OX=9606 GN=CDK1 PE=1 SV=3	1	8	8	7	6	4	5	6	5	4	6	4	5	6	5	4	5	3	4	5	4	3	36	36	33.3	34.095	297	297	1	83	0	10.461	By MS/MS	By matching	By MS/MS	By MS/MS	By MS/MS	By matching	28.3	18.2	21.5	24.2
P06576	P06576	18	18	18	ATP synthase subunit beta, mitochondrial	ATP5B	sp|P06576|ATPB_HUMAN ATP synthase subunit beta, mitochondrial OS=Homo sapiens OX=9606 GN=ATP5F1B PE=1 SV=3	1	18	18	18	16	15	16	17	17	16	16	15	16	17	17	16	16	15	16	17	17	16	43.1	43.1	43.1	56.559	529	529	1	392	0	117.65	By MS/MS	By MS/MS	By MS/MS	By MS/MS	By MS/MS	By MS/MS	42	39.5	42	42.3
P06702	P06702	3	3	3	Protein S100-A9	S100A9	sp|P06702|S10A9_HUMAN Protein S100-A9 OS=Homo sapiens OX=9606 GN=S100A9 PE=1 SV=1	1	3	3	3	1	1	1	2	3	3	1	1	1	2	3	3	1	1	1	2	3	3	30.7	30.7	30.7	13.242	114	114	1	25	0	4.765	By MS/MS	By matching	By MS/MS	By MS/MS	By MS/MS	By MS/MS	11.4	11.4	11.4	24.6
P06703	P06703	1	1	1	Protein S100-A6	S100A6	sp|P06703|S10A6_HUMAN Protein S100-A6 OS=Homo sapiens OX=9606 GN=S100A6 PE=1 SV=1	1	1	1	1	1	1	1	1	1	1	1	1	1	1	1	1	1	1	1	1	1	1	8.9	8.9	8.9	10.18	90	90	1	12	0.0072891	1.2186	By matching	By MS/MS	By MS/MS	By MS/MS	By matching	By MS/MS	8.9	8.9	8.9	8.9
P06730	P06730	2	2	2	Eukaryotic translation initiation factor 4E	EIF4E	sp|P06730|IF4E_HUMAN Eukaryotic translation initiation factor 4E OS=Homo sapiens OX=9606 GN=EIF4E PE=1 SV=2	1	2	2	2	1	0	0	2	2	0	1	0	0	2	2	0	1	0	0	2	2	0	11.5	11.5	11.5	25.097	217	217	1	13	0	4.3735	By MS/MS			By MS/MS	By MS/MS		5.1	0	0	11.5
P06733	P06733	25	25	24	Alpha-enolase	ENO1	sp|P06733|ENOA_HUMAN Alpha-enolase OS=Homo sapiens OX=9606 GN=ENO1 PE=1 SV=2	1	25	25	24	23	21	22	25	24	25	23	21	22	25	24	25	22	20	21	24	23	24	56.9	56.9	52.8	47.168	434	434	1	387	0	323.31	By MS/MS	By MS/MS	By MS/MS	By MS/MS	By MS/MS	By MS/MS	53.5	46.5	46.5	56.9
P06737;P11217	P06737	31;3	31;3	29;1	Glycogen phosphorylase, liver form	PYGL	sp|P06737|PYGL_HUMAN Glycogen phosphorylase, liver form OS=Homo sapiens OX=9606 GN=PYGL PE=1 SV=4	2	31	31	29	27	20	26	29	29	22	27	20	26	29	29	22	25	18	24	27	27	20	38.7	38.7	36.4	97.147	847	847;842	1	358	0	98.815	By MS/MS	By MS/MS	By MS/MS	By MS/MS	By MS/MS	By MS/MS	34.1	28.6	32.3	37.3
P06744;CON__Q3ZBD7;Q8N196	P06744	15;3;1	15;3;1	15;3;1	Glucose-6-phosphate isomerase	GPI	sp|P06744|G6PI_HUMAN Glucose-6-phosphate isomerase OS=Homo sapiens OX=9606 GN=GPI PE=1 SV=4	3	15	15	15	11	12	12	15	14	12	11	12	12	15	14	12	11	12	12	15	14	12	31.2	31.2	31.2	63.146	558	558;557;739	1	190	0	228.29	By MS/MS	By MS/MS	By MS/MS	By MS/MS	By MS/MS	By MS/MS	22.4	24.2	24.2	31.2
P06748	P06748	10	10	10	Nucleophosmin	NPM1	sp|P06748|NPM_HUMAN Nucleophosmin OS=Homo sapiens OX=9606 GN=NPM1 PE=1 SV=2	1	10	10	10	4	4	4	9	9	9	4	4	4	9	9	9	4	4	4	9	9	9	37.8	37.8	37.8	32.575	294	294	1	125	0	182.6	By MS/MS	By MS/MS	By MS/MS	By MS/MS	By MS/MS	By MS/MS	22.8	22.8	22.8	37.1
P06753	P06753	14	6	6	Tropomyosin alpha-3 chain	TPM3	sp|P06753|TPM3_HUMAN Tropomyosin alpha-3 chain OS=Homo sapiens OX=9606 GN=TPM3 PE=1 SV=2	1	14	6	6	13	12	13	13	13	13	5	5	5	5	5	5	5	5	5	5	5	5	37.5	20	20	32.95	285	285	1	86	0	44.327	By MS/MS	By MS/MS	By MS/MS	By MS/MS	By MS/MS	By MS/MS	37.5	37.5	37.5	37.5
P06858	P06858	1	1	1	Lipoprotein lipase	LPL	sp|P06858|LIPL_HUMAN Lipoprotein lipase OS=Homo sapiens OX=9606 GN=LPL PE=1 SV=1	1	1	1	1	0	0	0	0	0	0	0	0	0	0	0	0	0	0	0	0	0	0	4	4	4	53.162	475	475	1	2	0.0014976	1.5365							0	0	0	0
Q16778;P33778;P23527;P06899;Q8N257;Q6DRA6;Q6DN03	Q16778;P33778;P23527;P06899;Q8N257	7;7;7;7;6;2;2	2;2;2;2;2;2;2	2;2;2;2;2;2;2	Histone H2B type 2-E;Histone H2B type 1-B;Histone H2B type 1-O;Histone H2B type 1-J;Histone H2B type 3-B	HIST2H2BE;HIST1H2BB;HIST1H2BO;HIST1H2BJ;HIST3H2BB	sp|Q16778|H2B2E_HUMAN Histone H2B type 2-E OS=Homo sapiens OX=9606 GN=HIST2H2BE PE=1 SV=3;sp|P33778|H2B1B_HUMAN Histone H2B type 1-B OS=Homo sapiens OX=9606 GN=HIST1H2BB PE=1 SV=2;sp|P23527|H2B1O_HUMAN Histone H2B type 1-O OS=Homo sapiens OX=9606 GN=HIST1H	7	7	2	2	7	7	7	7	7	7	2	2	2	2	2	2	2	2	2	2	2	2	47.6	7.9	7.9	13.92	126	126;126;126;126;126;164;193	1	24	1	-2	By matching	By matching	By matching	By matching	By matching	By matching	47.6	47.6	47.6	47.6
P07108	P07108	3	3	3	Acyl-CoA-binding protein	DBI	sp|P07108|ACBP_HUMAN Acyl-CoA-binding protein OS=Homo sapiens OX=9606 GN=DBI PE=1 SV=2	1	3	3	3	3	1	3	3	3	1	3	1	3	3	3	1	3	1	3	3	3	1	41.4	41.4	41.4	10.044	87	87	1	26	0.0036443	1.3995	By matching	By matching	By matching	By MS/MS	By matching	By matching	41.4	11.5	41.4	41.4
P07195	P07195	15	14	14	L-lactate dehydrogenase B chain	LDHB	sp|P07195|LDHB_HUMAN L-lactate dehydrogenase B chain OS=Homo sapiens OX=9606 GN=LDHB PE=1 SV=2	1	15	14	14	12	13	12	15	14	14	11	12	11	14	13	13	11	12	11	14	13	13	41.3	37.7	37.7	36.638	334	334	1	264	0	34.495	By MS/MS	By MS/MS	By MS/MS	By MS/MS	By MS/MS	By MS/MS	33.5	36.2	33.5	41.3
P07203	P07203	5	5	5	Glutathione peroxidase 1	GPX1	sp|P07203|GPX1_HUMAN Glutathione peroxidase 1 OS=Homo sapiens OX=9606 GN=GPX1 PE=1 SV=4	1	5	5	5	3	1	1	5	4	2	3	1	1	5	4	2	3	1	1	5	4	2	34	34	34	22.088	203	203	1	39	0	4.6999	By matching	By matching	By matching	By MS/MS	By MS/MS	By MS/MS	17.7	4.4	4.4	34
P07204	P07204	2	2	2	Thrombomodulin	THBD	sp|P07204|TRBM_HUMAN Thrombomodulin OS=Homo sapiens OX=9606 GN=THBD PE=1 SV=2	1	2	2	2	2	0	0	2	0	0	2	0	0	2	0	0	2	0	0	2	0	0	5.4	5.4	5.4	60.329	575	575	1	8	0	2.6457	By MS/MS			By MS/MS			5.4	0	0	5.4
P07205	P07205	7	1	1	Phosphoglycerate kinase 2	PGK2	sp|P07205|PGK2_HUMAN Phosphoglycerate kinase 2 OS=Homo sapiens OX=9606 GN=PGK2 PE=1 SV=3	1	7	1	1	5	5	6	6	6	7	0	0	0	0	0	1	0	0	0	0	0	1	16.8	2.9	2.9	44.796	417	417	1	1	1	-2	By matching	By matching	By matching	By matching	By matching	By MS/MS	13.9	13.9	15.8	15.8
P07237	P07237	27	27	27	Protein disulfide-isomerase	P4HB	sp|P07237|PDIA1_HUMAN Protein disulfide-isomerase OS=Homo sapiens OX=9606 GN=P4HB PE=1 SV=3	1	27	27	27	23	21	22	25	25	24	23	21	22	25	25	24	23	21	22	25	25	24	53.5	53.5	53.5	57.116	508	508	1	373	0	323.31	By MS/MS	By MS/MS	By MS/MS	By MS/MS	By MS/MS	By MS/MS	45.1	42.7	44.3	51.6
P07311	P07311	1	1	1	Acylphosphatase-1	ACYP1	sp|P07311|ACYP1_HUMAN Acylphosphatase-1 OS=Homo sapiens OX=9606 GN=ACYP1 PE=1 SV=2	1	1	1	1	1	0	0	1	1	0	1	0	0	1	1	0	1	0	0	1	1	0	13.1	13.1	13.1	11.261	99	99	1	9	0.0032859	1.4095	By MS/MS			By matching	By MS/MS		13.1	0	0	13.1
P07355;A6NMY6	P07355;A6NMY6	18;14	18;14	18;14	Annexin A2;Putative annexin A2-like protein	ANXA2;ANXA2P2	sp|P07355|ANXA2_HUMAN Annexin A2 OS=Homo sapiens OX=9606 GN=ANXA2 PE=1 SV=2;sp|A6NMY6|AXA2L_HUMAN Putative annexin A2-like protein OS=Homo sapiens OX=9606 GN=ANXA2P2 PE=5 SV=2	2	18	18	18	16	17	17	18	17	17	16	17	17	18	17	17	16	17	17	18	17	17	49	49	49	38.604	339	339;339	1	245	0	140.2	By MS/MS	By MS/MS	By MS/MS	By MS/MS	By MS/MS	By MS/MS	43.1	46	46	49
P07384	P07384	6	6	6	Calpain-1 catalytic subunit	CAPN1	sp|P07384|CAN1_HUMAN Calpain-1 catalytic subunit OS=Homo sapiens OX=9606 GN=CAPN1 PE=1 SV=1	1	6	6	6	6	4	5	6	5	4	6	4	5	6	5	4	6	4	5	6	5	4	9.5	9.5	9.5	81.889	714	714	1	61	0	8.7455	By MS/MS	By MS/MS	By MS/MS	By MS/MS	By MS/MS	By MS/MS	9.5	6.7	7.8	9.5
P07437;A6NNZ2;CON__ENSEMBL:ENSBTAP00000025008;Q9H4B7	P07437	16;6;4;4	3;0;0;0	2;0;0;0	Tubulin beta chain	TUBB	sp|P07437|TBB5_HUMAN Tubulin beta chain OS=Homo sapiens OX=9606 GN=TUBB PE=1 SV=2	4	16	3	2	15	13	15	15	14	15	3	3	3	3	3	3	2	2	2	2	2	2	36	9.5	6.1	49.67	444	444;444;536;451	1	80	0	323.31	By MS/MS	By MS/MS	By MS/MS	By MS/MS	By MS/MS	By MS/MS	36	31.8	36	36
P07602	P07602	3	3	3	Prosaposin;Saposin-A;Saposin-B-Val;Saposin-B;Saposin-C;Saposin-D	PSAP	sp|P07602|SAP_HUMAN Prosaposin OS=Homo sapiens OX=9606 GN=PSAP PE=1 SV=2	1	3	3	3	2	1	2	3	3	2	2	1	2	3	3	2	2	1	2	3	3	2	6.5	6.5	6.5	58.112	524	524	1	27	0	6.1077	By MS/MS	By matching	By MS/MS	By MS/MS	By MS/MS	By MS/MS	4	2.1	4	6.5
P07686	P07686	5	5	5	Beta-hexosaminidase subunit beta;Beta-hexosaminidase subunit beta chain B;Beta-hexosaminidase subunit beta chain A	HEXB	sp|P07686|HEXB_HUMAN Beta-hexosaminidase subunit beta OS=Homo sapiens OX=9606 GN=HEXB PE=1 SV=3	1	5	5	5	2	0	3	2	2	0	2	0	3	2	2	0	2	0	3	2	2	0	10.3	10.3	10.3	63.111	556	556	1	23	0	9.8825	By MS/MS		By MS/MS	By matching	By MS/MS		4.9	0	6.5	3.8
P07737;CON__P02584	P07737	12;3	12;3	12;3	Profilin-1	PFN1	sp|P07737|PROF1_HUMAN Profilin-1 OS=Homo sapiens OX=9606 GN=PFN1 PE=1 SV=2	2	12	12	12	11	10	9	11	11	11	11	10	9	11	11	11	11	10	9	11	11	11	77.1	77.1	77.1	15.054	140	140;140	1	258	0	323.31	By MS/MS	By MS/MS	By MS/MS	By MS/MS	By MS/MS	By MS/MS	73.6	72.9	64.3	73.6
P07741	P07741	6	6	6	Adenine phosphoribosyltransferase	APRT	sp|P07741|APT_HUMAN Adenine phosphoribosyltransferase OS=Homo sapiens OX=9606 GN=APRT PE=1 SV=2	1	6	6	6	4	4	3	6	5	5	4	4	3	6	5	5	4	4	3	6	5	5	48.3	48.3	48.3	19.608	180	180	1	49	0	13.338	By MS/MS	By MS/MS	By MS/MS	By MS/MS	By MS/MS	By MS/MS	28.3	28.3	21.1	48.3
P07814	P07814	36	36	36	Bifunctional glutamate/proline--tRNA ligase;Glutamate--tRNA ligase;Proline--tRNA ligase	EPRS	sp|P07814|SYEP_HUMAN Bifunctional glutamate/proline--tRNA ligase OS=Homo sapiens OX=9606 GN=EPRS PE=1 SV=5	1	36	36	36	24	22	23	30	29	26	24	22	23	30	29	26	24	22	23	30	29	26	30.8	30.8	30.8	170.59	1512	1512	1	359	0	154.68	By MS/MS	By MS/MS	By MS/MS	By MS/MS	By MS/MS	By MS/MS	23.1	21.4	22.2	27.1
P07858	P07858	4	4	4	Cathepsin B;Cathepsin B light chain;Cathepsin B heavy chain	CTSB	sp|P07858|CATB_HUMAN Cathepsin B OS=Homo sapiens OX=9606 GN=CTSB PE=1 SV=3	1	4	4	4	2	3	2	3	2	2	2	3	2	3	2	2	2	3	2	3	2	2	13	13	13	37.821	339	339	1	31	0	6.6365	By MS/MS	By MS/MS	By MS/MS	By MS/MS	By MS/MS	By matching	6.2	7.1	6.2	12.1
P07900;Q14568;Q58FF6;Q58FG0	P07900	39;8;5;3	22;3;0;1	21;3;0;1	Heat shock protein HSP 90-alpha	HSP90AA1	sp|P07900|HS90A_HUMAN Heat shock protein HSP 90-alpha OS=Homo sapiens OX=9606 GN=HSP90AA1 PE=1 SV=5	4	39	22	21	36	35	35	39	38	34	21	20	20	22	21	19	20	19	19	21	20	18	46.3	30.2	29.2	84.659	732	732;343;505;334	1	343	0	170.53	By MS/MS	By MS/MS	By MS/MS	By MS/MS	By MS/MS	By MS/MS	37.4	38.7	38.7	46.3
P07910;A0A0G2JPF8;A0A0G2JNQ3;P0DMR1;O60812;B7ZW38;B2RXH8	P07910	9;4;4;4;4;4;4	9;4;4;4;4;4;4	9;4;4;4;4;4;4	Heterogeneous nuclear ribonucleoproteins C1/C2	HNRNPC	sp|P07910|HNRPC_HUMAN Heterogeneous nuclear ribonucleoproteins C1/C2 OS=Homo sapiens OX=9606 GN=HNRNPC PE=1 SV=4	7	9	9	9	8	8	9	8	8	8	8	8	9	8	8	8	8	8	9	8	8	8	31	31	31	33.67	306	306;293;293;293;293;293;293	1	132	0	19.995	By MS/MS	By MS/MS	By MS/MS	By MS/MS	By MS/MS	By MS/MS	26.5	26.5	31	26.5
P07919;A0A096LP55	P07919	4;1	4;1	4;1	Cytochrome b-c1 complex subunit 6, mitochondrial	UQCRH	sp|P07919|QCR6_HUMAN Cytochrome b-c1 complex subunit 6, mitochondrial OS=Homo sapiens OX=9606 GN=UQCRH PE=1 SV=2	2	4	4	4	4	4	4	4	4	4	4	4	4	4	4	4	4	4	4	4	4	4	38.5	38.5	38.5	10.739	91	91;91	1	45	0	6.0552	By MS/MS	By MS/MS	By MS/MS	By MS/MS	By MS/MS	By MS/MS	38.5	38.5	38.5	38.5
P07948	P07948	5	5	5	Tyrosine-protein kinase Lyn	LYN	sp|P07948|LYN_HUMAN Tyrosine-protein kinase Lyn OS=Homo sapiens OX=9606 GN=LYN PE=1 SV=3	1	5	5	5	3	2	2	5	3	2	3	2	2	5	3	2	3	2	2	5	3	2	12.7	12.7	12.7	58.573	512	512	1	33	0	8.3189	By MS/MS	By matching	By MS/MS	By MS/MS	By MS/MS	By MS/MS	7.8	5.1	5.1	12.7
P07954	P07954	7	7	7	Fumarate hydratase, mitochondrial	FH	sp|P07954|FUMH_HUMAN Fumarate hydratase, mitochondrial OS=Homo sapiens OX=9606 GN=FH PE=1 SV=3	1	7	7	7	6	5	6	7	6	4	6	5	6	7	6	4	6	5	6	7	6	4	19.6	19.6	19.6	54.636	510	510	1	96	0	69.412	By MS/MS	By MS/MS	By MS/MS	By MS/MS	By MS/MS	By MS/MS	18	16.5	19.4	19.6
P08047	P08047	2	2	2	Transcription factor Sp1	SP1	sp|P08047|SP1_HUMAN Transcription factor Sp1 OS=Homo sapiens OX=9606 GN=SP1 PE=1 SV=3	1	2	2	2	2	2	2	2	1	1	2	2	2	2	1	1	2	2	2	2	1	1	7.5	7.5	7.5	80.692	785	785	1	22	0	40.795	By MS/MS	By MS/MS	By MS/MS	By MS/MS	By MS/MS	By matching	7.5	7.5	7.5	7.5
P08133	P08133	25	25	25	Annexin A6	ANXA6	sp|P08133|ANXA6_HUMAN Annexin A6 OS=Homo sapiens OX=9606 GN=ANXA6 PE=1 SV=3	1	25	25	25	20	18	19	25	21	20	20	18	19	25	21	20	20	18	19	25	21	20	43.4	43.4	43.4	75.872	673	673	1	296	0	52.041	By MS/MS	By MS/MS	By MS/MS	By MS/MS	By MS/MS	By MS/MS	32.4	30.5	30.5	43.4
P08134;U3KQV3;P62745	P08134;U3KQV3	4;2;1	1;0;0	1;0;0	Rho-related GTP-binding protein RhoC	RHOC	sp|P08134|RHOC_HUMAN Rho-related GTP-binding protein RhoC OS=Homo sapiens OX=9606 GN=RHOC PE=1 SV=1;tr|U3KQV3|U3KQV3_HUMAN Uncharacterized protein (Fragment) OS=Homo sapiens OX=9606 PE=4 SV=8	3	4	1	1	4	4	4	4	4	4	1	1	1	1	1	1	1	1	1	1	1	1	24.9	6.2	6.2	22.006	193	193;271;196	1	8	0.0015117	1.585	By matching	By MS/MS	By matching	By MS/MS	By matching	By MS/MS	24.9	24.9	24.9	24.9
P08195	P08195	13	13	13	4F2 cell-surface antigen heavy chain	SLC3A2	sp|P08195|4F2_HUMAN 4F2 cell-surface antigen heavy chain OS=Homo sapiens OX=9606 GN=SLC3A2 PE=1 SV=3	1	13	13	13	11	10	12	13	12	12	11	10	12	13	12	12	11	10	12	13	12	12	23.3	23.3	23.3	67.993	630	630	1	142	0	66.039	By MS/MS	By MS/MS	By MS/MS	By MS/MS	By MS/MS	By MS/MS	23	20	23.3	23.3
P08237	P08237	5	4	4	ATP-dependent 6-phosphofructokinase, muscle type	PFKM	sp|P08237|PFKAM_HUMAN ATP-dependent 6-phosphofructokinase, muscle type OS=Homo sapiens OX=9606 GN=PFKM PE=1 SV=2	1	5	4	4	3	1	1	5	2	3	2	1	1	4	2	3	2	1	1	4	2	3	9.4	8.2	8.2	85.182	780	780	1	20	0	11.88	By MS/MS	By matching	By matching	By MS/MS	By MS/MS	By MS/MS	5.1	1.5	1.5	9.4
P08238;Q58FF7	P08238	42;20	42;20	21;8	Heat shock protein HSP 90-beta	HSP90AB1	sp|P08238|HS90B_HUMAN Heat shock protein HSP 90-beta OS=Homo sapiens OX=9606 GN=HSP90AB1 PE=1 SV=4	2	42	42	21	36	33	36	41	40	33	36	33	36	41	40	33	17	14	17	21	19	15	52.8	52.8	33.8	83.263	724	724;597	1	767	0	323.31	By MS/MS	By MS/MS	By MS/MS	By MS/MS	By MS/MS	By MS/MS	37.2	38.3	40.7	52.3
P08240	P08240	3	3	3	Signal recognition particle receptor subunit alpha	SRPR	sp|P08240|SRPRA_HUMAN Signal recognition particle receptor subunit alpha OS=Homo sapiens OX=9606 GN=SRPRA PE=1 SV=2	1	3	3	3	3	2	2	3	3	1	3	2	2	3	3	1	3	2	2	3	3	1	5.2	5.2	5.2	69.81	638	638	1	26	0	6.1731	By MS/MS	By MS/MS	By MS/MS	By MS/MS	By MS/MS	By MS/MS	5.2	3.6	2.8	5.2
P08243	P08243	3	3	3	Asparagine synthetase [glutamine-hydrolyzing]	ASNS	sp|P08243|ASNS_HUMAN Asparagine synthetase [glutamine-hydrolyzing] OS=Homo sapiens OX=9606 GN=ASNS PE=1 SV=4	1	3	3	3	2	0	2	2	2	1	2	0	2	2	2	1	2	0	2	2	2	1	5.9	5.9	5.9	64.369	561	561	1	21	0	2.5256	By MS/MS		By matching	By MS/MS	By matching	By matching	3.4	0	3.4	3.4
P08311	P08311	4	4	4	Cathepsin G	CTSG	sp|P08311|CATG_HUMAN Cathepsin G OS=Homo sapiens OX=9606 GN=CTSG PE=1 SV=2	1	4	4	4	4	2	3	3	2	2	4	2	3	3	2	2	4	2	3	3	2	2	20.4	20.4	20.4	28.837	255	255	1	27	0	3.6099	By MS/MS	By matching	By matching	By MS/MS	By matching	By MS/MS	20.4	11.8	15.3	15.3
P08397	P08397	3	3	3	Porphobilinogen deaminase	HMBS	sp|P08397|HEM3_HUMAN Porphobilinogen deaminase OS=Homo sapiens OX=9606 GN=HMBS PE=1 SV=2	1	3	3	3	2	1	2	3	2	2	2	1	2	3	2	2	2	1	2	3	2	2	10.2	10.2	10.2	39.33	361	361	1	23	0	2.7	By MS/MS	By matching	By MS/MS	By MS/MS	By matching	By MS/MS	5.5	3	5.5	10.2
P08559;P29803	P08559	4;1	4;1	4;1	Pyruvate dehydrogenase E1 component subunit alpha, somatic form, mitochondrial	PDHA1	sp|P08559|ODPA_HUMAN Pyruvate dehydrogenase E1 component subunit alpha, somatic form, mitochondrial OS=Homo sapiens OX=9606 GN=PDHA1 PE=1 SV=3	2	4	4	4	2	0	2	2	2	0	2	0	2	2	2	0	2	0	2	2	2	0	10	10	10	43.295	390	390;388	1	29	0	6.2489	By MS/MS		By MS/MS	By MS/MS	By MS/MS		4.4	0	4.4	4.4
P08567	P08567	2	2	2	Pleckstrin	PLEK	sp|P08567|PLEK_HUMAN Pleckstrin OS=Homo sapiens OX=9606 GN=PLEK PE=1 SV=3	1	2	2	2	2	1	2	2	1	2	2	1	2	2	1	2	2	1	2	2	1	2	7.7	7.7	7.7	40.124	350	350	1	31	0	39.864	By MS/MS	By MS/MS	By MS/MS	By MS/MS	By MS/MS	By MS/MS	7.7	4	7.7	7.7
P08571	P08571	1	1	1	Monocyte differentiation antigen CD14;Monocyte differentiation antigen CD14, urinary form;Monocyte differentiation antigen CD14, membrane-bound form	CD14	sp|P08571|CD14_HUMAN Monocyte differentiation antigen CD14 OS=Homo sapiens OX=9606 GN=CD14 PE=1 SV=2	1	1	1	1	1	0	1	1	1	1	1	0	1	1	1	1	1	0	1	1	1	1	5.1	5.1	5.1	40.076	375	375	1	6	0	5.5732	By MS/MS		By MS/MS	By MS/MS	By MS/MS	By matching	5.1	0	5.1	5.1
P08574	P08574	4	4	4	Cytochrome c1, heme protein, mitochondrial	CYC1	sp|P08574|CY1_HUMAN Cytochrome c1, heme protein, mitochondrial OS=Homo sapiens OX=9606 GN=CYC1 PE=1 SV=3	1	4	4	4	3	3	4	4	3	2	3	3	4	4	3	2	3	3	4	4	3	2	15.7	15.7	15.7	35.422	325	325	1	36	0	2.9765	By matching	By matching	By matching	By MS/MS	By MS/MS	By MS/MS	10.8	10.8	15.7	15.7
P08575	P08575	13	13	13	Receptor-type tyrosine-protein phosphatase C	PTPRC	sp|P08575|PTPRC_HUMAN Receptor-type tyrosine-protein phosphatase C OS=Homo sapiens OX=9606 GN=PTPRC PE=1 SV=3	1	13	13	13	13	8	10	12	12	10	13	8	10	12	12	10	13	8	10	12	12	10	13.5	13.5	13.5	147.48	1306	1306	1	142	0	103.68	By MS/MS	By MS/MS	By MS/MS	By MS/MS	By MS/MS	By MS/MS	13.5	9.1	11.2	13.2
P08582	P08582	1	1	1	Melanotransferrin	MFI2	sp|P08582|TRFM_HUMAN Melanotransferrin OS=Homo sapiens OX=9606 GN=MELTF PE=1 SV=2	1	1	1	1	0	0	0	0	0	0	0	0	0	0	0	0	0	0	0	0	0	0	2.3	2.3	2.3	80.214	738	738	1	2	0.0015232	1.6222							0	0	0	0
P08590;P05976	P08590;P05976	2;1	2;1	2;1	Myosin light chain 3;Myosin light chain 1/3, skeletal muscle isoform	MYL3;MYL1	sp|P08590|MYL3_HUMAN Myosin light chain 3 OS=Homo sapiens OX=9606 GN=MYL3 PE=1 SV=3;sp|P05976|MYL1_HUMAN Myosin light chain 1/3, skeletal muscle isoform OS=Homo sapiens OX=9606 GN=MYL1 PE=2 SV=3	2	2	2	2	2	2	2	1	2	2	2	2	2	1	2	2	2	2	2	1	2	2	12.8	12.8	12.8	21.932	195	195;194	1	19	0	4.8432	By matching	By matching	By matching	By MS/MS	By matching	By matching	12.8	12.8	12.8	8.2
P08621	P08621	7	7	7	U1 small nuclear ribonucleoprotein 70 kDa	SNRNP70	sp|P08621|RU17_HUMAN U1 small nuclear ribonucleoprotein 70 kDa OS=Homo sapiens OX=9606 GN=SNRNP70 PE=1 SV=2	1	7	7	7	6	6	7	7	7	3	6	6	7	7	7	3	6	6	7	7	7	3	24.7	24.7	24.7	51.556	437	437	1	91	0	51.771	By MS/MS	By MS/MS	By MS/MS	By MS/MS	By MS/MS	By MS/MS	16.5	16.5	24.7	24.7
P08648	P08648	4	4	4	Integrin alpha-5;Integrin alpha-5 heavy chain;Integrin alpha-5 light chain	ITGA5	sp|P08648|ITA5_HUMAN Integrin alpha-5 OS=Homo sapiens OX=9606 GN=ITGA5 PE=1 SV=2	1	4	4	4	3	2	3	4	4	3	3	2	3	4	4	3	3	2	3	4	4	3	5.3	5.3	5.3	114.54	1049	1049	1	38	0	26.348	By MS/MS	By MS/MS	By MS/MS	By MS/MS	By MS/MS	By MS/MS	3.5	2.5	3.5	5.3
P08670;P17661;P41219;Q16352;P07197;P07196;P12036	P08670	50;6;3;2;2;1;1	50;6;3;2;2;1;1	47;4;1;2;2;1;1	Vimentin	VIM	sp|P08670|VIME_HUMAN Vimentin OS=Homo sapiens OX=9606 GN=VIM PE=1 SV=4	7	50	50	47	48	44	44	45	47	45	48	44	44	45	47	45	45	43	42	44	46	43	73.6	73.6	70.2	53.651	466	466;470;470;499;916;543;1026	1	1010	0	323.31	By MS/MS	By MS/MS	By MS/MS	By MS/MS	By MS/MS	By MS/MS	70.6	68.9	70	71.5
P08754	P08754	5	2	2	Guanine nucleotide-binding protein G(k) subunit alpha	GNAI3	sp|P08754|GNAI3_HUMAN Guanine nucleotide-binding protein G(k) subunit alpha OS=Homo sapiens OX=9606 GN=GNAI3 PE=1 SV=3	1	5	2	2	5	4	4	5	5	5	2	2	2	2	2	2	2	2	2	2	2	2	16.4	7.1	7.1	40.532	354	354	1	24	0	7.6449	By MS/MS	By MS/MS	By matching	By MS/MS	By MS/MS	By MS/MS	16.4	12.7	12.7	16.4
P08758	P08758	10	10	10	Annexin A5	ANXA5	sp|P08758|ANXA5_HUMAN Annexin A5 OS=Homo sapiens OX=9606 GN=ANXA5 PE=1 SV=2	1	10	10	10	7	4	5	10	9	7	7	4	5	10	9	7	7	4	5	10	9	7	30.6	30.6	30.6	35.936	320	320	1	96	0	61.633	By MS/MS	By MS/MS	By MS/MS	By MS/MS	By MS/MS	By MS/MS	20	9.7	12.8	30.6
P08865	P08865	6	6	6	40S ribosomal protein SA	RPSA	sp|P08865|RSSA_HUMAN 40S ribosomal protein SA OS=Homo sapiens OX=9606 GN=RPSA PE=1 SV=4	1	6	6	6	5	5	5	6	6	6	5	5	5	6	6	6	5	5	5	6	6	6	25.1	25.1	25.1	32.854	295	295	1	82	0	39.362	By MS/MS	By MS/MS	By MS/MS	By MS/MS	By MS/MS	By MS/MS	15.9	15.9	15.9	25.1
P09012;P08579	P09012	3;1	3;1	3;1	U1 small nuclear ribonucleoprotein A	SNRPA	sp|P09012|SNRPA_HUMAN U1 small nuclear ribonucleoprotein A OS=Homo sapiens OX=9606 GN=SNRPA PE=1 SV=3	2	3	3	3	3	3	3	3	3	3	3	3	3	3	3	3	3	3	3	3	3	3	9.2	9.2	9.2	31.279	282	282;225	1	36	0	3.819	By matching	By matching	By MS/MS	By MS/MS	By MS/MS	By matching	9.2	9.2	9.2	9.2
P09104;P13929	P09104;P13929	3;2	2;1	2;1	Gamma-enolase;Beta-enolase	ENO2;ENO3	sp|P09104|ENOG_HUMAN Gamma-enolase OS=Homo sapiens OX=9606 GN=ENO2 PE=1 SV=3;sp|P13929|ENOB_HUMAN Beta-enolase OS=Homo sapiens OX=9606 GN=ENO3 PE=1 SV=5	2	3	2	2	3	1	2	2	3	1	2	0	1	1	2	0	2	0	1	1	2	0	9.4	5.3	5.3	47.268	434	434;434	1	6	0	2.2532	By MS/MS	By matching	By matching	By matching	By MS/MS	By matching	9.4	4.1	6	6
P09110	P09110	3	3	3	3-ketoacyl-CoA thiolase, peroxisomal	ACAA1	sp|P09110|THIK_HUMAN 3-ketoacyl-CoA thiolase, peroxisomal OS=Homo sapiens OX=9606 GN=ACAA1 PE=1 SV=2	1	3	3	3	0	0	2	2	1	0	0	0	2	2	1	0	0	0	2	2	1	0	13	13	13	44.292	424	424	1	10	0	5.9167			By MS/MS	By MS/MS	By matching		0	0	8.5	7.5
P09211	P09211	8	8	8	Glutathione S-transferase P	GSTP1	sp|P09211|GSTP1_HUMAN Glutathione S-transferase P OS=Homo sapiens OX=9606 GN=GSTP1 PE=1 SV=2	1	8	8	8	5	5	5	8	6	7	5	5	5	8	6	7	5	5	5	8	6	7	48.1	48.1	48.1	23.356	210	210	1	198	0	323.31	By MS/MS	By MS/MS	By MS/MS	By MS/MS	By MS/MS	By MS/MS	31	31	31	48.1
P09234	P09234	1	1	1	U1 small nuclear ribonucleoprotein C	SNRPC	sp|P09234|RU1C_HUMAN U1 small nuclear ribonucleoprotein C OS=Homo sapiens OX=9606 GN=SNRPC PE=1 SV=1	1	1	1	1	1	1	1	1	1	1	1	1	1	1	1	1	1	1	1	1	1	1	11.3	11.3	11.3	17.394	159	159	1	12	0	2.3289	By MS/MS	By MS/MS	By MS/MS	By MS/MS	By MS/MS	By MS/MS	11.3	11.3	11.3	11.3
P09382	P09382	7	7	7	Galectin-1	LGALS1	sp|P09382|LEG1_HUMAN Galectin-1 OS=Homo sapiens OX=9606 GN=LGALS1 PE=1 SV=2	1	7	7	7	6	6	6	6	6	6	6	6	6	6	6	6	6	6	6	6	6	6	54.1	54.1	54.1	14.716	135	135	1	100	0	26.498	By MS/MS	By MS/MS	By MS/MS	By MS/MS	By MS/MS	By MS/MS	51.1	51.1	51.1	51.1
P09417	P09417	4	4	4	Dihydropteridine reductase	QDPR	sp|P09417|DHPR_HUMAN Dihydropteridine reductase OS=Homo sapiens OX=9606 GN=QDPR PE=1 SV=2	1	4	4	4	3	3	4	3	3	3	3	3	4	3	3	3	3	3	4	3	3	3	20.1	20.1	20.1	25.789	244	244	1	40	0	8.1605	By MS/MS	By MS/MS	By MS/MS	By MS/MS	By MS/MS	By MS/MS	16.8	16.8	20.1	16.8
P09429;B2RPK0	P09429	8;2	8;2	7;2	High mobility group protein B1	HMGB1	sp|P09429|HMGB1_HUMAN High mobility group protein B1 OS=Homo sapiens OX=9606 GN=HMGB1 PE=1 SV=3	2	8	8	7	7	4	6	7	7	7	7	4	6	7	7	7	6	3	5	6	6	6	41.9	41.9	37.7	24.893	215	215;211	1	120	0	73.343	By MS/MS	By MS/MS	By MS/MS	By MS/MS	By MS/MS	By MS/MS	27	20	26.5	41.4
P09467	P09467	4	4	4	Fructose-1,6-bisphosphatase 1	FBP1	sp|P09467|F16P1_HUMAN Fructose-1,6-bisphosphatase 1 OS=Homo sapiens OX=9606 GN=FBP1 PE=1 SV=5	1	4	4	4	2	2	1	4	3	2	2	2	1	4	3	2	2	2	1	4	3	2	19.5	19.5	19.5	36.842	338	338	1	17	0	7.5398	By MS/MS	By MS/MS	By matching	By MS/MS	By MS/MS	By MS/MS	9.8	9.8	6.2	19.5
P09488;Q03013	P09488;Q03013	4;3	4;3	1;1	Glutathione S-transferase Mu 1;Glutathione S-transferase Mu 4	GSTM1;GSTM4	sp|P09488|GSTM1_HUMAN Glutathione S-transferase Mu 1 OS=Homo sapiens OX=9606 GN=GSTM1 PE=1 SV=3;sp|Q03013|GSTM4_HUMAN Glutathione S-transferase Mu 4 OS=Homo sapiens OX=9606 GN=GSTM4 PE=1 SV=3	2	4	4	1	0	0	0	0	0	0	0	0	0	0	0	0	0	0	0	0	0	0	23.4	23.4	6	25.712	218	218;218	1	11	0	7.4963							0	0	0	0
P09496	P09496	4	4	4	Clathrin light chain A	CLTA	sp|P09496|CLCA_HUMAN Clathrin light chain A OS=Homo sapiens OX=9606 GN=CLTA PE=1 SV=1	1	4	4	4	4	4	4	4	4	4	4	4	4	4	4	4	4	4	4	4	4	4	11.7	11.7	11.7	27.076	248	248	1	50	0	5.2137	By MS/MS	By MS/MS	By MS/MS	By MS/MS	By MS/MS	By MS/MS	11.7	11.7	11.7	11.7
P09525	P09525	7	7	7	Annexin A4	ANXA4	sp|P09525|ANXA4_HUMAN Annexin A4 OS=Homo sapiens OX=9606 GN=ANXA4 PE=1 SV=4	1	7	7	7	5	4	5	6	4	4	5	4	5	6	4	4	5	4	5	6	4	4	29.5	29.5	29.5	35.882	319	319	1	64	0	31.319	By MS/MS	By MS/MS	By MS/MS	By MS/MS	By MS/MS	By MS/MS	19.4	14.7	19.4	26.6
P09543	P09543	2	2	2	2,3-cyclic-nucleotide 3-phosphodiesterase	CNP	sp|P09543|CN37_HUMAN 2,3-cyclic-nucleotide 3-phosphodiesterase OS=Homo sapiens OX=9606 GN=CNP PE=1 SV=2	1	2	2	2	2	1	2	2	2	1	2	1	2	2	2	1	2	1	2	2	2	1	5.5	5.5	5.5	47.578	421	421	1	20	0.0057	1.3024	By matching	By matching	By matching	By MS/MS	By matching	By matching	5.5	3.1	5.5	5.5
P09622	P09622	10	10	10	Dihydrolipoyl dehydrogenase, mitochondrial	DLD	sp|P09622|DLDH_HUMAN Dihydrolipoyl dehydrogenase, mitochondrial OS=Homo sapiens OX=9606 GN=DLD PE=1 SV=2	1	10	10	10	9	5	9	9	9	7	9	5	9	9	9	7	9	5	9	9	9	7	24.8	24.8	24.8	54.177	509	509	1	97	0	37.638	By MS/MS	By MS/MS	By MS/MS	By MS/MS	By MS/MS	By MS/MS	21	12.8	21	21
P09651;Q32P51;A0A2R8Y4L2	P09651;Q32P51;A0A2R8Y4L2	12;8;6	12;8;6	12;8;6	Heterogeneous nuclear ribonucleoprotein A1;Heterogeneous nuclear ribonucleoprotein A1, N-terminally processed;Heterogeneous nuclear ribonucleoprotein A1-like 2	HNRNPA1;HNRNPA1L2	sp|P09651|ROA1_HUMAN Heterogeneous nuclear ribonucleoprotein A1 OS=Homo sapiens OX=9606 GN=HNRNPA1 PE=1 SV=5;sp|Q32P51|RA1L2_HUMAN Heterogeneous nuclear ribonucleoprotein A1-like 2 OS=Homo sapiens OX=9606 GN=HNRNPA1L2 PE=2 SV=2;tr|A0A2R8Y4L2|A0A2R8Y4L2_HUM	3	12	12	12	9	8	7	12	10	11	9	8	7	12	10	11	9	8	7	12	10	11	46.2	46.2	46.2	38.746	372	372;320;275	1	175	0	129.91	By MS/MS	By MS/MS	By MS/MS	By MS/MS	By MS/MS	By MS/MS	27.4	24.2	20.7	46.2
P09661	P09661	5	5	5	U2 small nuclear ribonucleoprotein A	SNRPA1	sp|P09661|RU2A_HUMAN U2 small nuclear ribonucleoprotein A OS=Homo sapiens OX=9606 GN=SNRPA1 PE=1 SV=2	1	5	5	5	4	3	4	5	5	4	4	3	4	5	5	4	4	3	4	5	5	4	24.3	24.3	24.3	28.415	255	255	1	52	0	17.612	By MS/MS	By MS/MS	By MS/MS	By MS/MS	By MS/MS	By MS/MS	17.6	12.9	17.6	24.3
P09669	P09669	2	2	2	Cytochrome c oxidase subunit 6C	COX6C	sp|P09669|COX6C_HUMAN Cytochrome c oxidase subunit 6C OS=Homo sapiens OX=9606 GN=COX6C PE=1 SV=2	1	2	2	2	2	1	2	2	2	1	2	1	2	2	2	1	2	1	2	2	2	1	28	28	28	8.7813	75	75	1	20	0.0076177	1.2064	By matching	By matching	By matching	By MS/MS	By matching	By MS/MS	28	10.7	28	28
P09874	P09874	12	12	12	Poly [ADP-ribose] polymerase 1	PARP1	sp|P09874|PARP1_HUMAN Poly [ADP-ribose] polymerase 1 OS=Homo sapiens OX=9606 GN=PARP1 PE=1 SV=4	1	12	12	12	9	8	10	12	10	8	9	8	10	12	10	8	9	8	10	12	10	8	16.3	16.3	16.3	113.08	1014	1014	1	117	0	40.353	By MS/MS	By MS/MS	By MS/MS	By MS/MS	By MS/MS	By MS/MS	12.3	10.9	14.3	16.3
P09960	P09960	19	19	19	Leukotriene A-4 hydrolase	LTA4H	sp|P09960|LKHA4_HUMAN Leukotriene A-4 hydrolase OS=Homo sapiens OX=9606 GN=LTA4H PE=1 SV=2	1	19	19	19	12	9	11	16	15	14	12	9	11	16	15	14	12	9	11	16	15	14	37.6	37.6	37.6	69.284	611	611	1	185	0	245.39	By MS/MS	By MS/MS	By MS/MS	By MS/MS	By MS/MS	By MS/MS	26.8	19.3	24.4	31.3
P09972	P09972	14	11	11	Fructose-bisphosphate aldolase C	ALDOC	sp|P09972|ALDOC_HUMAN Fructose-bisphosphate aldolase C OS=Homo sapiens OX=9606 GN=ALDOC PE=1 SV=2	1	14	11	11	13	12	13	14	14	13	10	9	10	11	11	11	10	9	10	11	11	11	47.5	37.9	37.9	39.455	364	364	1	175	0	206.27	By MS/MS	By MS/MS	By MS/MS	By MS/MS	By MS/MS	By MS/MS	43.4	43.4	43.4	47.5
Q71UI9;P0C0S5	Q71UI9;P0C0S5	4;4	2;2	2;2	Histone H2A.V;Histone H2A.Z	H2AFV;H2AFZ	sp|Q71UI9|H2AV_HUMAN Histone H2A.V OS=Homo sapiens OX=9606 GN=H2AFV PE=1 SV=3;sp|P0C0S5|H2AZ_HUMAN Histone H2A.Z OS=Homo sapiens OX=9606 GN=H2AFZ PE=1 SV=2	2	4	2	2	4	4	4	3	3	3	2	2	2	2	1	1	2	2	2	2	1	1	31.2	18.8	18.8	13.509	128	128;128	1	22	0	3.352	By MS/MS	By matching	By matching	By MS/MS	By MS/MS	By matching	31.2	31.2	31.2	25.8
P0C7T7	P0C7T7	1	1	1	Putative uncharacterized protein FRMD6-AS1	FRMD6-AS1	sp|P0C7T7|FMAS1_HUMAN Putative uncharacterized protein FRMD6-AS1 OS=Homo sapiens OX=9606 GN=FRMD6-AS1 PE=5 SV=1	1	1	1	1	0	0	0	0	0	0	0	0	0	0	0	0	0	0	0	0	0	0	5.5	5.5	5.5	38.798	363	363	1	1	1	-2							0	0	0	0
P0C7W6	P0C7W6	1	1	1	Coiled-coil domain-containing protein 172	CCDC172	sp|P0C7W6|CC172_HUMAN Coiled-coil domain-containing protein 172 OS=Homo sapiens OX=9606 GN=CCDC172 PE=1 SV=1	1	1	1	1	1	0	1	1	0	0	1	0	1	1	0	0	1	0	1	1	0	0	5.4	5.4	5.4	31.035	258	258	1	9	1	-2	By matching		By matching	By matching			5.4	0	5.4	5.4
P0CJ78	P0CJ78	1	1	1	Zinc finger protein 865	ZNF865	sp|P0CJ78|ZN865_HUMAN Zinc finger protein 865 OS=Homo sapiens OX=9606 GN=ZNF865 PE=1 SV=1	1	1	1	1	0	0	0	1	0	0	0	0	0	1	0	0	0	0	0	1	0	0	1.7	1.7	1.7	111.08	1059	1059	1	5	1	-2				By matching			0	0	0	1.7
P0DMU9;P0DMV0;P0DMU8;P0DMU7	P0DMU9;P0DMV0;P0DMU8;P0DMU7	5;3;3;3	5;3;3;3	1;0;0;0	Cancer/testis antigen family 45 member A10;Cancer/testis antigen family 45 member A7;Cancer/testis antigen family 45 member A5;Cancer/testis antigen family 45 member A6	CT45A10;CT45A7;CT45A5;CT45A6	sp|P0DMU9|CT45A_HUMAN Cancer/testis antigen family 45 member A10 OS=Homo sapiens OX=9606 GN=CT45A10 PE=1 SV=1;sp|P0DMV0|CT457_HUMAN Cancer/testis antigen family 45 member A7 OS=Homo sapiens OX=9606 GN=CT45A7 PE=3 SV=1;sp|P0DMU8|CT455_HUMAN Cancer/testis an	4	5	5	1	0	0	0	0	0	0	0	0	0	0	0	0	0	0	0	0	0	0	37.6	37.6	15.3	21.145	189	189;189;189;189	1	25	0	19.141							0	0	0	0
Q5DJT8;P0DMV2;P0DMV1;Q8NHU0;Q5HYN5	Q5DJT8;P0DMV2;P0DMV1;Q8NHU0;Q5HYN5	5;5;5;4;4	1;1;1;1;1	1;1;1;1;1	Cancer/testis antigen family 45 member A2;Cancer/testis antigen family 45 member A9;Cancer/testis antigen family 45 member A8;Cancer/testis antigen family 45 member A3;Cancer/testis antigen family 45 member A1	CT45A2;CT45A9;CT45A8;CT45A3;CT45A1	sp|Q5DJT8|CT452_HUMAN Cancer/testis antigen family 45 member A2 OS=Homo sapiens OX=9606 GN=CT45A2 PE=2 SV=3;sp|P0DMV2|CT459_HUMAN Cancer/testis antigen family 45 member A9 OS=Homo sapiens OX=9606 GN=CT45A9 PE=3 SV=1;sp|P0DMV1|CT458_HUMAN Cancer/testis anti	5	5	1	1	0	0	0	0	0	0	0	0	0	0	0	0	0	0	0	0	0	0	36.5	14.3	14.3	21.362	189	189;189;189;189;189	1	2	0	2.1685							0	0	0	0
P0DMV9;P0DMV8	P0DMV9;P0DMV8	16;16	14;14	7;7	Heat shock 70 kDa protein 1B;Heat shock 70 kDa protein 1A	HSPA1B;HSPA1A	sp|P0DMV9|HS71B_HUMAN Heat shock 70 kDa protein 1B OS=Homo sapiens OX=9606 GN=HSPA1B PE=1 SV=1;sp|P0DMV8|HS71A_HUMAN Heat shock 70 kDa protein 1A OS=Homo sapiens OX=9606 GN=HSPA1A PE=1 SV=1	2	16	14	7	14	14	14	16	15	16	13	13	13	14	14	14	6	6	6	7	7	7	30.6	27.1	14.5	70.051	641	641;641	1	147	0	76.779	By MS/MS	By MS/MS	By MS/MS	By MS/MS	By MS/MS	By MS/MS	24.3	24.3	24.3	30.6
P0DN76;Q01081;Q8WU68;M0R2N4	P0DN76;Q01081;Q8WU68	4;4;2;1	4;4;2;1	4;4;2;1	Splicing factor U2AF 35 kDa subunit;Splicing factor U2AF 26 kDa subunit	U2AF1;U2AF1L4	sp|P0DN76|U2AF5_HUMAN Splicing factor U2AF 35 kDa subunit-like protein OS=Homo sapiens OX=9606 GN=U2AF1L5 PE=1 SV=1;sp|Q01081|U2AF1_HUMAN Splicing factor U2AF 35 kDa subunit OS=Homo sapiens OX=9606 GN=U2AF1 PE=1 SV=3;sp|Q8WU68|U2AF4_HUMAN Splicing factor U	4	4	4	4	3	0	3	4	3	1	3	0	3	4	3	1	3	0	3	4	3	1	20	20	20	27.872	240	240;240;220;97	1	32	0	4.7087	By MS/MS		By matching	By MS/MS	By MS/MS	By matching	12.5	0	12.5	20
P0DN79;P35520	P0DN79;P35520	3;3	3;3	3;3	Cystathionine beta-synthase	CBS	sp|P0DN79|CBSL_HUMAN Cystathionine beta-synthase-like protein OS=Homo sapiens OX=9606 GN=CBSL PE=1 SV=1;sp|P35520|CBS_HUMAN Cystathionine beta-synthase OS=Homo sapiens OX=9606 GN=CBS PE=1 SV=2	2	3	3	3	2	2	2	3	2	2	2	2	2	3	2	2	2	2	2	3	2	2	9.1	9.1	9.1	60.586	551	551;551	1	13	0	9.2623	By MS/MS	By matching	By MS/MS	By MS/MS	By MS/MS	By MS/MS	3.8	3.8	3.8	9.1
P0DP25;P0DP24;P0DP23	P0DP25;P0DP24;P0DP23	6;6;6	6;6;6	6;6;6			sp|P0DP25|CALM3_HUMAN Calmodulin-3 OS=Homo sapiens OX=9606 GN=CALM3 PE=1 SV=1;sp|P0DP24|CALM2_HUMAN Calmodulin-2 OS=Homo sapiens OX=9606 GN=CALM2 PE=1 SV=1;sp|P0DP23|CALM1_HUMAN Calmodulin-1 OS=Homo sapiens OX=9606 GN=CALM1 PE=1 SV=1	3	6	6	6	5	5	5	6	5	5	5	5	5	6	5	5	5	5	5	6	5	5	47	47	47	16.837	149	149;149;149	1	111	0	54.356	By MS/MS	By MS/MS	By MS/MS	By MS/MS	By MS/MS	By MS/MS	32.2	32.2	32.2	47
P0DP91;Q03468	P0DP91;Q03468	1;1	1;1	1;1	DNA excision repair protein ERCC-6	ERCC6	sp|P0DP91|ERPG3_HUMAN Chimeric ERCC6-PGBD3 protein OS=Homo sapiens OX=9606 GN=CSB-PGBD3 PE=1 SV=1;sp|Q03468|ERCC6_HUMAN DNA excision repair protein ERCC-6 OS=Homo sapiens OX=9606 GN=ERCC6 PE=1 SV=1	2	1	1	1	1	0	1	1	1	1	1	0	1	1	1	1	1	0	1	1	1	1	1.6	1.6	1.6	119.49	1061	1061;1493	1	8	0.00078217	1.7442	By matching		By matching	By matching	By matching	By matching	1.6	0	1.6	1.6
P0DPB6	P0DPB6	1	1	1			sp|P0DPB6|RPAC2_HUMAN DNA-directed RNA polymerases I and III subunit RPAC2 OS=Homo sapiens OX=9606 GN=POLR1D PE=1 SV=1	1	1	1	1	1	0	0	1	1	0	1	0	0	1	1	0	1	0	0	1	1	0	13.5	13.5	13.5	15.237	133	133	1	9	0	4.5494	By MS/MS			By matching	By MS/MS		13.5	0	0	13.5
P10155	P10155	7	7	7	60 kDa SS-A/Ro ribonucleoprotein	TROVE2	sp|P10155|RO60_HUMAN 60 kDa SS-A/Ro ribonucleoprotein OS=Homo sapiens OX=9606 GN=TROVE2 PE=1 SV=2	1	7	7	7	4	2	3	5	4	3	4	2	3	5	4	3	4	2	3	5	4	3	19.7	19.7	19.7	60.67	538	538	1	44	0	20.48	By MS/MS	By matching	By MS/MS	By MS/MS	By MS/MS	By MS/MS	11	4.8	8.6	15.1
P10253	P10253	4	4	4	Lysosomal alpha-glucosidase;76 kDa lysosomal alpha-glucosidase;70 kDa lysosomal alpha-glucosidase	GAA	sp|P10253|LYAG_HUMAN Lysosomal alpha-glucosidase OS=Homo sapiens OX=9606 GN=GAA PE=1 SV=4	1	4	4	4	2	2	3	4	2	3	2	2	3	4	2	3	2	2	3	4	2	3	5.4	5.4	5.4	105.32	952	952	1	26	0	24.918	By MS/MS	By MS/MS	By MS/MS	By MS/MS	By MS/MS	By MS/MS	3.2	3.2	4.2	5.4
P10398	P10398	1	1	1	Serine/threonine-protein kinase A-Raf	ARAF	sp|P10398|ARAF_HUMAN Serine/threonine-protein kinase A-Raf OS=Homo sapiens OX=9606 GN=ARAF PE=1 SV=2	1	1	1	1	0	0	0	0	0	0	0	0	0	0	0	0	0	0	0	0	0	0	2.5	2.5	2.5	67.585	606	606	1	1	0.0015215	1.6187							0	0	0	0
P16403;P10412;P16402;P22492;Q02539	P16403;P10412;P16402;P22492;Q02539	8;8;8;4;4	8;8;8;4;4	8;8;8;4;4	Histone H1.2;Histone H1.4;Histone H1.3;Histone H1t;Histone H1.1	HIST1H1C;HIST1H1E;HIST1H1D;HIST1H1T;HIST1H1A	sp|P16403|H12_HUMAN Histone H1.2 OS=Homo sapiens OX=9606 GN=HIST1H1C PE=1 SV=2;sp|P10412|H14_HUMAN Histone H1.4 OS=Homo sapiens OX=9606 GN=HIST1H1E PE=1 SV=2;sp|P16402|H13_HUMAN Histone H1.3 OS=Homo sapiens OX=9606 GN=HIST1H1D PE=1 SV=2;sp|P22492|H1T_HUMAN	5	8	8	8	6	6	6	7	6	7	6	6	6	7	6	7	6	6	6	7	6	7	17.8	17.8	17.8	21.364	213	213;219;221;207;215	1	89	0	13.549	By MS/MS	By MS/MS	By MS/MS	By MS/MS	By MS/MS	By MS/MS	17.8	17.8	17.8	17.8
P10515	P10515	6	6	6	Dihydrolipoyllysine-residue acetyltransferase component of pyruvate dehydrogenase complex, mitochondrial	DLAT	sp|P10515|ODP2_HUMAN Dihydrolipoyllysine-residue acetyltransferase component of pyruvate dehydrogenase complex, mitochondrial OS=Homo sapiens OX=9606 GN=DLAT PE=1 SV=3	1	6	6	6	2	2	3	4	5	3	2	2	3	4	5	3	2	2	3	4	5	3	11.9	11.9	11.9	68.996	647	647	1	50	0	61.281	By MS/MS	By MS/MS	By MS/MS	By MS/MS	By matching	By MS/MS	3.6	3.6	5.9	8.5
P10599	P10599	3	3	3	Thioredoxin	TXN	sp|P10599|THIO_HUMAN Thioredoxin OS=Homo sapiens OX=9606 GN=TXN PE=1 SV=3	1	3	3	3	3	2	3	3	3	2	3	2	3	3	3	2	3	2	3	3	3	2	30.5	30.5	30.5	11.737	105	105	1	34	0	72.313	By MS/MS	By MS/MS	By MS/MS	By MS/MS	By MS/MS	By MS/MS	30.5	19	30.5	30.5
P10606	P10606	1	1	1	Cytochrome c oxidase subunit 5B, mitochondrial	COX5B	sp|P10606|COX5B_HUMAN Cytochrome c oxidase subunit 5B, mitochondrial OS=Homo sapiens OX=9606 GN=COX5B PE=1 SV=2	1	1	1	1	1	1	1	1	1	1	1	1	1	1	1	1	1	1	1	1	1	1	9.3	9.3	9.3	13.696	129	129	1	24	0.003643	1.3969	By matching	By MS/MS	By MS/MS	By MS/MS	By MS/MS	By matching	9.3	9.3	9.3	9.3
P10619	P10619	1	1	1	Lysosomal protective protein;Lysosomal protective protein 32 kDa chain;Lysosomal protective protein 20 kDa chain	CTSA	sp|P10619|PPGB_HUMAN Lysosomal protective protein OS=Homo sapiens OX=9606 GN=CTSA PE=1 SV=2	1	1	1	1	0	0	0	1	1	0	0	0	0	1	1	0	0	0	0	1	1	0	4.2	4.2	4.2	54.465	480	480	1	5	0	15.707				By matching	By MS/MS		0	0	0	4.2
P10620	P10620	2	2	2	Microsomal glutathione S-transferase 1	MGST1	sp|P10620|MGST1_HUMAN Microsomal glutathione S-transferase 1 OS=Homo sapiens OX=9606 GN=MGST1 PE=1 SV=1	1	2	2	2	2	1	2	1	1	1	2	1	2	1	1	1	2	1	2	1	1	1	9	9	9	17.598	155	155	1	16	0	2.778	By MS/MS	By MS/MS	By MS/MS	By matching	By MS/MS	By matching	9	9	9	9
P10644	P10644	3	3	3	cAMP-dependent protein kinase type I-alpha regulatory subunit;cAMP-dependent protein kinase type I-alpha regulatory subunit, N-terminally processed	PRKAR1A	sp|P10644|KAP0_HUMAN cAMP-dependent protein kinase type I-alpha regulatory subunit OS=Homo sapiens OX=9606 GN=PRKAR1A PE=1 SV=1	1	3	3	3	2	2	2	3	3	1	2	2	2	3	3	1	2	2	2	3	3	1	12.1	12.1	12.1	42.981	381	381	1	26	0	44.001	By MS/MS	By MS/MS	By MS/MS	By MS/MS	By MS/MS	By MS/MS	7.3	7.3	7.3	12.1
P10768	P10768	4	4	4	S-formylglutathione hydrolase	ESD	sp|P10768|ESTD_HUMAN S-formylglutathione hydrolase OS=Homo sapiens OX=9606 GN=ESD PE=1 SV=2	1	4	4	4	3	1	2	2	2	1	3	1	2	2	2	1	3	1	2	2	2	1	17.7	17.7	17.7	31.462	282	282	1	34	0	6.2727	By MS/MS	By MS/MS	By MS/MS	By MS/MS	By MS/MS	By matching	14.5	4.3	6.7	6.7
P10809	P10809	26	26	26	60 kDa heat shock protein, mitochondrial	HSPD1	sp|P10809|CH60_HUMAN 60 kDa heat shock protein, mitochondrial OS=Homo sapiens OX=9606 GN=HSPD1 PE=1 SV=2	1	26	26	26	22	19	22	24	22	20	22	19	22	24	22	20	22	19	22	24	22	20	46.9	46.9	46.9	61.054	573	573	1	357	0	293.94	By MS/MS	By MS/MS	By MS/MS	By MS/MS	By MS/MS	By MS/MS	41	40.3	41	45
P11021	P11021	29	28	28	78 kDa glucose-regulated protein	HSPA5	sp|P11021|BIP_HUMAN Endoplasmic reticulum chaperone BiP OS=Homo sapiens OX=9606 GN=HSPA5 PE=1 SV=2	1	29	28	28	27	24	26	28	28	27	26	23	25	27	27	26	26	23	25	27	27	26	42.4	42.4	42.4	72.332	654	654	1	372	0	239.72	By MS/MS	By MS/MS	By MS/MS	By MS/MS	By MS/MS	By MS/MS	42.4	41.9	42.4	42.4
P11142;P54652	P11142	32;12	32;12	26;6	Heat shock cognate 71 kDa protein	HSPA8	sp|P11142|HSP7C_HUMAN Heat shock cognate 71 kDa protein OS=Homo sapiens OX=9606 GN=HSPA8 PE=1 SV=1	2	32	32	26	27	26	28	31	29	30	27	26	28	31	29	30	22	21	23	25	24	24	54.3	54.3	47.8	70.897	646	646;639	1	853	0	323.31	By MS/MS	By MS/MS	By MS/MS	By MS/MS	By MS/MS	By MS/MS	41.6	35.9	42.3	53.7
P11166	P11166	3	3	3	Solute carrier family 2, facilitated glucose transporter member 1	SLC2A1	sp|P11166|GTR1_HUMAN Solute carrier family 2, facilitated glucose transporter member 1 OS=Homo sapiens OX=9606 GN=SLC2A1 PE=1 SV=2	1	3	3	3	3	3	3	3	3	3	3	3	3	3	3	3	3	3	3	3	3	3	8.5	8.5	8.5	54.083	492	492	1	35	0	2.996	By matching	By MS/MS	By MS/MS	By MS/MS	By MS/MS	By MS/MS	8.5	8.5	8.5	8.5
P11169;Q8TDB8	P11169;Q8TDB8	2;2	2;2	2;2	Solute carrier family 2, facilitated glucose transporter member 3;Solute carrier family 2, facilitated glucose transporter member 14	SLC2A3;SLC2A14	sp|P11169|GTR3_HUMAN Solute carrier family 2, facilitated glucose transporter member 3 OS=Homo sapiens OX=9606 GN=SLC2A3 PE=1 SV=1;sp|Q8TDB8|GTR14_HUMAN Solute carrier family 2, facilitated glucose transporter member 14 OS=Homo sapiens OX=9606 GN=SLC2A14 P	2	2	2	2	1	1	1	2	2	2	1	1	1	2	2	2	1	1	1	2	2	2	5.8	5.8	5.8	53.924	496	496;520	1	16	0	2.1265	By matching	By matching	By matching	By MS/MS	By matching	By matching	1.8	1.8	1.8	5.8
P11171	P11171	1	1	1	Protein 4.1	EPB41	sp|P11171|41_HUMAN Protein 4.1 OS=Homo sapiens OX=9606 GN=EPB41 PE=1 SV=4	1	1	1	1	0	0	0	0	0	1	0	0	0	0	0	1	0	0	0	0	0	1	1.6	1.6	1.6	97.016	864	864	1	4	0	2.0764						By matching	0	0	0	0
P11172	P11172	6	6	6	Uridine 5-monophosphate synthase;Orotate phosphoribosyltransferase;Orotidine 5-phosphate decarboxylase	UMPS	sp|P11172|UMPS_HUMAN Uridine 5-monophosphate synthase OS=Homo sapiens OX=9606 GN=UMPS PE=1 SV=1	1	6	6	6	3	2	3	4	3	2	3	2	3	4	3	2	3	2	3	4	3	2	15.4	15.4	15.4	52.221	480	480	1	39	0	8.5056	By MS/MS	By MS/MS	By MS/MS	By MS/MS	By MS/MS	By matching	8.1	4.8	6.7	11.7
P11177	P11177	6	6	6	Pyruvate dehydrogenase E1 component subunit beta, mitochondrial	PDHB	sp|P11177|ODPB_HUMAN Pyruvate dehydrogenase E1 component subunit beta, mitochondrial OS=Homo sapiens OX=9606 GN=PDHB PE=1 SV=3	1	6	6	6	4	1	3	5	3	2	4	1	3	5	3	2	4	1	3	5	3	2	23.1	23.1	23.1	39.233	359	359	1	44	0	22.229	By MS/MS	By MS/MS	By MS/MS	By MS/MS	By MS/MS	By MS/MS	16.4	3.1	12	20.1
P11216	P11216	6	4	4	Glycogen phosphorylase, brain form	PYGB	sp|P11216|PYGB_HUMAN Glycogen phosphorylase, brain form OS=Homo sapiens OX=9606 GN=PYGB PE=1 SV=5	1	6	4	4	5	4	5	5	5	4	3	2	3	3	3	2	3	2	3	3	3	2	9.7	7.4	7.4	96.695	843	843	1	29	0	5.6583	By MS/MS	By MS/MS	By MS/MS	By MS/MS	By MS/MS	By matching	7.8	6.2	7.8	7.8
P11233	P11233	2	2	2	Ras-related protein Ral-A	RALA	sp|P11233|RALA_HUMAN Ras-related protein Ral-A OS=Homo sapiens OX=9606 GN=RALA PE=1 SV=1	1	2	2	2	2	1	2	2	2	1	2	1	2	2	2	1	2	1	2	2	2	1	14.1	14.1	14.1	23.567	206	206	1	20	0	5.2595	By MS/MS	By matching	By MS/MS	By MS/MS	By MS/MS	By MS/MS	14.1	7.3	14.1	14.1
P11234	P11234	2	2	2	Ras-related protein Ral-B	RALB	sp|P11234|RALB_HUMAN Ras-related protein Ral-B OS=Homo sapiens OX=9606 GN=RALB PE=1 SV=1	1	2	2	2	2	1	0	2	1	0	2	1	0	2	1	0	2	1	0	2	1	0	14.6	14.6	14.6	23.408	206	206	1	11	0.0063852	1.2802	By MS/MS	By matching		By MS/MS	By matching		14.6	7.8	0	14.6
P11279	P11279	1	1	1	Lysosome-associated membrane glycoprotein 1	LAMP1	sp|P11279|LAMP1_HUMAN Lysosome-associated membrane glycoprotein 1 OS=Homo sapiens OX=9606 GN=LAMP1 PE=1 SV=3	1	1	1	1	1	1	1	1	1	1	1	1	1	1	1	1	1	1	1	1	1	1	2.6	2.6	2.6	44.882	417	417	1	12	0	2.5985	By MS/MS	By matching	By matching	By MS/MS	By matching	By matching	2.6	2.6	2.6	2.6
P11310	P11310	11	11	11	Medium-chain specific acyl-CoA dehydrogenase, mitochondrial	ACADM	sp|P11310|ACADM_HUMAN Medium-chain specific acyl-CoA dehydrogenase, mitochondrial OS=Homo sapiens OX=9606 GN=ACADM PE=1 SV=1	1	11	11	11	9	6	9	11	10	8	9	6	9	11	10	8	9	6	9	11	10	8	31.6	31.6	31.6	46.588	421	421	1	98	0	90.485	By MS/MS	By MS/MS	By MS/MS	By MS/MS	By MS/MS	By MS/MS	21.4	16.4	21.4	31.6
P11387	P11387	4	4	4	DNA topoisomerase 1	TOP1	sp|P11387|TOP1_HUMAN DNA topoisomerase 1 OS=Homo sapiens OX=9606 GN=TOP1 PE=1 SV=2	1	4	4	4	4	3	3	3	3	2	4	3	3	3	3	2	4	3	3	3	3	2	8.2	8.2	8.2	90.725	765	765	1	39	0	9.2651	By MS/MS	By matching	By matching	By MS/MS	By matching	By matching	8.2	5.6	6.1	6.1
P11388	P11388	3	3	3	DNA topoisomerase 2-alpha	TOP2A	sp|P11388|TOP2A_HUMAN DNA topoisomerase 2-alpha OS=Homo sapiens OX=9606 GN=TOP2A PE=1 SV=3	1	3	3	3	1	0	0	1	1	1	1	0	0	1	1	1	1	0	0	1	1	1	4.6	4.6	4.6	174.38	1531	1531	1	11	0.00040306	1.8712	By MS/MS			By matching	By MS/MS	By MS/MS	1.4	0	0	2.5
P11413	P11413	7	7	7	Glucose-6-phosphate 1-dehydrogenase	G6PD	sp|P11413|G6PD_HUMAN Glucose-6-phosphate 1-dehydrogenase OS=Homo sapiens OX=9606 GN=G6PD PE=1 SV=4	1	7	7	7	5	4	5	6	5	3	5	4	5	6	5	3	5	4	5	6	5	3	19.2	19.2	19.2	59.256	515	515	1	54	0	44.704	By MS/MS	By MS/MS	By MS/MS	By MS/MS	By MS/MS	By MS/MS	10.9	8.9	12	16.1
P11441	P11441	1	1	1	Ubiquitin-like protein 4A	UBL4A	sp|P11441|UBL4A_HUMAN Ubiquitin-like protein 4A OS=Homo sapiens OX=9606 GN=UBL4A PE=1 SV=1	1	1	1	1	1	0	1	1	1	0	1	0	1	1	1	0	1	0	1	1	1	0	10.2	10.2	10.2	17.776	157	157	1	9	0.00078278	1.7468	By MS/MS		By MS/MS	By matching	By MS/MS		10.2	0	10.2	10.2
P11532	P11532	1	1	1	Dystrophin	DMD	sp|P11532|DMD_HUMAN Dystrophin OS=Homo sapiens OX=9606 GN=DMD PE=1 SV=3	1	1	1	1	1	1	1	1	1	1	1	1	1	1	1	1	1	1	1	1	1	1	0.3	0.3	0.3	426.74	3685	3685	1	10	0.00079808	1.829	By MS/MS	By matching	By matching	By MS/MS	By MS/MS	By matching	0.3	0.3	0.3	0.3
P11586	P11586	27	27	27	C-1-tetrahydrofolate synthase, cytoplasmic;Methylenetetrahydrofolate dehydrogenase;Methenyltetrahydrofolate cyclohydrolase;Formyltetrahydrofolate synthetase;C-1-tetrahydrofolate synthase, cytoplasmic, N-terminally processed	MTHFD1	sp|P11586|C1TC_HUMAN C-1-tetrahydrofolate synthase, cytoplasmic OS=Homo sapiens OX=9606 GN=MTHFD1 PE=1 SV=3	1	27	27	27	20	15	20	24	22	19	20	15	20	24	22	19	20	15	20	24	22	19	32	32	32	101.56	935	935	1	259	0	88.241	By MS/MS	By MS/MS	By MS/MS	By MS/MS	By MS/MS	By MS/MS	22.8	19.1	22.8	29.1
P11717	P11717	18	18	18	Cation-independent mannose-6-phosphate receptor	IGF2R	sp|P11717|MPRI_HUMAN Cation-independent mannose-6-phosphate receptor OS=Homo sapiens OX=9606 GN=IGF2R PE=1 SV=3	1	18	18	18	11	4	10	13	10	1	11	4	10	13	10	1	11	4	10	13	10	1	9.6	9.6	9.6	274.37	2491	2491	1	134	0	24.715	By MS/MS	By MS/MS	By MS/MS	By MS/MS	By MS/MS	By MS/MS	5.3	2	4.6	6
P11766	P11766	5	5	5	Alcohol dehydrogenase class-3	ADH5	sp|P11766|ADHX_HUMAN Alcohol dehydrogenase class-3 OS=Homo sapiens OX=9606 GN=ADH5 PE=1 SV=4	1	5	5	5	4	4	5	5	5	5	4	4	5	5	5	5	4	4	5	5	5	5	22.2	22.2	22.2	39.724	374	374	1	48	0	13.929	By MS/MS	By MS/MS	By MS/MS	By MS/MS	By MS/MS	By MS/MS	16.8	16.8	22.2	22.2
P11908	P11908	5	5	3	Ribose-phosphate pyrophosphokinase 2	PRPS2	sp|P11908|PRPS2_HUMAN Ribose-phosphate pyrophosphokinase 2 OS=Homo sapiens OX=9606 GN=PRPS2 PE=1 SV=2	1	5	5	3	3	1	4	4	5	3	3	1	4	4	5	3	1	1	2	3	3	3	23.3	23.3	16.4	34.769	318	318	1	43	0	25.012	By matching	By MS/MS	By MS/MS	By MS/MS	By MS/MS	By matching	12.3	4.7	17	19.5
P11940;Q9H361;Q4VXU2;Q96DU9	P11940;Q9H361	25;13;4;1	25;13;4;1	18;10;2;1	Polyadenylate-binding protein 1;Polyadenylate-binding protein 3	PABPC1;PABPC3	sp|P11940|PABP1_HUMAN Polyadenylate-binding protein 1 OS=Homo sapiens OX=9606 GN=PABPC1 PE=1 SV=2;sp|Q9H361|PABP3_HUMAN Polyadenylate-binding protein 3 OS=Homo sapiens OX=9606 GN=PABPC3 PE=1 SV=2	4	25	25	18	18	16	20	22	20	16	18	16	20	22	20	16	12	10	14	16	15	11	38.8	38.8	30.2	70.67	636	636;631;614;382	1	271	0	67.233	By MS/MS	By MS/MS	By MS/MS	By MS/MS	By MS/MS	By MS/MS	25.8	23.6	33.2	34.9
P12004	P12004	9	9	9	Proliferating cell nuclear antigen	PCNA	sp|P12004|PCNA_HUMAN Proliferating cell nuclear antigen OS=Homo sapiens OX=9606 GN=PCNA PE=1 SV=1	1	9	9	9	7	6	7	9	8	7	7	6	7	9	8	7	7	6	7	9	8	7	46	46	46	28.768	261	261	1	126	0	52.863	By MS/MS	By MS/MS	By MS/MS	By MS/MS	By MS/MS	By MS/MS	33	28	33	46
P12081;P49590	P12081	11;3	11;3	11;3	Histidine--tRNA ligase, cytoplasmic	HARS	sp|P12081|SYHC_HUMAN Histidine--tRNA ligase, cytoplasmic OS=Homo sapiens OX=9606 GN=HARS PE=1 SV=2	2	11	11	11	9	5	7	10	10	7	9	5	7	10	10	7	9	5	7	10	10	7	28.1	28.1	28.1	57.41	509	509;506	1	89	0	83.87	By MS/MS	By MS/MS	By MS/MS	By MS/MS	By MS/MS	By MS/MS	20.8	11.2	15.7	25.7
P12236;P12235	P12236;P12235	8;4	8;4	3;2	ADP/ATP translocase 3;ADP/ATP translocase 3, N-terminally processed;ADP/ATP translocase 1	SLC25A6;SLC25A4	sp|P12236|ADT3_HUMAN ADP/ATP translocase 3 OS=Homo sapiens OX=9606 GN=SLC25A6 PE=1 SV=4;sp|P12235|ADT1_HUMAN ADP/ATP translocase 1 OS=Homo sapiens OX=9606 GN=SLC25A4 PE=1 SV=4	2	8	8	3	7	7	7	8	7	7	7	7	7	8	7	7	2	2	2	3	2	2	27.5	27.5	12.8	32.866	298	298;298	1	92	0	16.187	By MS/MS	By MS/MS	By MS/MS	By MS/MS	By MS/MS	By MS/MS	22.8	22.8	22.8	27.5
P12268	P12268	13	13	12	Inosine-5-monophosphate dehydrogenase 2	IMPDH2	sp|P12268|IMDH2_HUMAN Inosine-5-monophosphate dehydrogenase 2 OS=Homo sapiens OX=9606 GN=IMPDH2 PE=1 SV=2	1	13	13	12	12	10	11	12	13	11	12	10	11	12	13	11	12	10	11	11	12	10	28.6	28.6	27	55.804	514	514	1	167	0	45.401	By MS/MS	By MS/MS	By MS/MS	By MS/MS	By MS/MS	By MS/MS	27	21.8	23.5	27
P12270	P12270	31	31	31	Nucleoprotein TPR	TPR	sp|P12270|TPR_HUMAN Nucleoprotein TPR OS=Homo sapiens OX=9606 GN=TPR PE=1 SV=3	1	31	31	31	27	19	22	31	28	19	27	19	22	31	28	19	27	19	22	31	28	19	18.4	18.4	18.4	267.29	2363	2363	1	305	0	96.707	By MS/MS	By MS/MS	By MS/MS	By MS/MS	By MS/MS	By MS/MS	15.7	11.3	13.1	18.4
P12277	P12277	1	1	1	Creatine kinase B-type	CKB	sp|P12277|KCRB_HUMAN Creatine kinase B-type OS=Homo sapiens OX=9606 GN=CKB PE=1 SV=1	1	1	1	1	0	0	0	1	1	0	0	0	0	1	1	0	0	0	0	1	1	0	4.2	4.2	4.2	42.644	381	381	1	2	0.0015157	1.6015				By MS/MS	By matching		0	0	0	4.2
P12314	P12314	1	1	1	High affinity immunoglobulin gamma Fc receptor I	FCGR1A	sp|P12314|FCGR1_HUMAN High affinity immunoglobulin gamma Fc receptor I OS=Homo sapiens OX=9606 GN=FCGR1A PE=1 SV=2	1	1	1	1	1	1	1	1	1	0	1	1	1	1	1	0	1	1	1	1	1	0	2.9	2.9	2.9	42.631	374	374	1	9	0.004329	1.3622	By MS/MS	By MS/MS	By MS/MS	By MS/MS	By MS/MS		2.9	2.9	2.9	2.9
P12814;P35609	P12814	28;7	16;1	16;1	Alpha-actinin-1	ACTN1	sp|P12814|ACTN1_HUMAN Alpha-actinin-1 OS=Homo sapiens OX=9606 GN=ACTN1 PE=1 SV=2	2	28	16	16	24	21	22	26	26	25	13	12	11	14	14	15	13	12	11	14	14	15	39	25.3	25.3	103.06	892	892;894	1	163	0	158.12	By MS/MS	By MS/MS	By MS/MS	By MS/MS	By MS/MS	By MS/MS	32.6	30.2	28.7	35.3
P12931;P07947	P12931;P07947	2;1	2;1	2;1	Proto-oncogene tyrosine-protein kinase Src;Tyrosine-protein kinase Yes	SRC;YES1	sp|P12931|SRC_HUMAN Proto-oncogene tyrosine-protein kinase Src OS=Homo sapiens OX=9606 GN=SRC PE=1 SV=3;sp|P07947|YES_HUMAN Tyrosine-protein kinase Yes OS=Homo sapiens OX=9606 GN=YES1 PE=1 SV=3	2	2	2	2	2	1	1	2	0	1	2	1	1	2	0	1	2	1	1	2	0	1	5.4	5.4	5.4	59.834	536	536;543	1	7	0	11.931	By MS/MS	By MS/MS	By matching	By MS/MS		By matching	5.4	2.4	2.4	5.4
P12956	P12956	16	16	16	X-ray repair cross-complementing protein 6	XRCC6	sp|P12956|XRCC6_HUMAN X-ray repair cross-complementing protein 6 OS=Homo sapiens OX=9606 GN=XRCC6 PE=1 SV=2	1	16	16	16	12	11	11	13	14	11	12	11	11	13	14	11	12	11	11	13	14	11	34.6	34.6	34.6	69.842	609	609	1	161	0	67.301	By MS/MS	By MS/MS	By MS/MS	By MS/MS	By MS/MS	By MS/MS	24.1	23	22.2	30.5
P13010	P13010	16	16	16	X-ray repair cross-complementing protein 5	XRCC5	sp|P13010|XRCC5_HUMAN X-ray repair cross-complementing protein 5 OS=Homo sapiens OX=9606 GN=XRCC5 PE=1 SV=3	1	16	16	16	12	11	11	16	13	9	12	11	11	16	13	9	12	11	11	16	13	9	24.2	24.2	24.2	82.704	732	732	1	180	0	32.018	By MS/MS	By MS/MS	By MS/MS	By MS/MS	By MS/MS	By MS/MS	15.8	15.6	15.6	24.2
P13073	P13073	6	6	6	Cytochrome c oxidase subunit 4 isoform 1, mitochondrial	COX4I1	sp|P13073|COX41_HUMAN Cytochrome c oxidase subunit 4 isoform 1, mitochondrial OS=Homo sapiens OX=9606 GN=COX4I1 PE=1 SV=1	1	6	6	6	6	4	6	6	5	3	6	4	6	6	5	3	6	4	6	6	5	3	26.6	26.6	26.6	19.576	169	169	1	73	0	11.486	By MS/MS	By MS/MS	By MS/MS	By MS/MS	By MS/MS	By MS/MS	26.6	20.1	26.6	26.6
P13164;Q01629;Q01628	P13164;Q01629;Q01628	1;1;1	1;1;1	1;1;1	Interferon-induced transmembrane protein 1;Interferon-induced transmembrane protein 2;Interferon-induced transmembrane protein 3	IFITM1;IFITM2;IFITM3	sp|P13164|IFM1_HUMAN Interferon-induced transmembrane protein 1 OS=Homo sapiens OX=9606 GN=IFITM1 PE=1 SV=3;sp|Q01629|IFM2_HUMAN Interferon-induced transmembrane protein 2 OS=Homo sapiens OX=9606 GN=IFITM2 PE=1 SV=2;sp|Q01628|IFM3_HUMAN Interferon-induced	3	1	1	1	0	0	0	0	0	0	0	0	0	0	0	0	0	0	0	0	0	0	12.8	12.8	12.8	13.964	125	125;132;133	1	2	0	2.5114							0	0	0	0
P13489	P13489	20	20	20	Ribonuclease inhibitor	RNH1	sp|P13489|RINI_HUMAN Ribonuclease inhibitor OS=Homo sapiens OX=9606 GN=RNH1 PE=1 SV=2	1	20	20	20	14	13	14	19	19	17	14	13	14	19	19	17	14	13	14	19	19	17	56.8	56.8	56.8	49.973	461	461	1	192	0	323.31	By MS/MS	By MS/MS	By MS/MS	By MS/MS	By MS/MS	By MS/MS	31.2	29.7	31.2	52.1
P13498	P13498	1	1	1	Cytochrome b-245 light chain	CYBA	sp|P13498|CY24A_HUMAN Cytochrome b-245 light chain OS=Homo sapiens OX=9606 GN=CYBA PE=1 SV=3	1	1	1	1	1	1	1	1	1	1	1	1	1	1	1	1	1	1	1	1	1	1	15.9	15.9	15.9	21.012	195	195	1	6	0	4.1207	By matching	By MS/MS	By MS/MS	By MS/MS	By MS/MS	By MS/MS	15.9	15.9	15.9	15.9
P13591	P13591	8	8	8	Neural cell adhesion molecule 1	NCAM1	sp|P13591|NCAM1_HUMAN Neural cell adhesion molecule 1 OS=Homo sapiens OX=9606 GN=NCAM1 PE=1 SV=3	1	8	8	8	5	3	6	7	6	5	5	3	6	7	6	5	5	3	6	7	6	5	13.5	13.5	13.5	94.573	858	858	1	62	0	202.55	By MS/MS	By MS/MS	By MS/MS	By MS/MS	By MS/MS	By MS/MS	8.2	4.8	9.4	12.5
P13612	P13612	1	1	1	Integrin alpha-4	ITGA4	sp|P13612|ITA4_HUMAN Integrin alpha-4 OS=Homo sapiens OX=9606 GN=ITGA4 PE=1 SV=3	1	1	1	1	1	0	1	1	0	0	1	0	1	1	0	0	1	0	1	1	0	0	1.1	1.1	1.1	114.9	1032	1032	1	8	0.0018498	1.4689	By MS/MS		By matching	By MS/MS			1.1	0	1.1	1.1
P13639	P13639	35	35	34	Elongation factor 2	EEF2	sp|P13639|EF2_HUMAN Elongation factor 2 OS=Homo sapiens OX=9606 GN=EEF2 PE=1 SV=4	1	35	35	34	29	25	26	33	29	26	29	25	26	33	29	26	28	24	25	32	28	25	41.6	41.6	40.4	95.337	858	858	1	500	0	255.95	By MS/MS	By MS/MS	By MS/MS	By MS/MS	By MS/MS	By MS/MS	33.8	32.3	32.1	39.6
P13667	P13667	20	20	20	Protein disulfide-isomerase A4	PDIA4	sp|P13667|PDIA4_HUMAN Protein disulfide-isomerase A4 OS=Homo sapiens OX=9606 GN=PDIA4 PE=1 SV=2	1	20	20	20	15	13	16	19	17	17	15	13	16	19	17	17	15	13	16	19	17	17	37.2	37.2	37.2	72.932	645	645	1	227	0	43.028	By MS/MS	By MS/MS	By MS/MS	By MS/MS	By MS/MS	By MS/MS	29.1	22.8	30.7	37.1
P13674	P13674	7	7	7	Prolyl 4-hydroxylase subunit alpha-1	P4HA1	sp|P13674|P4HA1_HUMAN Prolyl 4-hydroxylase subunit alpha-1 OS=Homo sapiens OX=9606 GN=P4HA1 PE=1 SV=2	1	7	7	7	7	3	5	7	5	4	7	3	5	7	5	4	7	3	5	7	5	4	16.9	16.9	16.9	61.049	534	534	1	65	0	15.189	By MS/MS	By MS/MS	By MS/MS	By MS/MS	By MS/MS	By MS/MS	16.9	7.1	12.5	16.9
P13693;Q56UQ5	P13693	5;1	5;1	5;1	Translationally-controlled tumor protein	TPT1	sp|P13693|TCTP_HUMAN Translationally-controlled tumor protein OS=Homo sapiens OX=9606 GN=TPT1 PE=1 SV=1	2	5	5	5	3	2	3	5	5	4	3	2	3	5	5	4	3	2	3	5	5	4	31.4	31.4	31.4	19.595	172	172;140	1	53	0	74.666	By MS/MS	By MS/MS	By MS/MS	By MS/MS	By MS/MS	By MS/MS	23.3	15.7	23.3	31.4
P13716	P13716	2	2	2	Delta-aminolevulinic acid dehydratase	ALAD	sp|P13716|HEM2_HUMAN Delta-aminolevulinic acid dehydratase OS=Homo sapiens OX=9606 GN=ALAD PE=1 SV=1	1	2	2	2	2	1	2	2	1	0	2	1	2	2	1	0	2	1	2	2	1	0	8.8	8.8	8.8	36.294	330	330	1	13	0	2.3239	By MS/MS	By matching	By MS/MS	By MS/MS	By matching		8.8	5.8	8.8	8.8
P13747	P13747	2	1	1	HLA class I histocompatibility antigen, alpha chain E	HLA-E	sp|P13747|HLAE_HUMAN HLA class I histocompatibility antigen, alpha chain E OS=Homo sapiens OX=9606 GN=HLA-E PE=1 SV=3	1	2	1	1	1	1	0	1	0	0	0	0	0	0	0	0	0	0	0	0	0	0	7.8	4.2	4.2	40.156	358	358	1	1	0.0015302	1.6499	By matching	By matching		By matching			3.6	3.6	0	3.6
P13796	P13796	29	29	25	Plastin-2	LCP1	sp|P13796|PLSL_HUMAN Plastin-2 OS=Homo sapiens OX=9606 GN=LCP1 PE=1 SV=6	1	29	29	25	22	17	20	27	23	21	22	17	20	27	23	21	18	13	16	23	19	17	55.3	55.3	49.8	70.288	627	627	1	406	0	179.63	By MS/MS	By MS/MS	By MS/MS	By MS/MS	By MS/MS	By MS/MS	40.4	31.9	36.2	53.7
P13797	P13797	5	1	1	Plastin-3	PLS3	sp|P13797|PLST_HUMAN Plastin-3 OS=Homo sapiens OX=9606 GN=PLS3 PE=1 SV=4	1	5	1	1	4	4	4	4	4	4	0	0	0	0	0	0	0	0	0	0	0	0	9.4	3.8	3.8	70.81	630	630	1	1	1	-2	By matching	By matching	By matching	By matching	By matching	By matching	5.6	5.6	5.6	5.6
P13798	P13798	8	8	8	Acylamino-acid-releasing enzyme	APEH	sp|P13798|ACPH_HUMAN Acylamino-acid-releasing enzyme OS=Homo sapiens OX=9606 GN=APEH PE=1 SV=4	1	8	8	8	7	6	7	8	8	7	7	6	7	8	8	7	7	6	7	8	8	7	18.4	18.4	18.4	81.224	732	732	1	82	0	86.262	By MS/MS	By MS/MS	By MS/MS	By MS/MS	By MS/MS	By MS/MS	15.2	13.7	15.2	18.4
P13804	P13804	8	8	8	Electron transfer flavoprotein subunit alpha, mitochondrial	ETFA	sp|P13804|ETFA_HUMAN Electron transfer flavoprotein subunit alpha, mitochondrial OS=Homo sapiens OX=9606 GN=ETFA PE=1 SV=1	1	8	8	8	6	6	6	8	7	7	6	6	6	8	7	7	6	6	6	8	7	7	34.8	34.8	34.8	35.079	333	333	1	81	0	232.71	By MS/MS	By MS/MS	By MS/MS	By MS/MS	By MS/MS	By MS/MS	26.7	26.7	26.7	34.8
P13807	P13807	4	4	4	Glycogen [starch] synthase, muscle	GYS1	sp|P13807|GYS1_HUMAN Glycogen [starch] synthase, muscle OS=Homo sapiens OX=9606 GN=GYS1 PE=1 SV=2	1	4	4	4	3	2	4	4	2	2	3	2	4	4	2	2	3	2	4	4	2	2	5.8	5.8	5.8	83.785	737	737	1	33	0	4.8057	By MS/MS	By MS/MS	By MS/MS	By MS/MS	By MS/MS	By matching	4.5	2.8	5.8	5.8
P13861	P13861	7	7	5	cAMP-dependent protein kinase type II-alpha regulatory subunit	PRKAR2A	sp|P13861|KAP2_HUMAN cAMP-dependent protein kinase type II-alpha regulatory subunit OS=Homo sapiens OX=9606 GN=PRKAR2A PE=1 SV=2	1	7	7	5	2	2	2	4	4	2	2	2	2	4	4	2	0	0	0	2	2	0	23.8	23.8	17.1	45.518	404	404	1	41	0	9.8879	By matching	By matching	By matching	By MS/MS	By MS/MS	By matching	6.7	6.7	6.7	15.8
P13995	P13995	4	4	4	Bifunctional methylenetetrahydrofolate dehydrogenase/cyclohydrolase, mitochondrial;NAD-dependent methylenetetrahydrofolate dehydrogenase;Methenyltetrahydrofolate cyclohydrolase	MTHFD2	sp|P13995|MTDC_HUMAN Bifunctional methylenetetrahydrofolate dehydrogenase/cyclohydrolase, mitochondrial OS=Homo sapiens OX=9606 GN=MTHFD2 PE=1 SV=2	1	4	4	4	2	1	2	4	2	2	2	1	2	4	2	2	2	1	2	4	2	2	14.6	14.6	14.6	37.895	350	350	1	29	0	4.9297	By MS/MS	By MS/MS	By MS/MS	By MS/MS	By MS/MS	By MS/MS	6.6	3.1	6.6	14.6
P14174	P14174	2	2	2	Macrophage migration inhibitory factor	MIF	sp|P14174|MIF_HUMAN Macrophage migration inhibitory factor OS=Homo sapiens OX=9606 GN=MIF PE=1 SV=4	1	2	2	2	2	2	2	2	2	2	2	2	2	2	2	2	2	2	2	2	2	2	17.4	17.4	17.4	12.476	115	115	1	25	0	4.6166	By MS/MS	By MS/MS	By MS/MS	By MS/MS	By MS/MS	By MS/MS	17.4	17.4	17.4	17.4
P14314	P14314	11	11	11	Glucosidase 2 subunit beta	PRKCSH	sp|P14314|GLU2B_HUMAN Glucosidase 2 subunit beta OS=Homo sapiens OX=9606 GN=PRKCSH PE=1 SV=2	1	11	11	11	11	11	11	10	10	9	11	11	11	10	10	9	11	11	11	10	10	9	23.9	23.9	23.9	59.425	528	528	1	132	0	133.78	By MS/MS	By MS/MS	By MS/MS	By MS/MS	By MS/MS	By MS/MS	23.9	23.9	23.9	23.5
P14317	P14317	11	11	11	Hematopoietic lineage cell-specific protein	HCLS1	sp|P14317|HCLS1_HUMAN Hematopoietic lineage cell-specific protein OS=Homo sapiens OX=9606 GN=HCLS1 PE=1 SV=3	1	11	11	11	11	8	10	11	10	8	11	8	10	11	10	8	11	8	10	11	10	8	29.2	29.2	29.2	54.013	486	486	1	159	0	33.489	By MS/MS	By MS/MS	By MS/MS	By MS/MS	By MS/MS	By MS/MS	29.2	22.6	25.9	29.2
P14324	P14324	3	3	3	Farnesyl pyrophosphate synthase	FDPS	sp|P14324|FPPS_HUMAN Farnesyl pyrophosphate synthase OS=Homo sapiens OX=9606 GN=FDPS PE=1 SV=4	1	3	3	3	3	3	3	3	3	3	3	3	3	3	3	3	3	3	3	3	3	3	9.8	9.8	9.8	48.275	419	419	1	36	0	5.688	By MS/MS	By MS/MS	By MS/MS	By MS/MS	By MS/MS	By matching	9.8	9.8	9.8	9.8
P14373	P14373	1	1	1	Zinc finger protein RFP	TRIM27	sp|P14373|TRI27_HUMAN Zinc finger protein RFP OS=Homo sapiens OX=9606 GN=TRIM27 PE=1 SV=1	1	1	1	1	0	1	1	1	0	0	0	1	1	1	0	0	0	1	1	1	0	0	3.1	3.1	3.1	58.489	513	513	1	4	1	-2		By matching	By matching	By matching			0	3.1	3.1	3.1
P14406	P14406	1	1	1	Cytochrome c oxidase subunit 7A2, mitochondrial	COX7A2	sp|P14406|CX7A2_HUMAN Cytochrome c oxidase subunit 7A2, mitochondrial OS=Homo sapiens OX=9606 GN=COX7A2 PE=1 SV=1	1	1	1	1	1	1	1	1	1	1	1	1	1	1	1	1	1	1	1	1	1	1	15.7	15.7	15.7	9.3959	83	83	1	13	0	3.5841	By MS/MS	By MS/MS	By matching	By MS/MS	By MS/MS	By MS/MS	15.7	15.7	15.7	15.7
P14415	P14415	1	1	1	Sodium/potassium-transporting ATPase subunit beta-2	ATP1B2	sp|P14415|AT1B2_HUMAN Sodium/potassium-transporting ATPase subunit beta-2 OS=Homo sapiens OX=9606 GN=ATP1B2 PE=1 SV=3	1	1	1	1	0	0	0	1	1	1	0	0	0	1	1	1	0	0	0	1	1	1	7.2	7.2	7.2	33.367	290	290	1	6	1	-2				By matching	By matching	By matching	0	0	0	7.2
P14550	P14550	6	6	6	Alcohol dehydrogenase [NADP(+)]	AKR1A1	sp|P14550|AK1A1_HUMAN Alcohol dehydrogenase [NADP(+)] OS=Homo sapiens OX=9606 GN=AKR1A1 PE=1 SV=3	1	6	6	6	2	2	2	3	2	2	2	2	2	3	2	2	2	2	2	3	2	2	27.4	27.4	27.4	36.573	325	325	1	37	0	9.2804	By MS/MS	By matching	By MS/MS	By MS/MS	By MS/MS	By MS/MS	8.6	8.6	8.6	12.9
P14618;P30613	P14618	34;1	34;1	34;1	Pyruvate kinase PKM	PKM	sp|P14618|KPYM_HUMAN Pyruvate kinase PKM OS=Homo sapiens OX=9606 GN=PKM PE=1 SV=4	2	34	34	34	25	25	26	33	31	30	25	25	26	33	31	30	25	25	26	33	31	30	58.4	58.4	58.4	57.936	531	531;574	1	466	0	323.31	By MS/MS	By MS/MS	By MS/MS	By MS/MS	By MS/MS	By MS/MS	46.7	46.9	46.9	55.4
P14625;Q58FF3	P14625	32;3	30;3	30;3	Endoplasmin	HSP90B1	sp|P14625|ENPL_HUMAN Endoplasmin OS=Homo sapiens OX=9606 GN=HSP90B1 PE=1 SV=1	2	32	30	30	26	21	23	30	29	24	24	19	21	28	27	22	24	19	21	28	27	22	41.7	40	40	92.468	803	803;399	1	325	0	323.31	By MS/MS	By MS/MS	By MS/MS	By MS/MS	By MS/MS	By MS/MS	35.7	30.3	32.9	39.9
P63162;P14678	P63162;P14678	4;4	4;4	4;4	Small nuclear ribonucleoprotein-associated protein N;Small nuclear ribonucleoprotein-associated proteins B and B	SNRPN;SNRPB	sp|P63162|RSMN_HUMAN Small nuclear ribonucleoprotein-associated protein N OS=Homo sapiens OX=9606 GN=SNRPN PE=1 SV=1;sp|P14678|RSMB_HUMAN Small nuclear ribonucleoprotein-associated proteins B and B OS=Homo sapiens OX=9606 GN=SNRPB PE=1 SV=2	2	4	4	4	3	3	4	4	3	2	3	3	4	4	3	2	3	3	4	4	3	2	17.9	17.9	17.9	24.614	240	240;240	1	45	0	23.048	By MS/MS	By MS/MS	By MS/MS	By MS/MS	By MS/MS	By MS/MS	17.9	17.9	17.9	17.9
P14735	P14735	4	4	4	Insulin-degrading enzyme	IDE	sp|P14735|IDE_HUMAN Insulin-degrading enzyme OS=Homo sapiens OX=9606 GN=IDE PE=1 SV=4	1	4	4	4	4	1	3	2	1	3	4	1	3	2	1	3	4	1	3	2	1	3	4.5	4.5	4.5	117.97	1019	1019	1	36	0	5.4499	By MS/MS	By matching	By MS/MS	By matching	By MS/MS	By matching	4.5	1.1	3	2.3
P14854	P14854	1	1	1	Cytochrome c oxidase subunit 6B1	COX6B1	sp|P14854|CX6B1_HUMAN Cytochrome c oxidase subunit 6B1 OS=Homo sapiens OX=9606 GN=COX6B1 PE=1 SV=2	1	1	1	1	1	0	0	1	1	1	1	0	0	1	1	1	1	0	0	1	1	1	14	14	14	10.192	86	86	1	8	0	8.8668	By MS/MS			By MS/MS	By MS/MS	By matching	14	0	0	14
P14859;Q9UKI9;P09086	P14859;Q9UKI9;P09086	2;1;1	2;1;1	2;1;1	POU domain, class 2, transcription factor 1;POU domain, class 2, transcription factor 3;POU domain, class 2, transcription factor 2	POU2F1;POU2F3;POU2F2	sp|P14859|PO2F1_HUMAN POU domain, class 2, transcription factor 1 OS=Homo sapiens OX=9606 GN=POU2F1 PE=1 SV=2;sp|Q9UKI9|PO2F3_HUMAN POU domain, class 2, transcription factor 3 OS=Homo sapiens OX=9606 GN=POU2F3 PE=2 SV=3;sp|P09086|PO2F2_HUMAN POU domain, cl	3	2	2	2	0	0	0	2	0	0	0	0	0	2	0	0	0	0	0	2	0	0	4.2	4.2	4.2	76.471	743	743;436;479	1	10	0	4.4746				By MS/MS			0	0	0	4.2
P14866	P14866	16	16	9	Heterogeneous nuclear ribonucleoprotein L	HNRNPL	sp|P14866|HNRPL_HUMAN Heterogeneous nuclear ribonucleoprotein L OS=Homo sapiens OX=9606 GN=HNRNPL PE=1 SV=2	1	16	16	9	13	11	11	16	15	13	13	11	11	16	15	13	7	6	6	9	8	7	39.7	39.7	23.8	64.132	589	589	1	182	0	69.883	By MS/MS	By MS/MS	By MS/MS	By MS/MS	By MS/MS	By MS/MS	34.6	23.6	30.4	39.7
P14868	P14868	15	15	15	Aspartate--tRNA ligase, cytoplasmic	DARS	sp|P14868|SYDC_HUMAN Aspartate--tRNA ligase, cytoplasmic OS=Homo sapiens OX=9606 GN=DARS PE=1 SV=2	1	15	15	15	14	13	14	14	13	13	14	13	14	14	13	13	14	13	14	14	13	13	33.9	33.9	33.9	57.136	501	501	1	164	0	39.024	By MS/MS	By MS/MS	By MS/MS	By MS/MS	By MS/MS	By MS/MS	32.1	30.1	32.1	31.9
P14927	P14927	2	2	2	Cytochrome b-c1 complex subunit 7	UQCRB	sp|P14927|QCR7_HUMAN Cytochrome b-c1 complex subunit 7 OS=Homo sapiens OX=9606 GN=UQCRB PE=1 SV=2	1	2	2	2	0	0	0	2	2	1	0	0	0	2	2	1	0	0	0	2	2	1	25.2	25.2	25.2	13.53	111	111	1	9	0	4.7929				By MS/MS	By MS/MS	By MS/MS	0	0	0	25.2
P15104	P15104	2	2	2	Glutamine synthetase	GLUL	sp|P15104|GLNA_HUMAN Glutamine synthetase OS=Homo sapiens OX=9606 GN=GLUL PE=1 SV=4	1	2	2	2	0	0	0	0	0	0	0	0	0	0	0	0	0	0	0	0	0	0	7.5	7.5	7.5	42.064	373	373	1	6	0.0082079	1.1549							0	0	0	0
P15121;C9JRZ8	P15121	4;1	4;1	4;1	Aldose reductase	AKR1B1	sp|P15121|ALDR_HUMAN Aldose reductase OS=Homo sapiens OX=9606 GN=AKR1B1 PE=1 SV=3	2	4	4	4	2	2	2	3	3	3	2	2	2	3	3	3	2	2	2	3	3	3	11.4	11.4	11.4	35.853	316	316;316	1	34	0	4.0585	By MS/MS	By matching	By matching	By MS/MS	By MS/MS	By MS/MS	5.4	8.9	5.4	11.4
P15153;P17081;Q9H4E5	P15153	7;1;1	6;0;0	2;0;0	Ras-related C3 botulinum toxin substrate 2	RAC2	sp|P15153|RAC2_HUMAN Ras-related C3 botulinum toxin substrate 2 OS=Homo sapiens OX=9606 GN=RAC2 PE=1 SV=1	3	7	6	2	6	5	6	7	7	6	5	4	5	6	6	5	2	1	2	2	2	2	38	32.3	7.8	21.429	192	192;205;214	1	63	0	17.372	By MS/MS	By MS/MS	By MS/MS	By MS/MS	By MS/MS	By MS/MS	29.2	28.6	29.2	38
P15170;Q8IYD1	P15170;Q8IYD1	6;4	6;4	6;4	Eukaryotic peptide chain release factor GTP-binding subunit ERF3A;Eukaryotic peptide chain release factor GTP-binding subunit ERF3B	GSPT1;GSPT2	sp|P15170|ERF3A_HUMAN Eukaryotic peptide chain release factor GTP-binding subunit ERF3A OS=Homo sapiens OX=9606 GN=GSPT1 PE=1 SV=1;sp|Q8IYD1|ERF3B_HUMAN Eukaryotic peptide chain release factor GTP-binding subunit ERF3B OS=Homo sapiens OX=9606 GN=GSPT2 PE=1	2	6	6	6	4	3	4	5	6	3	4	3	4	5	6	3	4	3	4	5	6	3	16	16	16	55.755	499	499;628	1	53	0	7.855	By MS/MS	By matching	By MS/MS	By MS/MS	By MS/MS	By MS/MS	8	5.8	8	13.8
P15311	P15311	12	5	5	Ezrin	EZR	sp|P15311|EZRI_HUMAN Ezrin OS=Homo sapiens OX=9606 GN=EZR PE=1 SV=4	1	12	5	5	9	8	9	10	10	9	4	4	5	4	4	3	4	4	5	4	4	3	20	9.9	9.9	69.412	586	586	1	55	0	13.74	By MS/MS	By MS/MS	By MS/MS	By MS/MS	By MS/MS	By MS/MS	15	13.1	15.2	16.7
P15374	P15374	1	1	1	Ubiquitin carboxyl-terminal hydrolase isozyme L3	UCHL3	sp|P15374|UCHL3_HUMAN Ubiquitin carboxyl-terminal hydrolase isozyme L3 OS=Homo sapiens OX=9606 GN=UCHL3 PE=1 SV=1	1	1	1	1	0	0	0	1	0	1	0	0	0	1	0	1	0	0	0	1	0	1	7	7	7	26.182	230	230	1	5	0.0015474	1.7032				By MS/MS		By matching	0	0	0	7
P15498	P15498	3	3	3	Proto-oncogene vav	VAV1	sp|P15498|VAV_HUMAN Proto-oncogene vav OS=Homo sapiens OX=9606 GN=VAV1 PE=1 SV=4	1	3	3	3	1	1	1	2	2	0	1	1	1	2	2	0	1	1	1	2	2	0	4.7	4.7	4.7	98.313	845	845	1	19	0	4.9537	By matching	By MS/MS	By matching	By MS/MS	By MS/MS		1.2	1.2	1.2	2.8
P15531;P22392;O60361	P15531;P22392	7;4;2	7;4;2	7;4;2	Nucleoside diphosphate kinase A;Nucleoside diphosphate kinase B	NME1;NME2	sp|P15531|NDKA_HUMAN Nucleoside diphosphate kinase A OS=Homo sapiens OX=9606 GN=NME1 PE=1 SV=1;sp|P22392|NDKB_HUMAN Nucleoside diphosphate kinase B OS=Homo sapiens OX=9606 GN=NME2 PE=1 SV=1	3	7	7	7	6	6	6	7	7	6	6	6	6	7	7	6	6	6	6	7	7	6	57.2	57.2	57.2	17.149	152	152;152;137	1	107	0	11.262	By MS/MS	By MS/MS	By MS/MS	By MS/MS	By MS/MS	By MS/MS	46.1	50.7	50.7	57.2
P15586	P15586	4	4	4	N-acetylglucosamine-6-sulfatase	GNS	sp|P15586|GNS_HUMAN N-acetylglucosamine-6-sulfatase OS=Homo sapiens OX=9606 GN=GNS PE=1 SV=3	1	4	4	4	3	2	3	3	2	1	3	2	3	3	2	1	3	2	3	3	2	1	8.3	8.3	8.3	62.081	552	552	1	34	0	6.0583	By MS/MS	By matching	By MS/MS	By matching	By MS/MS	By matching	6	3.8	6	6.2
P15880	P15880	8	8	8	40S ribosomal protein S2	RPS2	sp|P15880|RS2_HUMAN 40S ribosomal protein S2 OS=Homo sapiens OX=9606 GN=RPS2 PE=1 SV=2	1	8	8	8	4	3	4	7	7	6	4	3	4	7	7	6	4	3	4	7	7	6	33.8	33.8	33.8	31.324	293	293	1	64	0	12.7	By MS/MS	By MS/MS	By MS/MS	By MS/MS	By MS/MS	By MS/MS	14.3	10.6	14.7	28.7
P15924	P15924	1	1	1	Desmoplakin	DSP	sp|P15924|DESP_HUMAN Desmoplakin OS=Homo sapiens OX=9606 GN=DSP PE=1 SV=3	1	1	1	1	0	0	0	0	0	0	0	0	0	0	0	0	0	0	0	0	0	0	0.3	0.3	0.3	331.77	2871	2871	1	1	1	-2							0	0	0	0
P15927	P15927	2	2	2	Replication protein A 32 kDa subunit	RPA2	sp|P15927|RFA2_HUMAN Replication protein A 32 kDa subunit OS=Homo sapiens OX=9606 GN=RPA2 PE=1 SV=1	1	2	2	2	0	0	1	2	0	0	0	0	1	2	0	0	0	0	1	2	0	0	11.1	11.1	11.1	29.247	270	270	1	16	0	2.4471			By MS/MS	By MS/MS			0	0	8.1	11.1
P16070	P16070	5	5	5	CD44 antigen	CD44	sp|P16070|CD44_HUMAN CD44 antigen OS=Homo sapiens OX=9606 GN=CD44 PE=1 SV=3	1	5	5	5	4	2	3	4	4	2	4	2	3	4	4	2	4	2	3	4	4	2	7.3	7.3	7.3	81.537	742	742	1	59	0	8.5586	By MS/MS	By MS/MS	By MS/MS	By MS/MS	By MS/MS	By MS/MS	6.1	3.9	5	6.2
P16150	P16150	3	3	3	Leukosialin	SPN	sp|P16150|LEUK_HUMAN Leukosialin OS=Homo sapiens OX=9606 GN=SPN PE=1 SV=1	1	3	3	3	3	2	3	3	2	2	3	2	3	3	2	2	3	2	3	3	2	2	14	14	14	40.321	400	400	1	33	0	17.297	By MS/MS	By MS/MS	By matching	By MS/MS	By MS/MS	By MS/MS	14	11.5	14	14
P16152	P16152	10	10	8	Carbonyl reductase [NADPH] 1	CBR1	sp|P16152|CBR1_HUMAN Carbonyl reductase [NADPH] 1 OS=Homo sapiens OX=9606 GN=CBR1 PE=1 SV=3	1	10	10	8	8	6	9	9	8	8	8	6	9	9	8	8	6	4	7	7	6	6	50.9	50.9	40.4	30.375	277	277	1	103	0	46.152	By MS/MS	By MS/MS	By MS/MS	By MS/MS	By MS/MS	By MS/MS	43.7	33.9	46.9	46.9
P16220	P16220	2	2	2	Cyclic AMP-responsive element-binding protein 1	CREB1	sp|P16220|CREB1_HUMAN Cyclic AMP-responsive element-binding protein 1 OS=Homo sapiens OX=9606 GN=CREB1 PE=1 SV=2	1	2	2	2	1	1	0	2	2	0	1	1	0	2	2	0	1	1	0	2	2	0	12.6	12.6	12.6	36.688	341	341	1	13	0	3.1516	By matching	By matching		By MS/MS	By MS/MS		4.1	4.1	0	12.6
P16278	P16278	3	3	3	Beta-galactosidase	GLB1	sp|P16278|BGAL_HUMAN Beta-galactosidase OS=Homo sapiens OX=9606 GN=GLB1 PE=1 SV=2	1	3	3	3	2	0	1	3	3	0	2	0	1	3	3	0	2	0	1	3	3	0	6.6	6.6	6.6	76.074	677	677	1	21	0	7.3813	By matching		By MS/MS	By MS/MS	By MS/MS		4.3	0	2.2	6.6
P16284	P16284	5	5	5	Platelet endothelial cell adhesion molecule	PECAM1	sp|P16284|PECA1_HUMAN Platelet endothelial cell adhesion molecule OS=Homo sapiens OX=9606 GN=PECAM1 PE=1 SV=2	1	5	5	5	1	0	1	3	0	0	1	0	1	3	0	0	1	0	1	3	0	0	8.9	8.9	8.9	82.521	738	738	1	20	0	4.8297	By matching		By MS/MS	By MS/MS			1.2	0	1.2	5.6
P16401	P16401	7	7	7	Histone H1.5	HIST1H1B	sp|P16401|H15_HUMAN Histone H1.5 OS=Homo sapiens OX=9606 GN=HIST1H1B PE=1 SV=3	1	7	7	7	7	6	7	7	7	7	7	6	7	7	7	7	7	6	7	7	7	7	24.3	24.3	24.3	22.58	226	226	1	107	0	22.631	By MS/MS	By MS/MS	By MS/MS	By MS/MS	By MS/MS	By MS/MS	24.3	23.5	24.3	24.3
P16435	P16435	3	3	3	NADPH--cytochrome P450 reductase	POR	sp|P16435|NCPR_HUMAN NADPH--cytochrome P450 reductase OS=Homo sapiens OX=9606 GN=POR PE=1 SV=2	1	3	3	3	2	2	2	3	2	1	2	2	2	3	2	1	2	2	2	3	2	1	5	5	5	76.689	677	677	1	23	0	4.6009	By MS/MS	By MS/MS	By MS/MS	By MS/MS	By MS/MS	By matching	3.1	3.1	3.1	5
P16615;O14983	P16615	13;4	13;4	9;3	Sarcoplasmic/endoplasmic reticulum calcium ATPase 2	ATP2A2	sp|P16615|AT2A2_HUMAN Sarcoplasmic/endoplasmic reticulum calcium ATPase 2 OS=Homo sapiens OX=9606 GN=ATP2A2 PE=1 SV=1	2	13	13	9	12	8	11	11	10	7	12	8	11	11	10	7	8	4	7	7	6	3	15.2	15.2	10	114.76	1042	1042;1001	1	126	0	37.286	By MS/MS	By MS/MS	By MS/MS	By MS/MS	By MS/MS	By MS/MS	13.6	9.8	12.8	13.4
P16671	P16671	2	2	2	Platelet glycoprotein 4	CD36	sp|P16671|CD36_HUMAN Platelet glycoprotein 4 OS=Homo sapiens OX=9606 GN=CD36 PE=1 SV=2	1	2	2	2	2	1	2	2	2	2	2	1	2	2	2	2	2	1	2	2	2	2	6.6	6.6	6.6	53.053	472	472	1	11	0	6.042	By MS/MS	By MS/MS	By MS/MS	By MS/MS	By MS/MS	By MS/MS	6.6	3.8	6.6	6.6
P16885	P16885	5	5	5	1-phosphatidylinositol 4,5-bisphosphate phosphodiesterase gamma-2	PLCG2	sp|P16885|PLCG2_HUMAN 1-phosphatidylinositol 4,5-bisphosphate phosphodiesterase gamma-2 OS=Homo sapiens OX=9606 GN=PLCG2 PE=1 SV=4	1	5	5	5	0	0	1	1	0	0	0	0	1	1	0	0	0	0	1	1	0	0	5.2	5.2	5.2	147.87	1265	1265	1	24	0	21.38			By matching	By MS/MS			0	0	0.8	0.9
P16930	P16930	4	4	4	Fumarylacetoacetase	FAH	sp|P16930|FAAA_HUMAN Fumarylacetoacetase OS=Homo sapiens OX=9606 GN=FAH PE=1 SV=2	1	4	4	4	0	0	0	0	0	0	0	0	0	0	0	0	0	0	0	0	0	0	10	10	10	46.374	419	419	1	10	0	7.0124							0	0	0	0
P16949	P16949	5	5	4	Stathmin	STMN1	sp|P16949|STMN1_HUMAN Stathmin OS=Homo sapiens OX=9606 GN=STMN1 PE=1 SV=3	1	5	5	4	5	5	5	5	4	5	5	5	5	5	4	5	4	4	4	4	3	4	32.2	32.2	26.2	17.302	149	149	1	62	0	80.573	By MS/MS	By MS/MS	By MS/MS	By MS/MS	By MS/MS	By MS/MS	32.2	32.2	32.2	32.2
P16989	P16989	10	5	5	Y-box-binding protein 3	YBX3	sp|P16989|YBOX3_HUMAN Y-box-binding protein 3 OS=Homo sapiens OX=9606 GN=YBX3 PE=1 SV=4	1	10	5	5	8	7	5	8	9	8	4	4	2	3	4	4	4	4	2	3	4	4	44.1	37.6	37.6	40.089	372	372	1	43	0	46.423	By MS/MS	By MS/MS	By MS/MS	By MS/MS	By MS/MS	By MS/MS	37.6	37.6	18.5	32.5
P17050	P17050	3	3	3	Alpha-N-acetylgalactosaminidase	NAGA	sp|P17050|NAGAB_HUMAN Alpha-N-acetylgalactosaminidase OS=Homo sapiens OX=9606 GN=NAGA PE=1 SV=2	1	3	3	3	1	1	2	2	2	1	1	1	2	2	2	1	1	1	2	2	2	1	9.7	9.7	9.7	46.564	411	411	1	24	0	9.5877	By MS/MS	By matching	By MS/MS	By MS/MS	By MS/MS	By matching	2.9	2.7	5.6	5.6
P17066;P48741	P17066;P48741	9;5	1;1	1;1	Heat shock 70 kDa protein 6;Putative heat shock 70 kDa protein 7	HSPA6;HSPA7	sp|P17066|HSP76_HUMAN Heat shock 70 kDa protein 6 OS=Homo sapiens OX=9606 GN=HSPA6 PE=1 SV=2;sp|P48741|HSP77_HUMAN Putative heat shock 70 kDa protein 7 OS=Homo sapiens OX=9606 GN=HSPA7 PE=5 SV=2	2	9	1	1	8	8	8	9	8	9	1	1	1	1	1	1	1	1	1	1	1	1	14	1.7	1.7	71.027	643	643;367	1	13	0	14.987	By MS/MS	By MS/MS	By MS/MS	By MS/MS	By MS/MS	By MS/MS	12.6	12.6	12.6	14
P17174	P17174	4	4	4	Aspartate aminotransferase, cytoplasmic	GOT1	sp|P17174|AATC_HUMAN Aspartate aminotransferase, cytoplasmic OS=Homo sapiens OX=9606 GN=GOT1 PE=1 SV=3	1	4	4	4	0	0	0	0	0	0	0	0	0	0	0	0	0	0	0	0	0	0	12.8	12.8	12.8	46.247	413	413	1	12	0	6.8764							0	0	0	0
P17480	P17480	2	2	2	Nucleolar transcription factor 1	UBTF	sp|P17480|UBF1_HUMAN Nucleolar transcription factor 1 OS=Homo sapiens OX=9606 GN=UBTF PE=1 SV=1	1	2	2	2	2	1	2	2	1	1	2	1	2	2	1	1	2	1	2	2	1	1	3.7	3.7	3.7	89.405	764	764	1	20	0.0015337	1.6633	By MS/MS	By matching	By MS/MS	By MS/MS	By matching	By matching	3.7	2.1	3.7	3.7
P17568	P17568	1	1	1	NADH dehydrogenase [ubiquinone] 1 beta subcomplex subunit 7	NDUFB7	sp|P17568|NDUB7_HUMAN NADH dehydrogenase [ubiquinone] 1 beta subcomplex subunit 7 OS=Homo sapiens OX=9606 GN=NDUFB7 PE=1 SV=4	1	1	1	1	1	1	1	1	1	1	1	1	1	1	1	1	1	1	1	1	1	1	7.3	7.3	7.3	16.402	137	137	1	11	0.0098505	1.1232	By matching	By matching	By matching	By matching	By matching	By matching	7.3	7.3	7.3	7.3
P17655	P17655	8	8	8	Calpain-2 catalytic subunit	CAPN2	sp|P17655|CAN2_HUMAN Calpain-2 catalytic subunit OS=Homo sapiens OX=9606 GN=CAPN2 PE=1 SV=6	1	8	8	8	4	2	4	5	2	1	4	2	4	5	2	1	4	2	4	5	2	1	13.4	13.4	13.4	79.994	700	700	1	57	0	10.121	By matching	By matching	By matching	By MS/MS	By matching	By matching	6.6	4	8	8.3
P17676	P17676	1	1	1	CCAAT/enhancer-binding protein beta	CEBPB	sp|P17676|CEBPB_HUMAN CCAAT/enhancer-binding protein beta OS=Homo sapiens OX=9606 GN=CEBPB PE=1 SV=2	1	1	1	1	0	0	0	0	0	0	0	0	0	0	0	0	0	0	0	0	0	0	5.2	5.2	5.2	36.105	345	345	1	3	0.0021978	1.43							0	0	0	0
P17812;Q9NRF8	P17812	12;1	12;1	12;1	CTP synthase 1	CTPS1	sp|P17812|PYRG1_HUMAN CTP synthase 1 OS=Homo sapiens OX=9606 GN=CTPS1 PE=1 SV=2	2	12	12	12	11	9	11	12	11	9	11	9	11	12	11	9	11	9	11	12	11	9	26.1	26.1	26.1	66.69	591	591;586	1	131	0	20.276	By MS/MS	By MS/MS	By MS/MS	By MS/MS	By MS/MS	By MS/MS	23.7	19.3	23.7	26.1
P17813	P17813	4	4	4	Endoglin	ENG	sp|P17813|EGLN_HUMAN Endoglin OS=Homo sapiens OX=9606 GN=ENG PE=1 SV=2	1	4	4	4	1	0	1	3	1	0	1	0	1	3	1	0	1	0	1	3	1	0	9.7	9.7	9.7	70.577	658	658	1	11	0	10.463	By MS/MS		By MS/MS	By MS/MS	By MS/MS		2.4	0	2.1	7.6
P17844	P17844	18	12	12	Probable ATP-dependent RNA helicase DDX5	DDX5	sp|P17844|DDX5_HUMAN Probable ATP-dependent RNA helicase DDX5 OS=Homo sapiens OX=9606 GN=DDX5 PE=1 SV=1	1	18	12	12	16	14	17	17	17	16	11	9	11	11	11	11	11	9	11	11	11	11	33.1	22.5	22.5	69.147	614	614	1	147	0	33.453	By MS/MS	By MS/MS	By MS/MS	By MS/MS	By MS/MS	By MS/MS	29.5	25.6	31.3	31.3
P17858	P17858	9	7	7	ATP-dependent 6-phosphofructokinase, liver type	PFKL	sp|P17858|PFKAL_HUMAN ATP-dependent 6-phosphofructokinase, liver type OS=Homo sapiens OX=9606 GN=PFKL PE=1 SV=6	1	9	7	7	7	6	7	9	7	6	5	5	6	7	6	5	5	5	6	7	6	5	15.8	12.2	12.2	85.018	780	780	1	73	0	21.85	By MS/MS	By MS/MS	By MS/MS	By MS/MS	By MS/MS	By MS/MS	12.9	11.2	12.7	15.8
P17980	P17980	12	12	12	26S protease regulatory subunit 6A	PSMC3	sp|P17980|PRS6A_HUMAN 26S proteasome regulatory subunit 6A OS=Homo sapiens OX=9606 GN=PSMC3 PE=1 SV=3	1	12	12	12	10	6	10	11	11	9	10	6	10	11	11	9	10	6	10	11	11	9	32.3	32.3	32.3	49.203	439	439	1	131	0	40.785	By MS/MS	By MS/MS	By MS/MS	By MS/MS	By MS/MS	By MS/MS	25.1	16.4	27.1	32.3
P17987	P17987	18	18	18	T-complex protein 1 subunit alpha	TCP1	sp|P17987|TCPA_HUMAN T-complex protein 1 subunit alpha OS=Homo sapiens OX=9606 GN=TCP1 PE=1 SV=1	1	18	18	18	16	14	15	18	18	16	16	14	15	18	18	16	16	14	15	18	18	16	38.7	38.7	38.7	60.343	556	556	1	245	0	127.41	By MS/MS	By MS/MS	By MS/MS	By MS/MS	By MS/MS	By MS/MS	30.9	26.1	28.2	38.7
P18031	P18031	2	2	2	Tyrosine-protein phosphatase non-receptor type 1	PTPN1	sp|P18031|PTN1_HUMAN Tyrosine-protein phosphatase non-receptor type 1 OS=Homo sapiens OX=9606 GN=PTPN1 PE=1 SV=1	1	2	2	2	2	2	2	2	1	1	2	2	2	2	1	1	2	2	2	2	1	1	5.5	5.5	5.5	49.966	435	435	1	19	0	7.9755	By MS/MS	By MS/MS	By MS/MS	By MS/MS	By matching	By matching	5.5	5.5	5.5	5.5
P18085	P18085	3	1	1	ADP-ribosylation factor 4	ARF4	sp|P18085|ARF4_HUMAN ADP-ribosylation factor 4 OS=Homo sapiens OX=9606 GN=ARF4 PE=1 SV=3	1	3	1	1	1	1	1	2	1	1	0	0	0	0	0	0	0	0	0	0	0	0	23.3	5.6	5.6	20.511	180	180	1	5	0.0015462	1.7014	By matching	By matching	By matching	By matching	By matching	By matching	6.1	6.1	6.1	17.8
P18124	P18124	4	4	4	60S ribosomal protein L7	RPL7	sp|P18124|RL7_HUMAN 60S ribosomal protein L7 OS=Homo sapiens OX=9606 GN=RPL7 PE=1 SV=1	1	4	4	4	4	3	4	4	4	4	4	3	4	4	4	4	4	3	4	4	4	4	19.4	19.4	19.4	29.225	248	248	1	53	0	6.4632	By MS/MS	By MS/MS	By MS/MS	By MS/MS	By MS/MS	By MS/MS	19.4	15.3	19.4	19.4
P18206	P18206	11	11	11	Vinculin	VCL	sp|P18206|VINC_HUMAN Vinculin OS=Homo sapiens OX=9606 GN=VCL PE=1 SV=4	1	11	11	11	7	4	7	10	7	7	7	4	7	10	7	7	7	4	7	10	7	7	11.6	11.6	11.6	123.8	1134	1134	1	88	0	20.816	By MS/MS	By MS/MS	By MS/MS	By MS/MS	By MS/MS	By MS/MS	6.6	4.1	6.5	10.2
P18433	P18433	1	1	1	Receptor-type tyrosine-protein phosphatase alpha	PTPRA	sp|P18433|PTPRA_HUMAN Receptor-type tyrosine-protein phosphatase alpha OS=Homo sapiens OX=9606 GN=PTPRA PE=1 SV=3	1	1	1	1	0	0	0	0	0	0	0	0	0	0	0	0	0	0	0	0	0	0	2	2	2	90.718	802	802	1	1	1	-2							0	0	0	0
P18583	P18583	7	7	7	Protein SON	SON	sp|P18583|SON_HUMAN Protein SON OS=Homo sapiens OX=9606 GN=SON PE=1 SV=4	1	7	7	7	3	3	4	7	5	3	3	3	4	7	5	3	3	3	4	7	5	3	4.7	4.7	4.7	263.83	2426	2426	1	43	0	15.69	By MS/MS	By MS/MS	By MS/MS	By MS/MS	By MS/MS	By MS/MS	1.6	1.4	2.3	4.7
P18615	P18615	2	2	2	Negative elongation factor E	NELFE	sp|P18615|NELFE_HUMAN Negative elongation factor E OS=Homo sapiens OX=9606 GN=NELFE PE=1 SV=3	1	2	2	2	0	0	0	1	0	0	0	0	0	1	0	0	0	0	0	1	0	0	10	10	10	43.239	380	380	1	8	0	2.784				By MS/MS			0	0	0	5.3
P18669;P15259;Q8N0Y7	P18669	13;4;4	13;4;4	13;4;4	Phosphoglycerate mutase 1	PGAM1	sp|P18669|PGAM1_HUMAN Phosphoglycerate mutase 1 OS=Homo sapiens OX=9606 GN=PGAM1 PE=1 SV=2	3	13	13	13	11	11	13	13	12	13	11	11	13	13	12	13	11	11	13	13	12	13	53.9	53.9	53.9	28.804	254	254;253;254	1	226	0	178.04	By MS/MS	By MS/MS	By MS/MS	By MS/MS	By MS/MS	By MS/MS	53.5	53.1	53.9	53.9
P18754	P18754	7	7	7	Regulator of chromosome condensation	RCC1	sp|P18754|RCC1_HUMAN Regulator of chromosome condensation OS=Homo sapiens OX=9606 GN=RCC1 PE=1 SV=1	1	7	7	7	3	3	5	6	4	3	3	3	5	6	4	3	3	3	5	6	4	3	25.4	25.4	25.4	44.969	421	421	1	58	0	22.79	By MS/MS	By MS/MS	By MS/MS	By MS/MS	By MS/MS	By MS/MS	13.1	10.9	20	23.5
P18846	P18846	1	1	1	Cyclic AMP-dependent transcription factor ATF-1	ATF1	sp|P18846|ATF1_HUMAN Cyclic AMP-dependent transcription factor ATF-1 OS=Homo sapiens OX=9606 GN=ATF1 PE=1 SV=2	1	1	1	1	0	0	0	1	0	0	0	0	0	1	0	0	0	0	0	1	0	0	9.6	9.6	9.6	29.232	271	271	1	3	0	3.6741				By matching			0	0	0	9.6
P18858	P18858	4	4	4	DNA ligase 1	LIG1	sp|P18858|DNLI1_HUMAN DNA ligase 1 OS=Homo sapiens OX=9606 GN=LIG1 PE=1 SV=1	1	4	4	4	1	0	0	0	1	0	1	0	0	0	1	0	1	0	0	0	1	0	6.5	6.5	6.5	101.73	919	919	1	12	0	4.9731	By matching				By matching		1.6	0	0	0
P18859	P18859	4	4	4	ATP synthase-coupling factor 6, mitochondrial	ATP5J	sp|P18859|ATP5J_HUMAN ATP synthase-coupling factor 6, mitochondrial OS=Homo sapiens OX=9606 GN=ATP5PF PE=1 SV=1	1	4	4	4	2	2	2	4	3	3	2	2	2	4	3	3	2	2	2	4	3	3	48.1	48.1	48.1	12.587	108	108	1	31	0	11.132	By MS/MS	By MS/MS	By MS/MS	By MS/MS	By MS/MS	By MS/MS	30.6	30.6	30.6	48.1
P18887	P18887	4	4	4	DNA repair protein XRCC1	XRCC1	sp|P18887|XRCC1_HUMAN DNA repair protein XRCC1 OS=Homo sapiens OX=9606 GN=XRCC1 PE=1 SV=2	1	4	4	4	3	0	2	2	3	1	3	0	2	2	3	1	3	0	2	2	3	1	11.2	11.2	11.2	69.476	633	633	1	25	0	4.0604	By matching		By matching	By MS/MS	By MS/MS	By MS/MS	6	0	4.6	6.8
P19338	P19338	28	28	28	Nucleolin	NCL	sp|P19338|NUCL_HUMAN Nucleolin OS=Homo sapiens OX=9606 GN=NCL PE=1 SV=3	1	28	28	28	22	22	24	24	23	21	22	22	24	24	23	21	22	22	24	24	23	21	31	31	31	76.613	710	710	1	347	0	175.13	By MS/MS	By MS/MS	By MS/MS	By MS/MS	By MS/MS	By MS/MS	24.2	25.5	27	28.5
P19367	P19367	7	6	6	Hexokinase-1	HK1	sp|P19367|HXK1_HUMAN Hexokinase-1 OS=Homo sapiens OX=9606 GN=HK1 PE=1 SV=3	1	7	6	6	4	3	4	6	5	1	3	3	3	5	4	1	3	3	3	5	4	1	9.8	8.6	8.6	102.48	917	917	1	29	0	17.248	By MS/MS	By MS/MS	By MS/MS	By MS/MS	By MS/MS	By MS/MS	5.2	4	4.8	8.6
P19388	P19388	5	5	5	DNA-directed RNA polymerases I, II, and III subunit RPABC1	POLR2E	sp|P19388|RPAB1_HUMAN DNA-directed RNA polymerases I, II, and III subunit RPABC1 OS=Homo sapiens OX=9606 GN=POLR2E PE=1 SV=4	1	5	5	5	4	0	2	4	3	1	4	0	2	4	3	1	4	0	2	4	3	1	27.1	27.1	27.1	24.551	210	210	1	25	0	4.5689	By MS/MS		By matching	By MS/MS	By MS/MS	By matching	19	0	11	22.9
P19440;A6NGU5;P36268;Q14390;B5MD39	P19440;A6NGU5;P36268	4;3;3;1;1	4;3;3;1;1	4;3;3;1;1	Gamma-glutamyltranspeptidase 1;Gamma-glutamyltranspeptidase 1 heavy chain;Gamma-glutamyltranspeptidase 1 light chain;Putative gamma-glutamyltranspeptidase 3;Putative gamma-glutamyltranspeptidase 3 heavy chain;Putative gamma-glutamyltranspeptidase 3 light chain;Inactive gamma-glutamyltranspeptidase 2	GGT1;GGT3P;GGT2	sp|P19440|GGT1_HUMAN Glutathione hydrolase 1 proenzyme OS=Homo sapiens OX=9606 GN=GGT1 PE=1 SV=2;sp|A6NGU5|GGT3_HUMAN Putative glutathione hydrolase 3 proenzyme OS=Homo sapiens OX=9606 GN=GGT3P PE=5 SV=2;sp|P36268|GGT2_HUMAN Inactive glutathione hydrolase	5	4	4	4	2	0	2	2	1	0	2	0	2	2	1	0	2	0	2	2	1	0	9.8	9.8	9.8	61.409	569	569;568;569;218;225	1	24	0	21.336	By MS/MS		By matching	By matching	By matching		4.9	0	4.9	4.9
P19474	P19474	4	4	4	E3 ubiquitin-protein ligase TRIM21	TRIM21	sp|P19474|RO52_HUMAN E3 ubiquitin-protein ligase TRIM21 OS=Homo sapiens OX=9606 GN=TRIM21 PE=1 SV=1	1	4	4	4	1	1	1	2	2	0	1	1	1	2	2	0	1	1	1	2	2	0	11.8	11.8	11.8	54.169	475	475	1	13	0	5.4861	By matching	By matching	By matching	By MS/MS	By MS/MS		1.9	1.9	1.9	6.1
P19484	P19484	1	1	1	Transcription factor EB	TFEB	sp|P19484|TFEB_HUMAN Transcription factor EB OS=Homo sapiens OX=9606 GN=TFEB PE=1 SV=3	1	1	1	1	0	0	0	0	0	1	0	0	0	0	0	1	0	0	0	0	0	1	1.9	1.9	1.9	52.864	476	476	1	1	1	-2						By MS/MS	0	0	0	0
P19623	P19623	6	6	6	Spermidine synthase	SRM	sp|P19623|SPEE_HUMAN Spermidine synthase OS=Homo sapiens OX=9606 GN=SRM PE=1 SV=1	1	6	6	6	5	5	5	6	5	5	5	5	5	6	5	5	5	5	5	6	5	5	25.5	25.5	25.5	33.824	302	302	1	63	0	15.405	By MS/MS	By MS/MS	By MS/MS	By MS/MS	By MS/MS	By MS/MS	18.5	18.5	18.5	25.5
P19784	P19784	1	1	1	Casein kinase II subunit alpha	CSNK2A2	sp|P19784|CSK22_HUMAN Casein kinase II subunit alpha OS=Homo sapiens OX=9606 GN=CSNK2A2 PE=1 SV=1	1	1	1	1	1	1	1	1	0	1	1	1	1	1	0	1	1	1	1	1	0	1	5.7	5.7	5.7	41.213	350	350	1	9	0	15.659	By matching	By MS/MS	By MS/MS	By MS/MS		By matching	5.7	5.7	5.7	5.7
P19827	P19827	1	1	1	Inter-alpha-trypsin inhibitor heavy chain H1	ITIH1	sp|P19827|ITIH1_HUMAN Inter-alpha-trypsin inhibitor heavy chain H1 OS=Homo sapiens OX=9606 GN=ITIH1 PE=1 SV=3	1	1	1	1	0	0	0	0	0	0	0	0	0	0	0	0	0	0	0	0	0	0	3	3	3	101.39	911	911	1	1	0.0095368	1.1374							0	0	0	0
P19838	P19838	1	1	1	Nuclear factor NF-kappa-B p105 subunit;Nuclear factor NF-kappa-B p50 subunit	NFKB1	sp|P19838|NFKB1_HUMAN Nuclear factor NF-kappa-B p105 subunit OS=Homo sapiens OX=9606 GN=NFKB1 PE=1 SV=2	1	1	1	1	0	0	0	1	0	0	0	0	0	1	0	0	0	0	0	1	0	0	1.8	1.8	1.8	105.35	968	968	1	2	0	2.9952				By MS/MS			0	0	0	1.8
P19971;A0A1W2PP80	P19971	4;1	4;1	4;1	Thymidine phosphorylase	TYMP	sp|P19971|TYPH_HUMAN Thymidine phosphorylase OS=Homo sapiens OX=9606 GN=TYMP PE=1 SV=2	2	4	4	4	4	2	2	2	2	2	4	2	2	2	2	2	4	2	2	2	2	2	12.7	12.7	12.7	49.955	482	482;73	1	26	0	6.1169	By MS/MS	By MS/MS	By MS/MS	By MS/MS	By MS/MS	By MS/MS	12.7	6.8	6.8	6.8
P20020;P23634;Q16720;Q01814	P20020;P23634;Q16720	3;3;2;1	3;3;2;1	3;3;2;1	Plasma membrane calcium-transporting ATPase 1;Plasma membrane calcium-transporting ATPase 4;Plasma membrane calcium-transporting ATPase 3	ATP2B1;ATP2B4;ATP2B3	sp|P20020|AT2B1_HUMAN Plasma membrane calcium-transporting ATPase 1 OS=Homo sapiens OX=9606 GN=ATP2B1 PE=1 SV=4;sp|P23634|AT2B4_HUMAN Plasma membrane calcium-transporting ATPase 4 OS=Homo sapiens OX=9606 GN=ATP2B4 PE=1 SV=2;sp|Q16720|AT2B3_HUMAN Plasma mem	4	3	3	3	1	1	1	2	2	1	1	1	1	2	2	1	1	1	1	2	2	1	4.3	4.3	4.3	134.68	1220	1220;1241;1220;1243	1	17	0	32.998	By MS/MS	By MS/MS	By MS/MS	By MS/MS	By MS/MS	By MS/MS	1.4	1.4	1.4	2.9
P20042	P20042	8	8	8	Eukaryotic translation initiation factor 2 subunit 2	EIF2S2	sp|P20042|IF2B_HUMAN Eukaryotic translation initiation factor 2 subunit 2 OS=Homo sapiens OX=9606 GN=EIF2S2 PE=1 SV=2	1	8	8	8	4	4	4	8	5	4	4	4	4	8	5	4	4	4	4	8	5	4	25.2	25.2	25.2	38.388	333	333	1	61	0	62.077	By MS/MS	By MS/MS	By MS/MS	By MS/MS	By MS/MS	By MS/MS	17.1	17.1	17.1	25.2
P20073	P20073	5	5	5	Annexin A7	ANXA7	sp|P20073|ANXA7_HUMAN Annexin A7 OS=Homo sapiens OX=9606 GN=ANXA7 PE=1 SV=3	1	5	5	5	3	1	4	4	3	2	3	1	4	4	3	2	3	1	4	4	3	2	12.1	12.1	12.1	52.739	488	488	1	35	0	11.101	By MS/MS	By matching	By MS/MS	By MS/MS	By MS/MS	By MS/MS	5.7	2.3	9	10.2
P20160	P20160	1	1	1	Azurocidin	AZU1	sp|P20160|CAP7_HUMAN Azurocidin OS=Homo sapiens OX=9606 GN=AZU1 PE=1 SV=3	1	1	1	1	0	0	0	0	0	0	0	0	0	0	0	0	0	0	0	0	0	0	6	6	6	26.885	251	251	1	3	0.001165	1.7139							0	0	0	0
P20248	P20248	1	1	1	Cyclin-A2	CCNA2	sp|P20248|CCNA2_HUMAN Cyclin-A2 OS=Homo sapiens OX=9606 GN=CCNA2 PE=1 SV=2	1	1	1	1	0	0	0	1	0	0	0	0	0	1	0	0	0	0	0	1	0	0	5.8	5.8	5.8	48.55	432	432	1	2	0	2.3033				By MS/MS			0	0	0	5.8
P20290	P20290	3	3	3	Transcription factor BTF3	BTF3	sp|P20290|BTF3_HUMAN Transcription factor BTF3 OS=Homo sapiens OX=9606 GN=BTF3 PE=1 SV=1	1	3	3	3	1	1	1	3	2	2	1	1	1	3	2	2	1	1	1	3	2	2	23.3	23.3	23.3	22.168	206	206	1	21	0	4.8909	By matching	By matching	By matching	By MS/MS	By MS/MS	By MS/MS	9.2	9.2	9.2	23.3
P20338;P61018	P20338;P61018	2;1	2;1	2;1	Ras-related protein Rab-4A;Ras-related protein Rab-4B	RAB4A;RAB4B	sp|P20338|RAB4A_HUMAN Ras-related protein Rab-4A OS=Homo sapiens OX=9606 GN=RAB4A PE=1 SV=3;sp|P61018|RAB4B_HUMAN Ras-related protein Rab-4B OS=Homo sapiens OX=9606 GN=RAB4B PE=1 SV=1	2	2	2	2	1	0	0	2	1	0	1	0	0	2	1	0	1	0	0	2	1	0	12.8	12.8	12.8	24.389	218	218;213	1	7	0	6.3572	By MS/MS			By MS/MS	By MS/MS		6.4	0	0	12.8
P20339	P20339	4	2	2	Ras-related protein Rab-5A	RAB5A	sp|P20339|RAB5A_HUMAN Ras-related protein Rab-5A OS=Homo sapiens OX=9606 GN=RAB5A PE=1 SV=2	1	4	2	2	3	2	3	4	3	2	1	0	1	2	1	0	1	0	1	2	1	0	25.6	15.3	15.3	23.658	215	215	1	10	0.0018409	1.4485	By MS/MS	By matching	By matching	By MS/MS	By matching	By matching	16.7	10.2	16.7	25.6
P20340;Q9NRW1;Q14964	P20340;Q9NRW1	5;3;1	5;3;1	5;3;1	Ras-related protein Rab-6A;Ras-related protein Rab-6B	RAB6A;RAB6B	sp|P20340|RAB6A_HUMAN Ras-related protein Rab-6A OS=Homo sapiens OX=9606 GN=RAB6A PE=1 SV=3;sp|Q9NRW1|RAB6B_HUMAN Ras-related protein Rab-6B OS=Homo sapiens OX=9606 GN=RAB6B PE=1 SV=1	3	5	5	5	4	2	2	5	5	2	4	2	2	5	5	2	4	2	2	5	5	2	28.8	28.8	28.8	23.593	208	208;208;217	1	52	0	8.6119	By MS/MS	By MS/MS	By MS/MS	By MS/MS	By MS/MS	By MS/MS	23.1	10.6	10.6	28.8
P20618	P20618	3	3	3	Proteasome subunit beta type-1	PSMB1	sp|P20618|PSB1_HUMAN Proteasome subunit beta type-1 OS=Homo sapiens OX=9606 GN=PSMB1 PE=1 SV=2	1	3	3	3	3	3	2	3	3	3	3	3	2	3	3	3	3	3	2	3	3	3	19.9	19.9	19.9	26.489	241	241	1	33	0	89.451	By MS/MS	By MS/MS	By MS/MS	By MS/MS	By MS/MS	By MS/MS	19.9	19.9	11.6	19.9
P20645	P20645	4	4	4	Cation-dependent mannose-6-phosphate receptor	M6PR	sp|P20645|MPRD_HUMAN Cation-dependent mannose-6-phosphate receptor OS=Homo sapiens OX=9606 GN=M6PR PE=1 SV=1	1	4	4	4	3	2	2	3	4	3	3	2	2	3	4	3	3	2	2	3	4	3	15.9	15.9	15.9	30.993	277	277	1	39	0	8.8835	By MS/MS	By MS/MS	By MS/MS	By MS/MS	By MS/MS	By matching	15.9	12.6	12.6	12.6
P20674	P20674	3	3	3	Cytochrome c oxidase subunit 5A, mitochondrial	COX5A	sp|P20674|COX5A_HUMAN Cytochrome c oxidase subunit 5A, mitochondrial OS=Homo sapiens OX=9606 GN=COX5A PE=1 SV=2	1	3	3	3	1	2	3	3	3	1	1	2	3	3	3	1	1	2	3	3	3	1	16.7	16.7	16.7	16.762	150	150	1	34	0	26.102	By matching	By MS/MS	By MS/MS	By MS/MS	By MS/MS	By MS/MS	6.7	16	16.7	16.7
P20700	P20700	26	26	26	Lamin-B1	LMNB1	sp|P20700|LMNB1_HUMAN Lamin-B1 OS=Homo sapiens OX=9606 GN=LMNB1 PE=1 SV=2	1	26	26	26	23	23	22	25	25	24	23	23	22	25	25	24	23	23	22	25	25	24	39.6	39.6	39.6	66.408	586	586	1	336	0	323.31	By MS/MS	By MS/MS	By MS/MS	By MS/MS	By MS/MS	By MS/MS	33.3	34	30.5	38.1
P20701	P20701	4	4	4	Integrin alpha-L	ITGAL	sp|P20701|ITAL_HUMAN Integrin alpha-L OS=Homo sapiens OX=9606 GN=ITGAL PE=1 SV=3	1	4	4	4	1	0	1	1	1	0	1	0	1	1	1	0	1	0	1	1	1	0	5	5	5	128.77	1170	1170	1	30	0	21.492	By matching		By matching	By matching	By matching		0.9	0	0.9	0.9
P20810	P20810	5	5	5	Calpastatin	CAST	sp|P20810|ICAL_HUMAN Calpastatin OS=Homo sapiens OX=9606 GN=CAST PE=1 SV=4	1	5	5	5	1	1	1	4	2	3	1	1	1	4	2	3	1	1	1	4	2	3	14.5	14.5	14.5	76.572	708	708	1	18	0	7.1758	By matching	By MS/MS	By matching	By MS/MS	By MS/MS	By MS/MS	4.4	1.8	2.4	12.7
P20839	P20839	6	5	5	Inosine-5-monophosphate dehydrogenase 1	IMPDH1	sp|P20839|IMDH1_HUMAN Inosine-5-monophosphate dehydrogenase 1 OS=Homo sapiens OX=9606 GN=IMPDH1 PE=1 SV=2	1	6	5	5	3	3	3	6	3	4	3	3	3	5	2	3	3	3	3	5	2	3	14.6	13	13	55.405	514	514	1	40	0	7.4217	By MS/MS	By MS/MS	By MS/MS	By MS/MS	By MS/MS	By MS/MS	6.6	6.6	6.6	14.6
P20929	P20929	1	1	1	Nebulin	NEB	sp|P20929|NEBU_HUMAN Nebulin OS=Homo sapiens OX=9606 GN=NEB PE=1 SV=5	1	1	1	1	1	0	0	1	0	0	1	0	0	1	0	0	1	0	0	1	0	0	0.3	0.3	0.3	772.91	6669	6669	1	2	1	-2	By MS/MS			By matching			0.3	0	0	0.3
P20936	P20936	1	1	1	Ras GTPase-activating protein 1	RASA1	sp|P20936|RASA1_HUMAN Ras GTPase-activating protein 1 OS=Homo sapiens OX=9606 GN=RASA1 PE=1 SV=1	1	1	1	1	0	0	0	1	0	0	0	0	0	1	0	0	0	0	0	1	0	0	1.1	1.1	1.1	116.4	1047	1047	1	1	0.0032895	1.4189				By MS/MS			0	0	0	1.1
Q9UQ88;P21127	Q9UQ88;P21127	2;2	2;2	2;2	Cyclin-dependent kinase 11A;Cyclin-dependent kinase 11B	CDK11A;CDK11B	sp|Q9UQ88|CD11A_HUMAN Cyclin-dependent kinase 11A OS=Homo sapiens OX=9606 GN=CDK11A PE=1 SV=4;sp|P21127|CD11B_HUMAN Cyclin-dependent kinase 11B OS=Homo sapiens OX=9606 GN=CDK11B PE=1 SV=4	2	2	2	2	2	1	2	2	1	1	2	1	2	2	1	1	2	1	2	2	1	1	2.7	2.7	2.7	91.361	783	783;795	1	13	0.0014993	1.5433	By MS/MS	By matching	By MS/MS	By MS/MS	By matching	By MS/MS	2.7	1.4	2.7	2.7
P21246	P21246	1	1	1	Pleiotrophin	PTN	sp|P21246|PTN_HUMAN Pleiotrophin OS=Homo sapiens OX=9606 GN=PTN PE=1 SV=1	1	1	1	1	0	0	1	0	0	0	0	0	1	0	0	0	0	0	1	0	0	0	6.5	6.5	6.5	18.942	168	168	1	1	1	-2			By MS/MS				0	0	6.5	0
P21281;P15313	P21281	8;3	8;3	8;3	V-type proton ATPase subunit B, brain isoform	ATP6V1B2	sp|P21281|VATB2_HUMAN V-type proton ATPase subunit B, brain isoform OS=Homo sapiens OX=9606 GN=ATP6V1B2 PE=1 SV=3	2	8	8	8	5	4	4	6	6	4	5	4	4	6	6	4	5	4	4	6	6	4	22.9	22.9	22.9	56.5	511	511;513	1	85	0	60.681	By MS/MS	By MS/MS	By MS/MS	By MS/MS	By MS/MS	By MS/MS	13.7	11.7	11.7	18.6
P21283	P21283	3	3	3	V-type proton ATPase subunit C 1	ATP6V1C1	sp|P21283|VATC1_HUMAN V-type proton ATPase subunit C 1 OS=Homo sapiens OX=9606 GN=ATP6V1C1 PE=1 SV=4	1	3	3	3	1	2	2	3	3	0	1	2	2	3	3	0	1	2	2	3	3	0	9.9	9.9	9.9	43.941	382	382	1	23	0	6.6064	By matching	By MS/MS	By MS/MS	By MS/MS	By MS/MS		2.1	4.7	4.7	9.9
P21291	P21291	6	6	6	Cysteine and glycine-rich protein 1	CSRP1	sp|P21291|CSRP1_HUMAN Cysteine and glycine-rich protein 1 OS=Homo sapiens OX=9606 GN=CSRP1 PE=1 SV=3	1	6	6	6	4	4	5	4	4	4	4	4	5	4	4	4	4	4	5	4	4	4	42	42	42	20.567	193	193	1	51	0	12.511	By MS/MS	By MS/MS	By MS/MS	By MS/MS	By MS/MS	By MS/MS	36.8	36.8	42	36.8
P21333	P21333	63	63	58	Filamin-A	FLNA	sp|P21333|FLNA_HUMAN Filamin-A OS=Homo sapiens OX=9606 GN=FLNA PE=1 SV=4	1	63	63	58	55	49	55	60	59	55	55	49	55	60	59	55	50	45	51	55	54	50	35.5	35.5	33.7	280.74	2647	2647	1	735	0	314.08	By MS/MS	By MS/MS	By MS/MS	By MS/MS	By MS/MS	By MS/MS	30.2	25.8	29.9	33.6
P21399	P21399	1	1	1	Cytoplasmic aconitate hydratase	ACO1	sp|P21399|ACOC_HUMAN Cytoplasmic aconitate hydratase OS=Homo sapiens OX=9606 GN=ACO1 PE=1 SV=3	1	1	1	1	1	1	1	1	1	1	1	1	1	1	1	1	1	1	1	1	1	1	1.6	1.6	1.6	98.398	889	889	1	10	0	2.5158	By MS/MS	By MS/MS	By MS/MS	By MS/MS	By MS/MS	By MS/MS	1.6	1.6	1.6	1.6
P21796	P21796	11	11	11	Voltage-dependent anion-selective channel protein 1	VDAC1	sp|P21796|VDAC1_HUMAN Voltage-dependent anion-selective channel protein 1 OS=Homo sapiens OX=9606 GN=VDAC1 PE=1 SV=2	1	11	11	11	8	8	9	11	11	11	8	8	9	11	11	11	8	8	9	11	11	11	52.3	52.3	52.3	30.772	283	283	1	149	0	81.88	By MS/MS	By MS/MS	By MS/MS	By MS/MS	By MS/MS	By MS/MS	34.6	34.6	37.5	52.3
P21854	P21854	1	1	1	B-cell differentiation antigen CD72	CD72	sp|P21854|CD72_HUMAN B-cell differentiation antigen CD72 OS=Homo sapiens OX=9606 GN=CD72 PE=2 SV=1	1	1	1	1	1	1	0	1	0	1	1	1	0	1	0	1	1	1	0	1	0	1	4.5	4.5	4.5	40.22	359	359	1	4	1	-2	By MS/MS	By matching		By matching		By matching	4.5	4.5	0	4.5
P21912	P21912	5	5	5	Succinate dehydrogenase [ubiquinone] iron-sulfur subunit, mitochondrial	SDHB	sp|P21912|SDHB_HUMAN Succinate dehydrogenase [ubiquinone] iron-sulfur subunit, mitochondrial OS=Homo sapiens OX=9606 GN=SDHB PE=1 SV=3	1	5	5	5	3	3	3	5	4	3	3	3	3	5	4	3	3	3	3	5	4	3	23.6	23.6	23.6	31.629	280	280	1	47	0	33.121	By MS/MS	By MS/MS	By MS/MS	By MS/MS	By MS/MS	By MS/MS	11.1	11.1	11.1	23.6
P21964	P21964	3	3	3	Catechol O-methyltransferase	COMT	sp|P21964|COMT_HUMAN Catechol O-methyltransferase OS=Homo sapiens OX=9606 GN=COMT PE=1 SV=2	1	3	3	3	1	1	1	3	2	2	1	1	1	3	2	2	1	1	1	3	2	2	18.1	18.1	18.1	30.037	271	271	1	20	0	4.6249	By MS/MS	By MS/MS	By matching	By MS/MS	By MS/MS	By MS/MS	4.4	4.4	4.4	18.1
P22033	P22033	3	3	3	Methylmalonyl-CoA mutase, mitochondrial	MUT	sp|P22033|MUTA_HUMAN Methylmalonyl-CoA mutase, mitochondrial OS=Homo sapiens OX=9606 GN=MUT PE=1 SV=4	1	3	3	3	1	0	1	1	0	0	1	0	1	1	0	0	1	0	1	1	0	0	4.9	4.9	4.9	83.134	750	750	1	10	0	3.702	By MS/MS		By matching	By MS/MS			1.7	0	1.3	1.7
P22059	P22059	3	3	3	Oxysterol-binding protein 1	OSBP	sp|P22059|OSBP1_HUMAN Oxysterol-binding protein 1 OS=Homo sapiens OX=9606 GN=OSBP PE=1 SV=1	1	3	3	3	3	1	1	2	2	0	3	1	1	2	2	0	3	1	1	2	2	0	5.1	5.1	5.1	89.42	807	807	1	23	0	4.024	By MS/MS	By matching	By matching	By MS/MS	By MS/MS		5.1	2.1	2.1	3.6
P22061	P22061	5	5	5	Protein-L-isoaspartate(D-aspartate) O-methyltransferase	PCMT1	sp|P22061|PIMT_HUMAN Protein-L-isoaspartate(D-aspartate) O-methyltransferase OS=Homo sapiens OX=9606 GN=PCMT1 PE=1 SV=4	1	5	5	5	3	3	4	5	4	4	3	3	4	5	4	4	3	3	4	5	4	4	30.8	30.8	30.8	24.636	227	227	1	56	0	14.06	By matching	By matching	By MS/MS	By MS/MS	By matching	By MS/MS	15	15	22.5	30.8
P22083	P22083	1	1	1	Alpha-(1,3)-fucosyltransferase 4	FUT4	sp|P22083|FUT4_HUMAN Alpha-(1,3)-fucosyltransferase 4 OS=Homo sapiens OX=9606 GN=FUT4 PE=2 SV=3	1	1	1	1	0	0	0	0	0	0	0	0	0	0	0	0	0	0	0	0	0	0	3	3	3	59.083	530	530	1	1	0	2.0297							0	0	0	0
P22087	P22087	4	4	4	rRNA 2-O-methyltransferase fibrillarin	FBL	sp|P22087|FBRL_HUMAN rRNA 2-O-methyltransferase fibrillarin OS=Homo sapiens OX=9606 GN=FBL PE=1 SV=2	1	4	4	4	3	2	3	4	4	1	3	2	3	4	4	1	3	2	3	4	4	1	21.8	21.8	21.8	33.784	321	321	1	34	0	17.792	By MS/MS	By matching	By MS/MS	By MS/MS	By MS/MS	By matching	15.9	10	15.9	21.8
P22090	P22090	5	1	0	40S ribosomal protein S4, Y isoform 1	RPS4Y1	sp|P22090|RS4Y1_HUMAN 40S ribosomal protein S4, Y isoform 1 OS=Homo sapiens OX=9606 GN=RPS4Y1 PE=1 SV=2	1	5	1	0	2	2	3	2	3	1	0	0	0	0	0	0	0	0	0	0	0	0	16.7	3.8	0	29.455	263	263	1	1	0.0015146	1.5973	By matching	By matching	By matching	By matching	By matching	By matching	8.7	8	12.9	8.7
P22102	P22102	15	15	15	Trifunctional purine biosynthetic protein adenosine-3;Phosphoribosylamine--glycine ligase;Phosphoribosylformylglycinamidine cyclo-ligase;Phosphoribosylglycinamide formyltransferase	GART	sp|P22102|PUR2_HUMAN Trifunctional purine biosynthetic protein adenosine-3 OS=Homo sapiens OX=9606 GN=GART PE=1 SV=1	1	15	15	15	11	9	13	15	14	11	11	9	13	15	14	11	11	9	13	15	14	11	22.1	22.1	22.1	107.77	1010	1010	1	151	0	118.13	By MS/MS	By MS/MS	By MS/MS	By MS/MS	By MS/MS	By MS/MS	14.2	10.9	17.9	22.1
P22234	P22234	12	12	12	Multifunctional protein ADE2;Phosphoribosylaminoimidazole-succinocarboxamide synthase;Phosphoribosylaminoimidazole carboxylase	PAICS	sp|P22234|PUR6_HUMAN Multifunctional protein ADE2 OS=Homo sapiens OX=9606 GN=PAICS PE=1 SV=3	1	12	12	12	9	7	8	12	11	9	9	7	8	12	11	9	9	7	8	12	11	9	31.8	31.8	31.8	47.079	425	425	1	108	0	38.352	By MS/MS	By MS/MS	By MS/MS	By MS/MS	By MS/MS	By MS/MS	23.3	16	20.2	31.8
P22307	P22307	4	4	4	Non-specific lipid-transfer protein	SCP2	sp|P22307|NLTP_HUMAN Non-specific lipid-transfer protein OS=Homo sapiens OX=9606 GN=SCP2 PE=1 SV=2	1	4	4	4	4	3	4	4	3	4	4	3	4	4	3	4	4	3	4	4	3	4	7.5	7.5	7.5	58.993	547	547	1	44	0	6.7797	By MS/MS	By matching	By MS/MS	By MS/MS	By MS/MS	By MS/MS	7.5	5.9	7.5	7.5
P22314	P22314	19	19	19	Ubiquitin-like modifier-activating enzyme 1	UBA1	sp|P22314|UBA1_HUMAN Ubiquitin-like modifier-activating enzyme 1 OS=Homo sapiens OX=9606 GN=UBA1 PE=1 SV=3	1	19	19	19	14	12	15	19	18	17	14	12	15	19	18	17	14	12	15	19	18	17	24.3	24.3	24.3	117.85	1058	1058	1	254	0	135.15	By MS/MS	By MS/MS	By MS/MS	By MS/MS	By MS/MS	By MS/MS	17.9	15.7	19	24.3
P22626	P22626	16	16	16	Heterogeneous nuclear ribonucleoproteins A2/B1	HNRNPA2B1	sp|P22626|ROA2_HUMAN Heterogeneous nuclear ribonucleoproteins A2/B1 OS=Homo sapiens OX=9606 GN=HNRNPA2B1 PE=1 SV=2	1	16	16	16	13	11	13	15	15	13	13	11	13	15	15	13	13	11	13	15	15	13	53	53	53	37.429	353	353	1	287	0	106.18	By MS/MS	By MS/MS	By MS/MS	By MS/MS	By MS/MS	By MS/MS	40.5	34.6	39.4	51.8
P22670	P22670	1	1	1	MHC class II regulatory factor RFX1	RFX1	sp|P22670|RFX1_HUMAN MHC class II regulatory factor RFX1 OS=Homo sapiens OX=9606 GN=RFX1 PE=1 SV=2	1	1	1	1	0	0	0	1	1	0	0	0	0	1	1	0	0	0	0	1	1	0	2.9	2.9	2.9	104.76	979	979	1	3	0.00080128	1.8441				By MS/MS	By matching		0	0	0	2.9
P22674	P22674	1	1	1	Cyclin-O	CCNO	sp|P22674|CCNO_HUMAN Cyclin-O OS=Homo sapiens OX=9606 GN=CCNO PE=1 SV=2	1	1	1	1	0	0	0	0	0	0	0	0	0	0	0	0	0	0	0	0	0	0	3.1	3.1	3.1	38.096	350	350	1	1	1	-2							0	0	0	0
P22681	P22681	4	4	4	E3 ubiquitin-protein ligase CBL	CBL	sp|P22681|CBL_HUMAN E3 ubiquitin-protein ligase CBL OS=Homo sapiens OX=9606 GN=CBL PE=1 SV=2	1	4	4	4	1	1	1	2	1	0	1	1	1	2	1	0	1	1	1	2	1	0	7.3	7.3	7.3	99.632	906	906	1	21	0	11.637	By MS/MS	By MS/MS	By MS/MS	By MS/MS	By MS/MS		1.4	1.4	1.7	4
P22695	P22695	11	11	11	Cytochrome b-c1 complex subunit 2, mitochondrial	UQCRC2	sp|P22695|QCR2_HUMAN Cytochrome b-c1 complex subunit 2, mitochondrial OS=Homo sapiens OX=9606 GN=UQCRC2 PE=1 SV=3	1	11	11	11	9	6	9	11	7	3	9	6	9	11	7	3	9	6	9	11	7	3	29.8	29.8	29.8	48.442	453	453	1	92	0	18.821	By MS/MS	By MS/MS	By MS/MS	By MS/MS	By MS/MS	By MS/MS	24.7	16.3	25.4	29.8
P22830	P22830	1	1	1	Ferrochelatase, mitochondrial	FECH	sp|P22830|HEMH_HUMAN Ferrochelatase, mitochondrial OS=Homo sapiens OX=9606 GN=FECH PE=1 SV=2	1	1	1	1	1	1	0	0	0	0	1	1	0	0	0	0	1	1	0	0	0	0	3.5	3.5	3.5	47.862	423	423	1	4	0.0057061	1.3067	By MS/MS	By MS/MS					3.5	3.5	0	0
P23141;Q9UKY3	P23141	11;1	11;1	11;1	Liver carboxylesterase 1	CES1	sp|P23141|EST1_HUMAN Liver carboxylesterase 1 OS=Homo sapiens OX=9606 GN=CES1 PE=1 SV=2	2	11	11	11	10	8	10	10	9	7	10	8	10	10	9	7	10	8	10	10	9	7	22.6	22.6	22.6	62.52	567	567;287	1	132	0	48.259	By MS/MS	By MS/MS	By MS/MS	By MS/MS	By MS/MS	By MS/MS	21	17.5	20.5	21
P23193;Q15560	P23193	10;2	10;2	10;2	Transcription elongation factor A protein 1	TCEA1	sp|P23193|TCEA1_HUMAN Transcription elongation factor A protein 1 OS=Homo sapiens OX=9606 GN=TCEA1 PE=1 SV=2	2	10	10	10	8	7	6	9	8	5	8	7	6	9	8	5	8	7	6	9	8	5	33.6	33.6	33.6	33.969	301	301;299	1	100	0	75.649	By MS/MS	By MS/MS	By MS/MS	By MS/MS	By MS/MS	By MS/MS	30.6	25.6	20.3	30.6
P23246	P23246	19	19	19	Splicing factor, proline- and glutamine-rich	SFPQ	sp|P23246|SFPQ_HUMAN Splicing factor, proline- and glutamine-rich OS=Homo sapiens OX=9606 GN=SFPQ PE=1 SV=2	1	19	19	19	15	12	15	17	15	14	15	12	15	17	15	14	15	12	15	17	15	14	29.3	29.3	29.3	76.149	707	707	1	215	0	56.673	By MS/MS	By MS/MS	By MS/MS	By MS/MS	By MS/MS	By MS/MS	24.9	16.8	24.5	26.3
Q9NRH3;P23258	Q9NRH3;P23258	2;2	2;2	2;2	Tubulin gamma-2 chain;Tubulin gamma-1 chain	TUBG2;TUBG1	sp|Q9NRH3|TBG2_HUMAN Tubulin gamma-2 chain OS=Homo sapiens OX=9606 GN=TUBG2 PE=2 SV=1;sp|P23258|TBG1_HUMAN Tubulin gamma-1 chain OS=Homo sapiens OX=9606 GN=TUBG1 PE=1 SV=2	2	2	2	2	2	1	2	2	2	2	2	1	2	2	2	2	2	1	2	2	2	2	6	6	6	51.091	451	451;451	1	24	0	9.5576	By MS/MS	By MS/MS	By MS/MS	By MS/MS	By MS/MS	By MS/MS	6	2	6	6
P23284	P23284	10	10	10	Peptidyl-prolyl cis-trans isomerase B	PPIB	sp|P23284|PPIB_HUMAN Peptidyl-prolyl cis-trans isomerase B OS=Homo sapiens OX=9606 GN=PPIB PE=1 SV=2	1	10	10	10	9	8	10	10	9	8	9	8	10	10	9	8	9	8	10	10	9	8	42.1	42.1	42.1	23.742	216	216	1	138	0	102.32	By MS/MS	By MS/MS	By MS/MS	By MS/MS	By MS/MS	By MS/MS	35.6	35.6	42.1	42.1
P23368;Q16798	P23368	7;1	7;1	7;1	NAD-dependent malic enzyme, mitochondrial	ME2	sp|P23368|MAOM_HUMAN NAD-dependent malic enzyme, mitochondrial OS=Homo sapiens OX=9606 GN=ME2 PE=1 SV=1	2	7	7	7	6	6	6	5	5	5	6	6	6	5	5	5	6	6	6	5	5	5	14	14	14	65.443	584	584;604	1	67	0	12.585	By MS/MS	By MS/MS	By MS/MS	By MS/MS	By MS/MS	By MS/MS	11.8	11.8	11.8	9.8
P23381	P23381	12	12	12	Tryptophan--tRNA ligase, cytoplasmic;T1-TrpRS;T2-TrpRS	WARS	sp|P23381|SYWC_HUMAN Tryptophan--tRNA ligase, cytoplasmic OS=Homo sapiens OX=9606 GN=WARS PE=1 SV=2	1	12	12	12	8	8	9	12	11	9	8	8	9	12	11	9	8	8	9	12	11	9	32.1	32.1	32.1	53.165	471	471	1	119	0	40.831	By MS/MS	By MS/MS	By MS/MS	By MS/MS	By MS/MS	By MS/MS	21.4	22.3	24.8	32.1
P23396	P23396	14	14	14	40S ribosomal protein S3	RPS3	sp|P23396|RS3_HUMAN 40S ribosomal protein S3 OS=Homo sapiens OX=9606 GN=RPS3 PE=1 SV=2	1	14	14	14	12	12	12	11	11	12	12	12	12	11	11	12	12	12	12	11	11	12	58.8	58.8	58.8	26.688	243	243	1	139	0	85.47	By MS/MS	By MS/MS	By MS/MS	By MS/MS	By MS/MS	By MS/MS	52.3	52.3	52.3	49.4
P23434	P23434	2	2	2	Glycine cleavage system H protein, mitochondrial	GCSH	sp|P23434|GCSH_HUMAN Glycine cleavage system H protein, mitochondrial OS=Homo sapiens OX=9606 GN=GCSH PE=1 SV=2	1	2	2	2	1	0	1	2	1	1	1	0	1	2	1	1	1	0	1	2	1	1	17.3	17.3	17.3	18.884	173	173	1	13	0	2.463	By matching		By matching	By MS/MS	By matching	By matching	5.8	0	5.8	17.3
P23469	P23469	3	3	3	Receptor-type tyrosine-protein phosphatase epsilon	PTPRE	sp|P23469|PTPRE_HUMAN Receptor-type tyrosine-protein phosphatase epsilon OS=Homo sapiens OX=9606 GN=PTPRE PE=1 SV=1	1	3	3	3	1	0	2	3	3	1	1	0	2	3	3	1	1	0	2	3	3	1	5.1	5.1	5.1	80.641	700	700	1	22	0	3.8821	By matching		By MS/MS	By matching	By MS/MS	By matching	1.6	0	3.3	5.1
P23526	P23526	12	12	12	Adenosylhomocysteinase	AHCY	sp|P23526|SAHH_HUMAN Adenosylhomocysteinase OS=Homo sapiens OX=9606 GN=AHCY PE=1 SV=4	1	12	12	12	12	9	12	11	10	8	12	9	12	11	10	8	12	9	12	11	10	8	28.5	28.5	28.5	47.716	432	432	1	157	0	30.047	By MS/MS	By MS/MS	By MS/MS	By MS/MS	By MS/MS	By MS/MS	28.5	22.9	28.5	26.4
P23528;Q9Y281	P23528	11;1	11;1	11;1	Cofilin-1	CFL1	sp|P23528|COF1_HUMAN Cofilin-1 OS=Homo sapiens OX=9606 GN=CFL1 PE=1 SV=3	2	11	11	11	9	9	9	11	11	11	9	9	9	11	11	11	9	9	9	11	11	11	50.6	50.6	50.6	18.502	166	166;166	1	163	0	117.35	By MS/MS	By MS/MS	By MS/MS	By MS/MS	By MS/MS	By MS/MS	33.7	33.7	33.7	50.6
P23588	P23588	4	4	4	Eukaryotic translation initiation factor 4B	EIF4B	sp|P23588|IF4B_HUMAN Eukaryotic translation initiation factor 4B OS=Homo sapiens OX=9606 GN=EIF4B PE=1 SV=2	1	4	4	4	4	3	4	4	4	4	4	3	4	4	4	4	4	3	4	4	4	4	9.2	9.2	9.2	69.15	611	611	1	48	0	22.309	By MS/MS	By MS/MS	By MS/MS	By MS/MS	By MS/MS	By MS/MS	9.2	6.1	9.2	9.2
P23786	P23786	6	6	6	Carnitine O-palmitoyltransferase 2, mitochondrial	CPT2	sp|P23786|CPT2_HUMAN Carnitine O-palmitoyltransferase 2, mitochondrial OS=Homo sapiens OX=9606 GN=CPT2 PE=1 SV=2	1	6	6	6	4	1	3	5	1	1	4	1	3	5	1	1	4	1	3	5	1	1	13.1	13.1	13.1	73.776	658	658	1	39	0	5.7272	By MS/MS	By MS/MS	By matching	By MS/MS	By matching	By MS/MS	8.1	2.3	5.3	10.3
P23919	P23919	1	1	1	Thymidylate kinase	DTYMK	sp|P23919|KTHY_HUMAN Thymidylate kinase OS=Homo sapiens OX=9606 GN=DTYMK PE=1 SV=4	1	1	1	1	0	0	0	0	0	0	0	0	0	0	0	0	0	0	0	0	0	0	5.2	5.2	5.2	23.819	212	212	1	3	0.0015379	1.6843							0	0	0	0
P23921	P23921	5	5	5	Ribonucleoside-diphosphate reductase large subunit	RRM1	sp|P23921|RIR1_HUMAN Ribonucleoside-diphosphate reductase large subunit OS=Homo sapiens OX=9606 GN=RRM1 PE=1 SV=1	1	5	5	5	3	3	3	4	3	3	3	3	3	4	3	3	3	3	3	4	3	3	9	9	9	90.069	792	792	1	43	0	19.514	By matching	By MS/MS	By matching	By MS/MS	By MS/MS	By MS/MS	4.8	4.8	4.8	7.3
P24534	P24534	4	4	4	Elongation factor 1-beta	EEF1B2	sp|P24534|EF1B_HUMAN Elongation factor 1-beta OS=Homo sapiens OX=9606 GN=EEF1B2 PE=1 SV=3	1	4	4	4	2	2	2	4	4	3	2	2	2	4	4	3	2	2	2	4	4	3	28.4	28.4	28.4	24.763	225	225	1	34	0	91.851	By MS/MS	By MS/MS	By MS/MS	By MS/MS	By MS/MS	By MS/MS	12.4	12.4	12.4	28.4
P24539	P24539	6	6	6	ATP synthase F(0) complex subunit B1, mitochondrial	ATP5F1	sp|P24539|AT5F1_HUMAN ATP synthase F(0) complex subunit B1, mitochondrial OS=Homo sapiens OX=9606 GN=ATP5PB PE=1 SV=2	1	6	6	6	5	2	3	5	3	4	5	2	3	5	3	4	5	2	3	5	3	4	25	25	25	28.908	256	256	1	50	0	10.45	By MS/MS	By MS/MS	By MS/MS	By MS/MS	By MS/MS	By MS/MS	21.9	9.8	12.9	18.8
P24557	P24557	2	2	2	Thromboxane-A synthase	TBXAS1	sp|P24557|THAS_HUMAN Thromboxane-A synthase OS=Homo sapiens OX=9606 GN=TBXAS1 PE=1 SV=3	1	2	2	2	0	0	0	1	0	0	0	0	0	1	0	0	0	0	0	1	0	0	4.1	4.1	4.1	60.518	533	533	1	6	0	2.0601				By matching			0	0	0	1.9
P24666	P24666	4	4	4	Low molecular weight phosphotyrosine protein phosphatase	ACP1	sp|P24666|PPAC_HUMAN Low molecular weight phosphotyrosine protein phosphatase OS=Homo sapiens OX=9606 GN=ACP1 PE=1 SV=3	1	4	4	4	3	3	3	3	3	3	3	3	3	3	3	3	3	3	3	3	3	3	31.6	31.6	31.6	18.042	158	158	1	40	0	9.2478	By MS/MS	By MS/MS	By MS/MS	By MS/MS	By MS/MS	By MS/MS	25.9	25.9	25.9	25.9
P24752	P24752	14	14	14	Acetyl-CoA acetyltransferase, mitochondrial	ACAT1	sp|P24752|THIL_HUMAN Acetyl-CoA acetyltransferase, mitochondrial OS=Homo sapiens OX=9606 GN=ACAT1 PE=1 SV=1	1	14	14	14	9	9	9	12	9	10	9	9	9	12	9	10	9	9	9	12	9	10	41	41	41	45.199	427	427	1	153	0	52.214	By MS/MS	By MS/MS	By MS/MS	By MS/MS	By MS/MS	By MS/MS	23.4	23.4	23.4	38.9
P24928	P24928	9	9	9	DNA-directed RNA polymerase II subunit RPB1	POLR2A	sp|P24928|RPB1_HUMAN DNA-directed RNA polymerase II subunit RPB1 OS=Homo sapiens OX=9606 GN=POLR2A PE=1 SV=2	1	9	9	9	4	3	3	6	5	1	4	3	3	6	5	1	4	3	3	6	5	1	6.4	6.4	6.4	217.17	1970	1970	1	47	0	8.4163	By MS/MS	By matching	By MS/MS	By MS/MS	By MS/MS	By matching	2.6	2	2.1	3.8
P25098;P35626	P25098;P35626	5;3	5;3	5;3	Beta-adrenergic receptor kinase 1;Beta-adrenergic receptor kinase 2	ADRBK1;ADRBK2	sp|P25098|ARBK1_HUMAN Beta-adrenergic receptor kinase 1 OS=Homo sapiens OX=9606 GN=GRK2 PE=1 SV=2;sp|P35626|ARBK2_HUMAN Beta-adrenergic receptor kinase 2 OS=Homo sapiens OX=9606 GN=GRK3 PE=1 SV=2	2	5	5	5	4	3	3	4	2	2	4	3	3	4	2	2	4	3	3	4	2	2	8.9	8.9	8.9	79.573	689	689;688	1	39	0	6.7158	By MS/MS	By MS/MS	By MS/MS	By MS/MS	By MS/MS	By MS/MS	6	4.2	4.2	7.7
P25205	P25205	21	21	21	DNA replication licensing factor MCM3	MCM3	sp|P25205|MCM3_HUMAN DNA replication licensing factor MCM3 OS=Homo sapiens OX=9606 GN=MCM3 PE=1 SV=3	1	21	21	21	16	12	15	21	19	16	16	12	15	21	19	16	16	12	15	21	19	16	33	33	33	90.98	808	808	1	209	0	47.455	By MS/MS	By MS/MS	By MS/MS	By MS/MS	By MS/MS	By MS/MS	26.2	18.4	22.2	33
P25208	P25208	1	1	1	Nuclear transcription factor Y subunit beta	NFYB	sp|P25208|NFYB_HUMAN Nuclear transcription factor Y subunit beta OS=Homo sapiens OX=9606 GN=NFYB PE=1 SV=2	1	1	1	1	0	0	0	0	0	0	0	0	0	0	0	0	0	0	0	0	0	0	6.3	6.3	6.3	22.831	207	207	1	1	0.0036324	1.3894							0	0	0	0
P25325	P25325	2	2	2	3-mercaptopyruvate sulfurtransferase	MPST	sp|P25325|THTM_HUMAN 3-mercaptopyruvate sulfurtransferase OS=Homo sapiens OX=9606 GN=MPST PE=1 SV=3	1	2	2	2	1	0	0	2	2	0	1	0	0	2	2	0	1	0	0	2	2	0	9.8	9.8	9.8	33.178	297	297	1	9	0	4.0895	By MS/MS			By MS/MS	By MS/MS		4.4	0	0	9.8
P25398	P25398	6	6	6	40S ribosomal protein S12	RPS12	sp|P25398|RS12_HUMAN 40S ribosomal protein S12 OS=Homo sapiens OX=9606 GN=RPS12 PE=1 SV=3	1	6	6	6	6	6	6	6	6	6	6	6	6	6	6	6	6	6	6	6	6	6	50	50	50	14.515	132	132	1	97	0	23.857	By MS/MS	By MS/MS	By MS/MS	By MS/MS	By MS/MS	By MS/MS	50	50	50	50
P25440	P25440	1	1	1	Bromodomain-containing protein 2	BRD2	sp|P25440|BRD2_HUMAN Bromodomain-containing protein 2 OS=Homo sapiens OX=9606 GN=BRD2 PE=1 SV=2	1	1	1	1	0	0	0	0	0	0	0	0	0	0	0	0	0	0	0	0	0	0	3.1	3.1	3.1	88.06	801	801	1	1	0	3.8556							0	0	0	0
P25490	P25490	1	1	1	Transcriptional repressor protein YY1	YY1	sp|P25490|TYY1_HUMAN Transcriptional repressor protein YY1 OS=Homo sapiens OX=9606 GN=YY1 PE=1 SV=2	1	1	1	1	1	0	1	1	1	1	1	0	1	1	1	1	1	0	1	1	1	1	4.8	4.8	4.8	44.712	414	414	1	11	0	7.2549	By MS/MS		By MS/MS	By MS/MS	By MS/MS	By matching	4.8	0	4.8	4.8
P25685	P25685	4	4	3	DnaJ homolog subfamily B member 1	DNAJB1	sp|P25685|DNJB1_HUMAN DnaJ homolog subfamily B member 1 OS=Homo sapiens OX=9606 GN=DNAJB1 PE=1 SV=4	1	4	4	3	2	1	3	4	2	3	2	1	3	4	2	3	1	0	2	3	1	2	16.5	16.5	12.9	38.044	340	340	1	28	0	7.8178	By MS/MS	By MS/MS	By MS/MS	By MS/MS	By MS/MS	By MS/MS	8.2	3.5	11.2	16.5
P25705	P25705	15	15	15	ATP synthase subunit alpha, mitochondrial	ATP5A1	sp|P25705|ATPA_HUMAN ATP synthase subunit alpha, mitochondrial OS=Homo sapiens OX=9606 GN=ATP5F1A PE=1 SV=1	1	15	15	15	12	11	12	14	13	12	12	11	12	14	13	12	12	11	12	14	13	12	31.5	31.5	31.5	59.75	553	553	1	170	0	144.32	By MS/MS	By MS/MS	By MS/MS	By MS/MS	By MS/MS	By MS/MS	25.3	22.6	25.3	31.5
P25774	P25774	1	1	1	Cathepsin S	CTSS	sp|P25774|CATS_HUMAN Cathepsin S OS=Homo sapiens OX=9606 GN=CTSS PE=1 SV=3	1	1	1	1	1	0	0	1	0	0	1	0	0	1	0	0	1	0	0	1	0	0	4.8	4.8	4.8	37.495	331	331	1	3	0	2.1203	By MS/MS			By MS/MS			4.8	0	0	4.8
P25786;B4DEV8	P25786	8;3	8;3	8;3	Proteasome subunit alpha type-1	PSMA1	sp|P25786|PSA1_HUMAN Proteasome subunit alpha type-1 OS=Homo sapiens OX=9606 GN=PSMA1 PE=1 SV=1	2	8	8	8	7	5	7	7	6	5	7	5	7	7	6	5	7	5	7	7	6	5	31.9	31.9	31.9	29.555	263	263;164	1	83	0	10.732	By MS/MS	By MS/MS	By MS/MS	By MS/MS	By MS/MS	By MS/MS	26.2	21.3	31.6	26.2
P25788	P25788	4	4	4	Proteasome subunit alpha type-3	PSMA3	sp|P25788|PSA3_HUMAN Proteasome subunit alpha type-3 OS=Homo sapiens OX=9606 GN=PSMA3 PE=1 SV=2	1	4	4	4	4	4	4	4	4	4	4	4	4	4	4	4	4	4	4	4	4	4	18.4	18.4	18.4	28.433	255	255	1	45	0	7.2545	By MS/MS	By MS/MS	By MS/MS	By MS/MS	By MS/MS	By MS/MS	18.4	18.4	18.4	18.4
P25789	P25789	6	6	6	Proteasome subunit alpha type-4	PSMA4	sp|P25789|PSA4_HUMAN Proteasome subunit alpha type-4 OS=Homo sapiens OX=9606 GN=PSMA4 PE=1 SV=1	1	6	6	6	5	5	5	6	5	5	5	5	5	6	5	5	5	5	5	6	5	5	27.2	27.2	27.2	29.483	261	261	1	63	0	17.105	By MS/MS	By MS/MS	By MS/MS	By MS/MS	By MS/MS	By MS/MS	18	18	18	27.2
P25815	P25815	1	1	1	Protein S100-P	S100P	sp|P25815|S100P_HUMAN Protein S100-P OS=Homo sapiens OX=9606 GN=S100P PE=1 SV=2	1	1	1	1	0	0	0	0	0	0	0	0	0	0	0	0	0	0	0	0	0	0	13.7	13.7	13.7	10.4	95	95	1	6	0	25.826							0	0	0	0
P26038	P26038	37	37	30	Moesin	MSN	sp|P26038|MOES_HUMAN Moesin OS=Homo sapiens OX=9606 GN=MSN PE=1 SV=3	1	37	37	30	31	29	30	36	33	33	31	29	30	36	33	33	26	25	26	30	27	27	54.8	54.8	44.5	67.819	577	577	1	599	0	298.97	By MS/MS	By MS/MS	By MS/MS	By MS/MS	By MS/MS	By MS/MS	45.2	42.6	43.7	53.2
P26196	P26196	6	6	6	Probable ATP-dependent RNA helicase DDX6	DDX6	sp|P26196|DDX6_HUMAN Probable ATP-dependent RNA helicase DDX6 OS=Homo sapiens OX=9606 GN=DDX6 PE=1 SV=2	1	6	6	6	4	5	4	3	3	3	4	5	4	3	3	3	4	5	4	3	3	3	21.1	21.1	21.1	54.416	483	483	1	52	0	37.653	By MS/MS	By MS/MS	By MS/MS	By MS/MS	By MS/MS	By MS/MS	15.1	17.6	12.8	9.3
P26358	P26358	3	3	3	DNA (cytosine-5)-methyltransferase 1	DNMT1	sp|P26358|DNMT1_HUMAN DNA (cytosine-5)-methyltransferase 1 OS=Homo sapiens OX=9606 GN=DNMT1 PE=1 SV=2	1	3	3	3	1	0	1	2	1	1	1	0	1	2	1	1	1	0	1	2	1	1	2.6	2.6	2.6	183.16	1616	1616	1	14	0	3.2187	By matching		By matching	By matching	By MS/MS	By matching	0.7	0	0.7	1.7
P26368	P26368	6	6	6	Splicing factor U2AF 65 kDa subunit	U2AF2	sp|P26368|U2AF2_HUMAN Splicing factor U2AF 65 kDa subunit OS=Homo sapiens OX=9606 GN=U2AF2 PE=1 SV=4	1	6	6	6	3	2	4	6	6	4	3	2	4	6	6	4	3	2	4	6	6	4	20.2	20.2	20.2	53.5	475	475	1	56	0	32.92	By MS/MS	By MS/MS	By MS/MS	By MS/MS	By MS/MS	By MS/MS	9.3	5.9	11.2	20.2
P26373	P26373	5	5	5	60S ribosomal protein L13	RPL13	sp|P26373|RL13_HUMAN 60S ribosomal protein L13 OS=Homo sapiens OX=9606 GN=RPL13 PE=1 SV=4	1	5	5	5	5	4	5	5	5	3	5	4	5	5	5	3	5	4	5	5	5	3	24.2	24.2	24.2	24.261	211	211	1	50	0	5.4008	By matching	By MS/MS	By MS/MS	By MS/MS	By MS/MS	By matching	24.2	19.4	24.2	24.2
P26440	P26440	5	5	5	Isovaleryl-CoA dehydrogenase, mitochondrial	IVD	sp|P26440|IVD_HUMAN Isovaleryl-CoA dehydrogenase, mitochondrial OS=Homo sapiens OX=9606 GN=IVD PE=1 SV=2	1	5	5	5	3	2	3	5	3	2	3	2	3	5	3	2	3	2	3	5	3	2	11.7	11.7	11.7	46.65	426	426	1	37	0	4.853	By MS/MS	By matching	By MS/MS	By MS/MS	By MS/MS	By MS/MS	7	4.2	7	11.7
P26447	P26447	2	2	2	Protein S100-A4	S100A4	sp|P26447|S10A4_HUMAN Protein S100-A4 OS=Homo sapiens OX=9606 GN=S100A4 PE=1 SV=1	1	2	2	2	1	1	1	2	2	0	1	1	1	2	2	0	1	1	1	2	2	0	19.8	19.8	19.8	11.728	101	101	1	15	0.0075836	1.1886	By matching	By matching	By matching	By MS/MS	By MS/MS		8.9	8.9	8.9	19.8
P26583	P26583	5	4	4	High mobility group protein B2	HMGB2	sp|P26583|HMGB2_HUMAN High mobility group protein B2 OS=Homo sapiens OX=9606 GN=HMGB2 PE=1 SV=2	1	5	4	4	5	2	4	5	5	4	4	1	3	4	4	3	4	1	3	4	4	3	29.2	24.9	24.9	24.033	209	209	1	63	0	26.711	By MS/MS	By MS/MS	By MS/MS	By MS/MS	By MS/MS	By MS/MS	29.2	10.5	16.3	29.2
P26599	P26599	11	11	9	Polypyrimidine tract-binding protein 1	PTBP1	sp|P26599|PTBP1_HUMAN Polypyrimidine tract-binding protein 1 OS=Homo sapiens OX=9606 GN=PTBP1 PE=1 SV=1	1	11	11	9	8	8	9	10	11	10	8	8	9	10	11	10	7	7	7	9	9	8	30.3	30.3	26.9	57.221	531	531	1	128	0	54.065	By MS/MS	By MS/MS	By MS/MS	By MS/MS	By MS/MS	By MS/MS	20.3	20.3	22.2	28.4
P26639	P26639	16	16	16	Threonine--tRNA ligase, cytoplasmic	TARS	sp|P26639|SYTC_HUMAN Threonine--tRNA ligase, cytoplasmic OS=Homo sapiens OX=9606 GN=TARS PE=1 SV=3	1	16	16	16	16	9	14	14	15	10	16	9	14	14	15	10	16	9	14	14	15	10	28.8	28.8	28.8	83.434	723	723	1	154	0	30.729	By MS/MS	By MS/MS	By MS/MS	By MS/MS	By MS/MS	By MS/MS	28.8	15.5	23.8	24.3
P26640	P26640	21	21	21	Valine--tRNA ligase	VARS	sp|P26640|SYVC_HUMAN Valine--tRNA ligase OS=Homo sapiens OX=9606 GN=VARS PE=1 SV=4	1	21	21	21	16	12	15	20	18	14	16	12	15	20	18	14	16	12	15	20	18	14	21.4	21.4	21.4	140.47	1264	1264	1	204	0	58.439	By MS/MS	By MS/MS	By MS/MS	By MS/MS	By MS/MS	By MS/MS	15.4	12.3	15.6	20.5
P26641	P26641	12	12	12	Elongation factor 1-gamma	EEF1G	sp|P26641|EF1G_HUMAN Elongation factor 1-gamma OS=Homo sapiens OX=9606 GN=EEF1G PE=1 SV=3	1	12	12	12	11	10	11	12	11	10	11	10	11	12	11	10	11	10	11	12	11	10	24.9	24.9	24.9	50.118	437	437	1	179	0	72.614	By MS/MS	By MS/MS	By MS/MS	By MS/MS	By MS/MS	By MS/MS	22.7	19.5	22.7	24.9
P27105	P27105	2	2	2	Erythrocyte band 7 integral membrane protein	STOM	sp|P27105|STOM_HUMAN Erythrocyte band 7 integral membrane protein OS=Homo sapiens OX=9606 GN=STOM PE=1 SV=3	1	2	2	2	1	0	1	2	1	1	1	0	1	2	1	1	1	0	1	2	1	1	12.2	12.2	12.2	31.73	288	288	1	14	0	18.628	By MS/MS		By MS/MS	By MS/MS	By MS/MS	By MS/MS	6.6	0	6.6	12.2
P27144	P27144	2	2	2	Adenylate kinase 4, mitochondrial	AK4	sp|P27144|KAD4_HUMAN Adenylate kinase 4, mitochondrial OS=Homo sapiens OX=9606 GN=AK4 PE=1 SV=1	1	2	2	2	2	2	2	2	2	1	2	2	2	2	2	1	2	2	2	2	2	1	9.9	9.9	9.9	25.268	223	223	1	19	0	2.0981	By MS/MS	By matching	By matching	By MS/MS	By matching	By matching	9.9	9.9	9.9	9.9
P27348	P27348	12	11	11	14-3-3 protein theta	YWHAQ	sp|P27348|1433T_HUMAN 14-3-3 protein theta OS=Homo sapiens OX=9606 GN=YWHAQ PE=1 SV=1	1	12	11	11	9	8	9	12	11	9	8	7	8	11	10	8	8	7	8	11	10	8	51	46.9	46.9	27.764	245	245	1	112	0	82.771	By MS/MS	By MS/MS	By MS/MS	By MS/MS	By MS/MS	By MS/MS	29	29	29	51
P27540	P27540	3	3	3	Aryl hydrocarbon receptor nuclear translocator	ARNT	sp|P27540|ARNT_HUMAN Aryl hydrocarbon receptor nuclear translocator OS=Homo sapiens OX=9606 GN=ARNT PE=1 SV=1	1	3	3	3	1	0	0	3	0	2	1	0	0	3	0	2	1	0	0	3	0	2	5.7	5.7	5.7	86.636	789	789	1	8	0	3.7095	By MS/MS			By MS/MS		By MS/MS	2.3	0	0	5.7
P27694	P27694	12	12	12	Replication protein A 70 kDa DNA-binding subunit;Replication protein A 70 kDa DNA-binding subunit, N-terminally processed	RPA1	sp|P27694|RFA1_HUMAN Replication protein A 70 kDa DNA-binding subunit OS=Homo sapiens OX=9606 GN=RPA1 PE=1 SV=2	1	12	12	12	8	9	8	12	11	10	8	9	8	12	11	10	8	9	8	12	11	10	29.5	29.5	29.5	68.137	616	616	1	126	0	31.744	By MS/MS	By MS/MS	By MS/MS	By MS/MS	By MS/MS	By MS/MS	18	20.8	18	29.5
P27695	P27695	11	11	11	DNA-(apurinic or apyrimidinic site) lyase;DNA-(apurinic or apyrimidinic site) lyase, mitochondrial	APEX1	sp|P27695|APEX1_HUMAN DNA-(apurinic or apyrimidinic site) lyase OS=Homo sapiens OX=9606 GN=APEX1 PE=1 SV=2	1	11	11	11	10	8	8	10	11	10	10	8	8	10	11	10	10	8	8	10	11	10	37.7	37.7	37.7	35.554	318	318	1	122	0	24.708	By MS/MS	By MS/MS	By MS/MS	By MS/MS	By MS/MS	By MS/MS	37.7	26.4	26.4	37.7
P27707	P27707	4	4	4	Deoxycytidine kinase	DCK	sp|P27707|DCK_HUMAN Deoxycytidine kinase OS=Homo sapiens OX=9606 GN=DCK PE=1 SV=1	1	4	4	4	2	1	2	3	2	2	2	1	2	3	2	2	2	1	2	3	2	2	22.3	22.3	22.3	30.518	260	260	1	25	0	9.5636	By MS/MS	By MS/MS	By MS/MS	By MS/MS	By MS/MS	By MS/MS	10	5.8	10	17.3
P27708	P27708	18	18	18	CAD protein;Glutamine-dependent carbamoyl-phosphate synthase;Aspartate carbamoyltransferase;Dihydroorotase	CAD	sp|P27708|PYR1_HUMAN CAD protein OS=Homo sapiens OX=9606 GN=CAD PE=1 SV=3	1	18	18	18	13	8	11	13	10	10	13	8	11	13	10	10	13	8	11	13	10	10	12	12	12	242.98	2225	2225	1	140	0	150.98	By MS/MS	By MS/MS	By MS/MS	By MS/MS	By MS/MS	By MS/MS	8.4	5.3	6.8	8.4
P27797	P27797	12	12	12	Calreticulin	CALR	sp|P27797|CALR_HUMAN Calreticulin OS=Homo sapiens OX=9606 GN=CALR PE=1 SV=1	1	12	12	12	6	6	6	10	10	9	6	6	6	10	10	9	6	6	6	10	10	9	46.5	46.5	46.5	48.141	417	417	1	146	0	67.061	By MS/MS	By MS/MS	By MS/MS	By MS/MS	By MS/MS	By MS/MS	24.9	24.9	24.9	46.5
P27816	P27816	12	12	12	Microtubule-associated protein 4	MAP4	sp|P27816|MAP4_HUMAN Microtubule-associated protein 4 OS=Homo sapiens OX=9606 GN=MAP4 PE=1 SV=3	1	12	12	12	9	8	10	11	10	9	9	8	10	11	10	9	9	8	10	11	10	9	15.6	15.6	15.6	121	1152	1152	1	102	0	45.672	By MS/MS	By MS/MS	By MS/MS	By MS/MS	By MS/MS	By MS/MS	10.3	9.5	11.5	14.5
P27824	P27824	14	14	14	Calnexin	CANX	sp|P27824|CALX_HUMAN Calnexin OS=Homo sapiens OX=9606 GN=CANX PE=1 SV=2	1	14	14	14	9	8	9	11	12	8	9	8	9	11	12	8	9	8	9	11	12	8	26.5	26.5	26.5	67.567	592	592	1	116	0	25.482	By MS/MS	By MS/MS	By MS/MS	By MS/MS	By MS/MS	By MS/MS	15.2	12.5	15	17.7
P27986	P27986	2	2	2	Phosphatidylinositol 3-kinase regulatory subunit alpha	PIK3R1	sp|P27986|P85A_HUMAN Phosphatidylinositol 3-kinase regulatory subunit alpha OS=Homo sapiens OX=9606 GN=PIK3R1 PE=1 SV=2	1	2	2	2	1	0	2	2	0	0	1	0	2	2	0	0	1	0	2	2	0	0	3.5	3.5	3.5	83.597	724	724	1	10	0	2.5528	By MS/MS		By MS/MS	By matching			1.9	0	3.5	3.5
P28062	P28062	3	3	3	Proteasome subunit beta type-8	PSMB8	sp|P28062|PSB8_HUMAN Proteasome subunit beta type-8 OS=Homo sapiens OX=9606 GN=PSMB8 PE=1 SV=3	1	3	3	3	2	2	2	3	2	2	2	2	2	3	2	2	2	2	2	3	2	2	15.2	15.2	15.2	30.354	276	276	1	28	0	4.5408	By MS/MS	By matching	By matching	By MS/MS	By matching	By matching	10.1	10.1	10.1	15.2
P28065	P28065	4	4	4	Proteasome subunit beta type-9	PSMB9	sp|P28065|PSB9_HUMAN Proteasome subunit beta type-9 OS=Homo sapiens OX=9606 GN=PSMB9 PE=1 SV=2	1	4	4	4	2	1	1	3	3	1	2	1	1	3	3	1	2	1	1	3	3	1	26	26	26	23.264	219	219	1	22	0	5.2521	By MS/MS	By matching	By matching	By matching	By MS/MS	By matching	11	4.1	4.1	20.5
P28066	P28066	6	6	6	Proteasome subunit alpha type-5	PSMA5	sp|P28066|PSA5_HUMAN Proteasome subunit alpha type-5 OS=Homo sapiens OX=9606 GN=PSMA5 PE=1 SV=3	1	6	6	6	5	5	4	6	6	5	5	5	4	6	6	5	5	5	4	6	6	5	33.2	33.2	33.2	26.411	241	241	1	64	0	11.882	By MS/MS	By MS/MS	By MS/MS	By MS/MS	By MS/MS	By MS/MS	28.2	28.2	20.3	33.2
P28070	P28070	3	3	3	Proteasome subunit beta type-4	PSMB4	sp|P28070|PSB4_HUMAN Proteasome subunit beta type-4 OS=Homo sapiens OX=9606 GN=PSMB4 PE=1 SV=4	1	3	3	3	2	2	2	3	3	3	2	2	2	3	3	3	2	2	2	3	3	3	17	17	17	29.204	264	264	1	30	0	3.6862	By matching	By matching	By MS/MS	By MS/MS	By MS/MS	By MS/MS	9.5	9.5	9.5	17
P28072	P28072	3	3	3	Proteasome subunit beta type-6	PSMB6	sp|P28072|PSB6_HUMAN Proteasome subunit beta type-6 OS=Homo sapiens OX=9606 GN=PSMB6 PE=1 SV=4	1	3	3	3	3	3	3	3	3	3	3	3	3	3	3	3	3	3	3	3	3	3	13	13	13	25.357	239	239	1	36	0	6.897	By MS/MS	By MS/MS	By MS/MS	By MS/MS	By MS/MS	By MS/MS	13	13	13	13
P28074	P28074	5	5	5	Proteasome subunit beta type-5	PSMB5	sp|P28074|PSB5_HUMAN Proteasome subunit beta type-5 OS=Homo sapiens OX=9606 GN=PSMB5 PE=1 SV=3	1	5	5	5	3	4	4	4	4	2	3	4	4	4	4	2	3	4	4	4	4	2	19.4	19.4	19.4	28.48	263	263	1	47	0	9.2469	By MS/MS	By MS/MS	By MS/MS	By MS/MS	By MS/MS	By MS/MS	15.6	19.4	19.4	19.4
P28331	P28331	15	15	15	NADH-ubiquinone oxidoreductase 75 kDa subunit, mitochondrial	NDUFS1	sp|P28331|NDUS1_HUMAN NADH-ubiquinone oxidoreductase 75 kDa subunit, mitochondrial OS=Homo sapiens OX=9606 GN=NDUFS1 PE=1 SV=3	1	15	15	15	9	5	8	13	11	7	9	5	8	13	11	7	9	5	8	13	11	7	29.3	29.3	29.3	79.467	727	727	1	118	0	112.15	By MS/MS	By MS/MS	By MS/MS	By MS/MS	By MS/MS	By MS/MS	17.3	9.2	14.9	26.4
P28340;M0R3H8	P28340	11;3	11;3	11;3	DNA polymerase delta catalytic subunit	POLD1	sp|P28340|DPOD1_HUMAN DNA polymerase delta catalytic subunit OS=Homo sapiens OX=9606 GN=POLD1 PE=1 SV=2	2	11	11	11	4	2	6	11	8	3	4	2	6	11	8	3	4	2	6	11	8	3	13.5	13.5	13.5	123.63	1107	1107;397	1	87	0	21.01	By MS/MS	By MS/MS	By MS/MS	By MS/MS	By MS/MS	By MS/MS	4.5	1.8	6.5	13.5
P28482	P28482	5	5	5	Mitogen-activated protein kinase 1	MAPK1	sp|P28482|MK01_HUMAN Mitogen-activated protein kinase 1 OS=Homo sapiens OX=9606 GN=MAPK1 PE=1 SV=3	1	5	5	5	5	4	4	5	5	4	5	4	4	5	5	4	5	4	4	5	5	4	16.7	16.7	16.7	41.389	360	360	1	59	0	10.09	By MS/MS	By MS/MS	By MS/MS	By MS/MS	By MS/MS	By MS/MS	16.7	11.4	11.4	16.7
P28676	P28676	2	2	2	Grancalcin	GCA	sp|P28676|GRAN_HUMAN Grancalcin OS=Homo sapiens OX=9606 GN=GCA PE=1 SV=2	1	2	2	2	0	1	1	2	0	0	0	1	1	2	0	0	0	1	1	2	0	0	10.6	10.6	10.6	24.01	217	217	1	8	0.0011628	1.7099		By matching	By MS/MS	By MS/MS			0	5.1	5.1	10.6
P28799	P28799	3	3	3	Granulins;Acrogranin;Paragranulin;Granulin-1;Granulin-2;Granulin-3;Granulin-4;Granulin-5;Granulin-6;Granulin-7	GRN	sp|P28799|GRN_HUMAN Granulins OS=Homo sapiens OX=9606 GN=GRN PE=1 SV=2	1	3	3	3	1	1	1	3	2	1	1	1	1	3	2	1	1	1	1	3	2	1	7.1	7.1	7.1	63.544	593	593	1	18	0	6.51	By MS/MS	By MS/MS	By MS/MS	By MS/MS	By MS/MS	By MS/MS	2.2	2.2	2.2	7.1
P28838	P28838	13	13	13	Cytosol aminopeptidase	LAP3	sp|P28838|AMPL_HUMAN Cytosol aminopeptidase OS=Homo sapiens OX=9606 GN=LAP3 PE=1 SV=3	1	13	13	13	11	10	11	13	11	10	11	10	11	13	11	10	11	10	11	13	11	10	34.1	34.1	34.1	56.166	519	519	1	134	0	52.362	By MS/MS	By MS/MS	By MS/MS	By MS/MS	By MS/MS	By MS/MS	28.5	25.8	28.5	34.1
P29083	P29083	1	1	1	General transcription factor IIE subunit 1	GTF2E1	sp|P29083|T2EA_HUMAN General transcription factor IIE subunit 1 OS=Homo sapiens OX=9606 GN=GTF2E1 PE=1 SV=2	1	1	1	1	0	0	0	0	0	0	0	0	0	0	0	0	0	0	0	0	0	0	3	3	3	49.452	439	439	1	2	0.0079228	1.183							0	0	0	0
P29144	P29144	13	13	13	Tripeptidyl-peptidase 2	TPP2	sp|P29144|TPP2_HUMAN Tripeptidyl-peptidase 2 OS=Homo sapiens OX=9606 GN=TPP2 PE=1 SV=4	1	13	13	13	7	5	7	9	7	2	7	5	7	9	7	2	7	5	7	9	7	2	15.5	15.5	15.5	138.35	1249	1249	1	91	0	33.615	By MS/MS	By matching	By MS/MS	By MS/MS	By MS/MS	By MS/MS	8.3	5.4	7.4	10.5
P29218	P29218	4	4	4	Inositol monophosphatase 1	IMPA1	sp|P29218|IMPA1_HUMAN Inositol monophosphatase 1 OS=Homo sapiens OX=9606 GN=IMPA1 PE=1 SV=1	1	4	4	4	3	3	3	3	3	3	3	3	3	3	3	3	3	3	3	3	3	3	12.6	12.6	12.6	30.188	277	277	1	37	0	14.938	By MS/MS	By MS/MS	By MS/MS	By MS/MS	By MS/MS	By MS/MS	12.6	12.6	12.6	12.6
P29350	P29350	15	15	15	Tyrosine-protein phosphatase non-receptor type 6	PTPN6	sp|P29350|PTN6_HUMAN Tyrosine-protein phosphatase non-receptor type 6 OS=Homo sapiens OX=9606 GN=PTPN6 PE=1 SV=1	1	15	15	15	14	10	12	14	13	12	14	10	12	14	13	12	14	10	12	14	13	12	33.6	33.6	33.6	67.56	595	595	1	147	0	49.168	By MS/MS	By MS/MS	By MS/MS	By MS/MS	By MS/MS	By MS/MS	30.9	21.5	25.4	31.9
P29353	P29353	4	4	4	SHC-transforming protein 1	SHC1	sp|P29353|SHC1_HUMAN SHC-transforming protein 1 OS=Homo sapiens OX=9606 GN=SHC1 PE=1 SV=4	1	4	4	4	2	2	2	4	2	3	2	2	2	4	2	3	2	2	2	4	2	3	16	16	16	62.821	583	583	1	28	0	18.023	By MS/MS	By MS/MS	By MS/MS	By MS/MS	By MS/MS	By MS/MS	6.2	9.9	9.3	16
P29400	P29400	1	1	1	Collagen alpha-5(IV) chain	COL4A5	sp|P29400|CO4A5_HUMAN Collagen alpha-5(IV) chain OS=Homo sapiens OX=9606 GN=COL4A5 PE=1 SV=2	1	1	1	1	0	0	0	0	1	0	0	0	0	0	1	0	0	0	0	0	1	0	1.4	1.4	1.4	161.04	1685	1685	1	5	1	-2					By MS/MS		0	0	0	0
P29401	P29401	12	12	12	Transketolase	TKT	sp|P29401|TKT_HUMAN Transketolase OS=Homo sapiens OX=9606 GN=TKT PE=1 SV=3	1	12	12	12	9	8	10	12	12	12	9	8	10	12	12	12	9	8	10	12	12	12	25.5	25.5	25.5	67.877	623	623	1	154	0	65.532	By MS/MS	By MS/MS	By MS/MS	By MS/MS	By MS/MS	By MS/MS	18.6	16.4	20.1	25.5
P29466;Q5EG05	P29466;Q5EG05	2;1	2;1	2;1	Caspase-1;Caspase-1 subunit p20;Caspase-1 subunit p10;Caspase recruitment domain-containing protein 16	CASP1;CARD16	sp|P29466|CASP1_HUMAN Caspase-1 OS=Homo sapiens OX=9606 GN=CASP1 PE=1 SV=1;sp|Q5EG05|CAR16_HUMAN Caspase recruitment domain-containing protein 16 OS=Homo sapiens OX=9606 GN=CARD16 PE=1 SV=1	2	2	2	2	2	2	2	2	2	2	2	2	2	2	2	2	2	2	2	2	2	2	4.5	4.5	4.5	45.158	404	404;197	1	24	0	2.9627	By MS/MS	By matching	By MS/MS	By MS/MS	By MS/MS	By matching	4.5	4.5	4.5	4.5
P29590	P29590	4	4	4	Protein PML	PML	sp|P29590|PML_HUMAN Protein PML OS=Homo sapiens OX=9606 GN=PML PE=1 SV=3	1	4	4	4	2	1	2	3	2	2	2	1	2	3	2	2	2	1	2	3	2	2	5.4	5.4	5.4	97.55	882	882	1	28	0	6.1482	By MS/MS	By matching	By MS/MS	By MS/MS	By MS/MS	By MS/MS	2.6	1.4	2.6	4
P29692	P29692	8	8	8	Elongation factor 1-delta	EEF1D	sp|P29692|EF1D_HUMAN Elongation factor 1-delta OS=Homo sapiens OX=9606 GN=EEF1D PE=1 SV=5	1	8	8	8	8	7	7	8	7	7	8	7	7	8	7	7	8	7	7	8	7	7	35.2	35.2	35.2	31.121	281	281	1	130	0	140.5	By MS/MS	By MS/MS	By MS/MS	By MS/MS	By MS/MS	By MS/MS	35.2	34.9	34.9	35.2
P29966	P29966	4	4	4	Myristoylated alanine-rich C-kinase substrate	MARCKS	sp|P29966|MARCS_HUMAN Myristoylated alanine-rich C-kinase substrate OS=Homo sapiens OX=9606 GN=MARCKS PE=1 SV=4	1	4	4	4	1	1	1	4	2	1	1	1	1	4	2	1	1	1	1	4	2	1	24.7	24.7	24.7	31.554	332	332	1	17	0	6.1876	By MS/MS	By MS/MS	By matching	By MS/MS	By MS/MS	By MS/MS	4.5	4.5	9.6	24.7
P30038	P30038	2	2	2	Delta-1-pyrroline-5-carboxylate dehydrogenase, mitochondrial	ALDH4A1	sp|P30038|AL4A1_HUMAN Delta-1-pyrroline-5-carboxylate dehydrogenase, mitochondrial OS=Homo sapiens OX=9606 GN=ALDH4A1 PE=1 SV=3	1	2	2	2	0	0	0	0	0	0	0	0	0	0	0	0	0	0	0	0	0	0	5.5	5.5	5.5	61.719	563	563	1	11	0	4.0629							0	0	0	0
P30040	P30040	6	6	6	Endoplasmic reticulum resident protein 29	ERP29	sp|P30040|ERP29_HUMAN Endoplasmic reticulum resident protein 29 OS=Homo sapiens OX=9606 GN=ERP29 PE=1 SV=4	1	6	6	6	5	5	5	5	6	4	5	5	5	5	6	4	5	5	5	5	6	4	27.6	27.6	27.6	28.993	261	261	1	76	0	25.086	By MS/MS	By MS/MS	By MS/MS	By MS/MS	By MS/MS	By MS/MS	23.8	23.8	23.8	23.8
P30041	P30041	10	10	10	Peroxiredoxin-6	PRDX6	sp|P30041|PRDX6_HUMAN Peroxiredoxin-6 OS=Homo sapiens OX=9606 GN=PRDX6 PE=1 SV=3	1	10	10	10	9	8	8	10	10	10	9	8	8	10	10	10	9	8	8	10	10	10	55.8	55.8	55.8	25.035	224	224	1	106	0	25.106	By MS/MS	By MS/MS	By MS/MS	By MS/MS	By MS/MS	By MS/MS	46.4	44.6	38.8	55.8
P30044	P30044	3	3	3	Peroxiredoxin-5, mitochondrial	PRDX5	sp|P30044|PRDX5_HUMAN Peroxiredoxin-5, mitochondrial OS=Homo sapiens OX=9606 GN=PRDX5 PE=1 SV=4	1	3	3	3	2	2	2	3	3	3	2	2	2	3	3	3	2	2	2	3	3	3	22.4	22.4	22.4	22.086	214	214	1	30	0	17.318	By MS/MS	By MS/MS	By MS/MS	By MS/MS	By MS/MS	By MS/MS	11.7	11.7	11.7	22.4
P30048	P30048	9	9	9	Thioredoxin-dependent peroxide reductase, mitochondrial	PRDX3	sp|P30048|PRDX3_HUMAN Thioredoxin-dependent peroxide reductase, mitochondrial OS=Homo sapiens OX=9606 GN=PRDX3 PE=1 SV=3	1	9	9	9	9	8	9	9	9	8	9	8	9	9	9	8	9	8	9	9	9	8	41	41	41	27.692	256	256	1	140	0	129.98	By MS/MS	By MS/MS	By MS/MS	By MS/MS	By MS/MS	By MS/MS	41	34.4	41	41
P30049	P30049	2	2	2	ATP synthase subunit delta, mitochondrial	ATP5D	sp|P30049|ATPD_HUMAN ATP synthase subunit delta, mitochondrial OS=Homo sapiens OX=9606 GN=ATP5F1D PE=1 SV=2	1	2	2	2	2	2	2	2	2	2	2	2	2	2	2	2	2	2	2	2	2	2	13.7	13.7	13.7	17.49	168	168	1	24	0	6.6631	By MS/MS	By MS/MS	By MS/MS	By MS/MS	By MS/MS	By MS/MS	13.7	13.7	13.7	13.7
P30050	P30050	6	6	6	60S ribosomal protein L12	RPL12	sp|P30050|RL12_HUMAN 60S ribosomal protein L12 OS=Homo sapiens OX=9606 GN=RPL12 PE=1 SV=1	1	6	6	6	5	6	5	6	5	6	5	6	5	6	5	6	5	6	5	6	5	6	54.5	54.5	54.5	17.818	165	165	1	103	0	126.45	By MS/MS	By MS/MS	By MS/MS	By MS/MS	By MS/MS	By MS/MS	45.5	54.5	45.5	54.5
P30084	P30084	7	7	7	Enoyl-CoA hydratase, mitochondrial	ECHS1	sp|P30084|ECHM_HUMAN Enoyl-CoA hydratase, mitochondrial OS=Homo sapiens OX=9606 GN=ECHS1 PE=1 SV=4	1	7	7	7	6	5	5	7	7	5	6	5	5	7	7	5	6	5	5	7	7	5	34.1	34.1	34.1	31.387	290	290	1	88	0	62.903	By MS/MS	By MS/MS	By MS/MS	By MS/MS	By MS/MS	By MS/MS	27.9	23.8	23.8	34.1
P30085	P30085	3	3	3	UMP-CMP kinase	CMPK1	sp|P30085|KCY_HUMAN UMP-CMP kinase OS=Homo sapiens OX=9606 GN=CMPK1 PE=1 SV=3	1	3	3	3	3	3	2	3	3	2	3	3	2	3	3	2	3	3	2	3	3	2	17.3	17.3	17.3	22.222	196	196	1	38	0	6.6176	By MS/MS	By MS/MS	By MS/MS	By MS/MS	By MS/MS	By MS/MS	17.3	17.3	10.7	17.3
P30086	P30086	6	6	6	Phosphatidylethanolamine-binding protein 1;Hippocampal cholinergic neurostimulating peptide	PEBP1	sp|P30086|PEBP1_HUMAN Phosphatidylethanolamine-binding protein 1 OS=Homo sapiens OX=9606 GN=PEBP1 PE=1 SV=3	1	6	6	6	6	6	6	6	6	6	6	6	6	6	6	6	6	6	6	6	6	6	44.9	44.9	44.9	21.057	187	187	1	75	0	120.68	By MS/MS	By MS/MS	By MS/MS	By MS/MS	By MS/MS	By MS/MS	44.9	44.9	44.9	44.9
P30101	P30101	23	23	23	Protein disulfide-isomerase A3	PDIA3	sp|P30101|PDIA3_HUMAN Protein disulfide-isomerase A3 OS=Homo sapiens OX=9606 GN=PDIA3 PE=1 SV=4	1	23	23	23	18	16	18	22	21	18	18	16	18	22	21	18	18	16	18	22	21	18	47.3	47.3	47.3	56.782	505	505	1	276	0	162.62	By MS/MS	By MS/MS	By MS/MS	By MS/MS	By MS/MS	By MS/MS	34.9	31.9	34.9	44.2
P30153	P30153	15	15	13	Serine/threonine-protein phosphatase 2A 65 kDa regulatory subunit A alpha isoform	PPP2R1A	sp|P30153|2AAA_HUMAN Serine/threonine-protein phosphatase 2A 65 kDa regulatory subunit A alpha isoform OS=Homo sapiens OX=9606 GN=PPP2R1A PE=1 SV=4	1	15	15	13	12	10	11	14	11	8	12	10	11	14	11	8	12	10	11	13	11	8	33.6	33.6	28.7	65.308	589	589	1	136	0	29.73	By MS/MS	By MS/MS	By MS/MS	By MS/MS	By MS/MS	By MS/MS	26.5	21.4	24.3	31.6
P30154	P30154	4	2	2	Serine/threonine-protein phosphatase 2A 65 kDa regulatory subunit A beta isoform	PPP2R1B	sp|P30154|2AAB_HUMAN Serine/threonine-protein phosphatase 2A 65 kDa regulatory subunit A beta isoform OS=Homo sapiens OX=9606 GN=PPP2R1B PE=1 SV=3	1	4	2	2	1	1	1	3	2	1	1	1	1	2	2	1	1	1	1	2	2	1	11.3	6.5	6.5	66.213	601	601	1	12	0	4.4527	By MS/MS	By MS/MS	By MS/MS	By MS/MS	By matching	By matching	3.3	3.3	3.3	9.3
P30405	P30405	3	3	3	Peptidyl-prolyl cis-trans isomerase F, mitochondrial	PPIF	sp|P30405|PPIF_HUMAN Peptidyl-prolyl cis-trans isomerase F, mitochondrial OS=Homo sapiens OX=9606 GN=PPIF PE=1 SV=1	1	3	3	3	2	2	2	2	3	2	2	2	2	2	3	2	2	2	2	2	3	2	19.3	19.3	19.3	22.04	207	207	1	28	0	4.8242	By MS/MS	By matching	By MS/MS	By MS/MS	By MS/MS	By MS/MS	5.3	5.3	5.3	19.3
P30419	P30419	1	1	1	Glycylpeptide N-tetradecanoyltransferase 1	NMT1	sp|P30419|NMT1_HUMAN Glycylpeptide N-tetradecanoyltransferase 1 OS=Homo sapiens OX=9606 GN=NMT1 PE=1 SV=2	1	1	1	1	0	0	0	0	0	0	0	0	0	0	0	0	0	0	0	0	0	0	2.4	2.4	2.4	56.806	496	496	1	5	0.0015111	1.585							0	0	0	0
P30519	P30519	3	3	3	Heme oxygenase 2	HMOX2	sp|P30519|HMOX2_HUMAN Heme oxygenase 2 OS=Homo sapiens OX=9606 GN=HMOX2 PE=1 SV=2	1	3	3	3	2	0	3	3	2	2	2	0	3	3	2	2	2	0	3	3	2	2	8.2	8.2	8.2	36.032	316	316	1	17	0	2.5651	By MS/MS		By MS/MS	By MS/MS	By matching	By MS/MS	6.6	0	8.2	8.2
P30520	P30520	5	5	5	Adenylosuccinate synthetase isozyme 2	ADSS	sp|P30520|PURA2_HUMAN Adenylosuccinate synthetase isozyme 2 OS=Homo sapiens OX=9606 GN=ADSS PE=1 SV=3	1	5	5	5	4	4	4	5	5	5	4	4	4	5	5	5	4	4	4	5	5	5	16	16	16	50.097	456	456	1	62	0	22.078	By MS/MS	By MS/MS	By MS/MS	By MS/MS	By MS/MS	By MS/MS	11.4	11.4	11.4	16
P30533	P30533	3	3	3	Alpha-2-macroglobulin receptor-associated protein	LRPAP1	sp|P30533|AMRP_HUMAN Alpha-2-macroglobulin receptor-associated protein OS=Homo sapiens OX=9606 GN=LRPAP1 PE=1 SV=1	1	3	3	3	0	0	2	1	0	0	0	0	2	1	0	0	0	0	2	1	0	0	14.3	14.3	14.3	41.465	357	357	1	16	0	5.0279			By matching	By matching			0	0	8.1	4.5
P30566	P30566	4	4	4	Adenylosuccinate lyase	ADSL	sp|P30566|PUR8_HUMAN Adenylosuccinate lyase OS=Homo sapiens OX=9606 GN=ADSL PE=1 SV=2	1	4	4	4	4	3	4	4	4	3	4	3	4	4	4	3	4	3	4	4	4	3	8.3	8.3	8.3	54.889	484	484	1	46	0	7.4674	By MS/MS	By MS/MS	By MS/MS	By MS/MS	By MS/MS	By MS/MS	8.3	6.4	8.3	8.3
P30626	P30626	2	2	2	Sorcin	SRI	sp|P30626|SORCN_HUMAN Sorcin OS=Homo sapiens OX=9606 GN=SRI PE=1 SV=1	1	2	2	2	1	1	2	2	2	2	1	1	2	2	2	2	1	1	2	2	2	2	11.6	11.6	11.6	21.676	198	198	1	21	0	6.884	By MS/MS	By matching	By MS/MS	By MS/MS	By MS/MS	By MS/MS	5.6	5.6	11.6	11.6
P30740	P30740	4	4	4	Leukocyte elastase inhibitor	SERPINB1	sp|P30740|ILEU_HUMAN Leukocyte elastase inhibitor OS=Homo sapiens OX=9606 GN=SERPINB1 PE=1 SV=1	1	4	4	4	3	1	3	3	2	1	3	1	3	3	2	1	3	1	3	3	2	1	11.6	11.6	11.6	42.741	379	379	1	31	0	5.521	By MS/MS	By MS/MS	By MS/MS	By MS/MS	By MS/MS	By matching	7.9	2.9	7.9	7.9
P30825;P52569	P30825;P52569	2;1	2;1	2;1	High affinity cationic amino acid transporter 1;Cationic amino acid transporter 2	SLC7A1;SLC7A2	sp|P30825|CTR1_HUMAN High affinity cationic amino acid transporter 1 OS=Homo sapiens OX=9606 GN=SLC7A1 PE=1 SV=1;sp|P52569|CTR2_HUMAN Cationic amino acid transporter 2 OS=Homo sapiens OX=9606 GN=SLC7A2 PE=1 SV=2	2	2	2	2	0	0	0	1	1	0	0	0	0	1	1	0	0	0	0	1	1	0	3.7	3.7	3.7	67.638	629	629;658	1	2	0.0046528	1.3273				By MS/MS	By MS/MS		0	0	0	2.1
P30837	P30837	7	7	7	Aldehyde dehydrogenase X, mitochondrial	ALDH1B1	sp|P30837|AL1B1_HUMAN Aldehyde dehydrogenase X, mitochondrial OS=Homo sapiens OX=9606 GN=ALDH1B1 PE=1 SV=3	1	7	7	7	4	2	2	6	5	3	4	2	2	6	5	3	4	2	2	6	5	3	17.2	17.2	17.2	57.206	517	517	1	57	0	14.225	By MS/MS	By MS/MS	By matching	By MS/MS	By MS/MS	By MS/MS	7.5	4.3	6.2	17.2
P30876	P30876	5	5	5	DNA-directed RNA polymerase II subunit RPB2	POLR2B	sp|P30876|RPB2_HUMAN DNA-directed RNA polymerase II subunit RPB2 OS=Homo sapiens OX=9606 GN=POLR2B PE=1 SV=1	1	5	5	5	3	3	3	5	4	4	3	3	3	5	4	4	3	3	3	5	4	4	7.5	7.5	7.5	133.9	1174	1174	1	47	0	6.2075	By MS/MS	By matching	By matching	By MS/MS	By matching	By MS/MS	3.9	5.3	3.9	7.5
P31040	P31040	12	12	12	Succinate dehydrogenase [ubiquinone] flavoprotein subunit, mitochondrial	SDHA	sp|P31040|SDHA_HUMAN Succinate dehydrogenase [ubiquinone] flavoprotein subunit, mitochondrial OS=Homo sapiens OX=9606 GN=SDHA PE=1 SV=2	1	12	12	12	11	9	11	11	12	9	11	9	11	11	12	9	11	9	11	11	12	9	25.8	25.8	25.8	72.691	664	664	1	126	0	60.017	By MS/MS	By MS/MS	By MS/MS	By MS/MS	By MS/MS	By MS/MS	21.4	19.6	21.4	21.4
P31146	P31146	12	12	12	Coronin-1A	CORO1A	sp|P31146|COR1A_HUMAN Coronin-1A OS=Homo sapiens OX=9606 GN=CORO1A PE=1 SV=4	1	12	12	12	11	10	10	11	9	10	11	10	10	11	9	10	11	10	10	11	9	10	24.3	24.3	24.3	51.026	461	461	1	136	0	56.011	By MS/MS	By MS/MS	By MS/MS	By MS/MS	By MS/MS	By MS/MS	24.3	22.6	22.6	24.3
P31150	P31150	15	7	7	Rab GDP dissociation inhibitor alpha	GDI1	sp|P31150|GDIA_HUMAN Rab GDP dissociation inhibitor alpha OS=Homo sapiens OX=9606 GN=GDI1 PE=1 SV=2	1	15	7	7	10	8	14	14	12	10	5	3	6	7	6	3	5	3	6	7	6	3	32.2	18.8	18.8	50.582	447	447	1	49	0	79.9	By MS/MS	By MS/MS	By MS/MS	By MS/MS	By MS/MS	By MS/MS	24.8	17.4	32.2	31.8
P31153	P31153	6	6	6	S-adenosylmethionine synthase isoform type-2	MAT2A	sp|P31153|METK2_HUMAN S-adenosylmethionine synthase isoform type-2 OS=Homo sapiens OX=9606 GN=MAT2A PE=1 SV=1	1	6	6	6	5	4	5	6	5	2	5	4	5	6	5	2	5	4	5	6	5	2	16.5	16.5	16.5	43.66	395	395	1	62	0	28.59	By MS/MS	By MS/MS	By MS/MS	By MS/MS	By matching	By MS/MS	12.7	12.7	12.7	16.5
P31323	P31323	7	5	5	cAMP-dependent protein kinase type II-beta regulatory subunit	PRKAR2B	sp|P31323|KAP3_HUMAN cAMP-dependent protein kinase type II-beta regulatory subunit OS=Homo sapiens OX=9606 GN=PRKAR2B PE=1 SV=3	1	7	5	5	4	2	2	5	3	2	2	0	0	3	1	0	2	0	0	3	1	0	22.5	16	16	46.302	418	418	1	7	0	4.7798	By MS/MS	By matching	By matching	By MS/MS	By MS/MS	By matching	15.1	6.5	6.5	18.7
P31483	P31483	2	1	1	Nucleolysin TIA-1 isoform p40	TIA1	sp|P31483|TIA1_HUMAN Nucleolysin TIA-1 isoform p40 OS=Homo sapiens OX=9606 GN=TIA1 PE=1 SV=3	1	2	1	1	2	1	2	2	2	2	1	0	1	1	1	1	1	0	1	1	1	1	5.4	3.1	3.1	42.963	386	386	1	11	0	2.5579	By MS/MS	By matching	By MS/MS	By MS/MS	By MS/MS	By MS/MS	5.4	2.3	5.4	5.4
P31689	P31689	7	7	7	DnaJ homolog subfamily A member 1	DNAJA1	sp|P31689|DNJA1_HUMAN DnaJ homolog subfamily A member 1 OS=Homo sapiens OX=9606 GN=DNAJA1 PE=1 SV=2	1	7	7	7	6	5	6	6	5	6	6	5	6	6	5	6	6	5	6	6	5	6	19.6	19.6	19.6	44.868	397	397	1	77	0	10.839	By MS/MS	By MS/MS	By MS/MS	By MS/MS	By MS/MS	By MS/MS	17.1	17.1	16.6	16.6
P31749;Q9Y243;P31751	P31749;Q9Y243;P31751	2;1;1	2;1;1	2;1;1	RAC-alpha serine/threonine-protein kinase;RAC-gamma serine/threonine-protein kinase;RAC-beta serine/threonine-protein kinase	AKT1;AKT3;AKT2	sp|P31749|AKT1_HUMAN RAC-alpha serine/threonine-protein kinase OS=Homo sapiens OX=9606 GN=AKT1 PE=1 SV=2;sp|Q9Y243|AKT3_HUMAN RAC-gamma serine/threonine-protein kinase OS=Homo sapiens OX=9606 GN=AKT3 PE=1 SV=1;sp|P31751|AKT2_HUMAN RAC-beta serine/threonine	3	2	2	2	0	0	0	0	1	0	0	0	0	0	1	0	0	0	0	0	1	0	7.7	7.7	7.7	55.686	480	480;479;481	1	2	0	1.9861					By MS/MS		0	0	0	0
P31930	P31930	9	9	9	Cytochrome b-c1 complex subunit 1, mitochondrial	UQCRC1	sp|P31930|QCR1_HUMAN Cytochrome b-c1 complex subunit 1, mitochondrial OS=Homo sapiens OX=9606 GN=UQCRC1 PE=1 SV=3	1	9	9	9	7	6	6	9	9	9	7	6	6	9	9	9	7	6	6	9	9	9	27.9	27.9	27.9	52.645	480	480	1	102	0	44.182	By MS/MS	By MS/MS	By MS/MS	By MS/MS	By MS/MS	By MS/MS	23.1	18.3	18.3	27.9
P31939	P31939	17	17	17	Bifunctional purine biosynthesis protein PURH;Phosphoribosylaminoimidazolecarboxamide formyltransferase;IMP cyclohydrolase	ATIC	sp|P31939|PUR9_HUMAN Bifunctional purine biosynthesis protein PURH OS=Homo sapiens OX=9606 GN=ATIC PE=1 SV=3	1	17	17	17	12	10	12	17	15	15	12	10	12	17	15	15	12	10	12	17	15	15	46.1	46.1	46.1	64.615	592	592	1	183	0	77.573	By MS/MS	By MS/MS	By MS/MS	By MS/MS	By MS/MS	By MS/MS	28.5	22.1	28.5	46.1
P31942	P31942	6	6	6	Heterogeneous nuclear ribonucleoprotein H3	HNRNPH3	sp|P31942|HNRH3_HUMAN Heterogeneous nuclear ribonucleoprotein H3 OS=Homo sapiens OX=9606 GN=HNRNPH3 PE=1 SV=2	1	6	6	6	6	5	5	6	6	6	6	5	5	6	6	6	6	5	5	6	6	6	24	24	24	36.926	346	346	1	79	0	45.851	By MS/MS	By MS/MS	By MS/MS	By MS/MS	By MS/MS	By MS/MS	24	17.9	17.9	24
P31943	P31943	10	10	5	Heterogeneous nuclear ribonucleoprotein H;Heterogeneous nuclear ribonucleoprotein H, N-terminally processed	HNRNPH1	sp|P31943|HNRH1_HUMAN Heterogeneous nuclear ribonucleoprotein H OS=Homo sapiens OX=9606 GN=HNRNPH1 PE=1 SV=4	1	10	10	5	9	8	8	10	10	9	9	8	8	10	10	9	5	4	4	5	5	4	34.3	34.3	18	49.229	449	449	1	147	0	50.781	By MS/MS	By MS/MS	By MS/MS	By MS/MS	By MS/MS	By MS/MS	30.5	26.3	26.3	34.3
P31946	P31946	11	8	8	14-3-3 protein beta/alpha;14-3-3 protein beta/alpha, N-terminally processed	YWHAB	sp|P31946|1433B_HUMAN 14-3-3 protein beta/alpha OS=Homo sapiens OX=9606 GN=YWHAB PE=1 SV=3	1	11	8	8	7	7	7	10	9	8	4	4	4	7	6	6	4	4	4	7	6	6	50.4	39.8	39.8	28.082	246	246	1	70	0	286.18	By MS/MS	By MS/MS	By MS/MS	By MS/MS	By MS/MS	By MS/MS	37.8	37.8	37.8	50.4
P31947	P31947	2	1	1	14-3-3 protein sigma	SFN	sp|P31947|1433S_HUMAN 14-3-3 protein sigma OS=Homo sapiens OX=9606 GN=SFN PE=1 SV=1	1	2	1	1	2	2	2	2	2	2	1	1	1	1	1	1	1	1	1	1	1	1	7.3	3.2	3.2	27.774	248	248	1	12	0.0069711	1.2301	By MS/MS	By MS/MS	By MS/MS	By MS/MS	By MS/MS	By MS/MS	7.3	7.3	7.3	7.3
P31948	P31948	14	14	14	Stress-induced-phosphoprotein 1	STIP1	sp|P31948|STIP1_HUMAN Stress-induced-phosphoprotein 1 OS=Homo sapiens OX=9606 GN=STIP1 PE=1 SV=1	1	14	14	14	13	8	11	13	12	10	13	8	11	13	12	10	13	8	11	13	12	10	34.1	34.1	34.1	62.639	543	543	1	164	0	55.726	By MS/MS	By MS/MS	By MS/MS	By MS/MS	By MS/MS	By MS/MS	32.2	19	26.5	31.9
P31949	P31949	4	4	4	Protein S100-A11;Protein S100-A11, N-terminally processed	S100A11	sp|P31949|S10AB_HUMAN Protein S100-A11 OS=Homo sapiens OX=9606 GN=S100A11 PE=1 SV=2	1	4	4	4	4	4	4	4	4	4	4	4	4	4	4	4	4	4	4	4	4	4	37.1	37.1	37.1	11.74	105	105	1	53	0	62.777	By MS/MS	By MS/MS	By MS/MS	By MS/MS	By MS/MS	By MS/MS	37.1	37.1	37.1	37.1
P32119	P32119	8	7	7	Peroxiredoxin-2	PRDX2	sp|P32119|PRDX2_HUMAN Peroxiredoxin-2 OS=Homo sapiens OX=9606 GN=PRDX2 PE=1 SV=5	1	8	7	7	8	8	8	8	8	8	7	7	7	7	7	7	7	7	7	7	7	7	32.3	26.8	26.8	21.892	198	198	1	92	0	21.323	By MS/MS	By MS/MS	By MS/MS	By MS/MS	By MS/MS	By MS/MS	32.3	32.3	32.3	32.3
P32189;Q14409	P32189;Q14409	2;1	2;1	2;1	Glycerol kinase;Putative glycerol kinase 3	GK;GK3P	sp|P32189|GLPK_HUMAN Glycerol kinase OS=Homo sapiens OX=9606 GN=GK PE=1 SV=3;sp|Q14409|GLPK3_HUMAN Glycerol kinase 3 OS=Homo sapiens OX=9606 GN=GK3P PE=2 SV=2	2	2	2	2	0	0	0	0	0	0	0	0	0	0	0	0	0	0	0	0	0	0	5.4	5.4	5.4	61.244	559	559;553	1	4	0	4.3937							0	0	0	0
P32320	P32320	2	2	2	Cytidine deaminase	CDA	sp|P32320|CDD_HUMAN Cytidine deaminase OS=Homo sapiens OX=9606 GN=CDA PE=1 SV=2	1	2	2	2	0	0	0	1	0	0	0	0	0	1	0	0	0	0	0	1	0	0	25.3	25.3	25.3	16.185	146	146	1	5	0.0039726	1.3675				By MS/MS			0	0	0	11.6
P32455	P32455	1	1	1	Interferon-induced guanylate-binding protein 1	GBP1	sp|P32455|GBP1_HUMAN Guanylate-binding protein 1 OS=Homo sapiens OX=9606 GN=GBP1 PE=1 SV=2	1	1	1	1	0	0	1	0	0	0	0	0	1	0	0	0	0	0	1	0	0	0	2.4	2.4	2.4	67.93	592	592	1	3	1	-2			By MS/MS				0	0	2.4	0
P32519;Q15723;Q99607	P32519	5;1;1	5;1;1	5;1;1	ETS-related transcription factor Elf-1	ELF1	sp|P32519|ELF1_HUMAN ETS-related transcription factor Elf-1 OS=Homo sapiens OX=9606 GN=ELF1 PE=1 SV=2	3	5	5	5	0	0	1	1	1	0	0	0	1	1	1	0	0	0	1	1	1	0	12.9	12.9	12.9	67.497	619	619;593;663	1	21	0	26.256			By MS/MS	By matching	By matching		0	0	2.9	2.4
P32969	P32969	3	3	3	60S ribosomal protein L9	RPL9	sp|P32969|RL9_HUMAN 60S ribosomal protein L9 OS=Homo sapiens OX=9606 GN=RPL9 PE=1 SV=1	1	3	3	3	2	2	2	3	3	3	2	2	2	3	3	3	2	2	2	3	3	3	19.3	19.3	19.3	21.863	192	192	1	29	0	17.414	By MS/MS	By MS/MS	By MS/MS	By MS/MS	By MS/MS	By MS/MS	9.4	9.4	9.4	19.3
P33121	P33121	5	5	5	Long-chain-fatty-acid--CoA ligase 1	ACSL1	sp|P33121|ACSL1_HUMAN Long-chain-fatty-acid--CoA ligase 1 OS=Homo sapiens OX=9606 GN=ACSL1 PE=1 SV=1	1	5	5	5	4	4	4	5	4	3	4	4	4	5	4	3	4	4	4	5	4	3	8.9	8.9	8.9	77.942	698	698	1	40	0	10.651	By MS/MS	By MS/MS	By MS/MS	By MS/MS	By MS/MS	By MS/MS	6.6	7.6	6.6	8.9
P33176;O60282;Q12840	P33176	17;5;4	17;5;4	17;5;4	Kinesin-1 heavy chain	KIF5B	sp|P33176|KINH_HUMAN Kinesin-1 heavy chain OS=Homo sapiens OX=9606 GN=KIF5B PE=1 SV=1	3	17	17	17	14	11	12	12	14	11	14	11	12	12	14	11	14	11	12	12	14	11	23.8	23.8	23.8	109.68	963	963;957;1032	1	149	0	86.162	By MS/MS	By MS/MS	By MS/MS	By MS/MS	By MS/MS	By MS/MS	18.7	15.5	16.7	17.2
P33240;Q9H0L4	P33240	6;2	6;2	6;2	Cleavage stimulation factor subunit 2	CSTF2	sp|P33240|CSTF2_HUMAN Cleavage stimulation factor subunit 2 OS=Homo sapiens OX=9606 GN=CSTF2 PE=1 SV=1	2	6	6	6	4	3	4	6	5	4	4	3	4	6	5	4	4	3	4	6	5	4	14.9	14.9	14.9	60.959	577	577;616	1	52	0	10.232	By MS/MS	By MS/MS	By MS/MS	By MS/MS	By MS/MS	By MS/MS	10.2	8.3	10.2	14.9
P33316	P33316	6	6	6	Deoxyuridine 5-triphosphate nucleotidohydrolase, mitochondrial	DUT	sp|P33316|DUT_HUMAN Deoxyuridine 5-triphosphate nucleotidohydrolase, mitochondrial OS=Homo sapiens OX=9606 GN=DUT PE=1 SV=4	1	6	6	6	4	3	4	6	4	4	4	3	4	6	4	4	4	3	4	6	4	4	31.7	31.7	31.7	26.563	252	252	1	67	0	23.251	By MS/MS	By MS/MS	By MS/MS	By MS/MS	By MS/MS	By MS/MS	20.2	15.5	20.2	31.7
P33897	P33897	2	2	2	ATP-binding cassette sub-family D member 1	ABCD1	sp|P33897|ABCD1_HUMAN ATP-binding cassette sub-family D member 1 OS=Homo sapiens OX=9606 GN=ABCD1 PE=1 SV=2	1	2	2	2	2	1	1	2	0	0	2	1	1	2	0	0	2	1	1	2	0	0	4.3	4.3	4.3	82.936	745	745	1	13	0	3.6165	By MS/MS	By MS/MS	By matching	By MS/MS			4.3	2.7	2.7	4.3
P33991	P33991	13	13	13	DNA replication licensing factor MCM4	MCM4	sp|P33991|MCM4_HUMAN DNA replication licensing factor MCM4 OS=Homo sapiens OX=9606 GN=MCM4 PE=1 SV=5	1	13	13	13	9	9	10	12	11	10	9	9	10	12	11	10	9	9	10	12	11	10	19.2	19.2	19.2	96.557	863	863	1	135	0	64.152	By MS/MS	By MS/MS	By MS/MS	By MS/MS	By MS/MS	By MS/MS	14.8	14.8	14.8	19.2
P33992	P33992	12	12	12	DNA replication licensing factor MCM5	MCM5	sp|P33992|MCM5_HUMAN DNA replication licensing factor MCM5 OS=Homo sapiens OX=9606 GN=MCM5 PE=1 SV=5	1	12	12	12	10	5	9	11	9	6	10	5	9	11	9	6	10	5	9	11	9	6	19.6	19.6	19.6	82.285	734	734	1	108	0	22.339	By MS/MS	By MS/MS	By MS/MS	By MS/MS	By MS/MS	By MS/MS	18.5	9.5	16.9	19.6
P33993	P33993	17	17	17	DNA replication licensing factor MCM7	MCM7	sp|P33993|MCM7_HUMAN DNA replication licensing factor MCM7 OS=Homo sapiens OX=9606 GN=MCM7 PE=1 SV=4	1	17	17	17	13	12	13	15	15	11	13	12	13	15	15	11	13	12	13	15	15	11	30.3	30.3	30.3	81.307	719	719	1	174	0	40.984	By MS/MS	By MS/MS	By MS/MS	By MS/MS	By MS/MS	By MS/MS	23.5	19.9	22.7	27
P34896	P34896	5	5	5	Serine hydroxymethyltransferase, cytosolic	SHMT1	sp|P34896|GLYC_HUMAN Serine hydroxymethyltransferase, cytosolic OS=Homo sapiens OX=9606 GN=SHMT1 PE=1 SV=1	1	5	5	5	5	4	4	5	5	3	5	4	4	5	5	3	5	4	4	5	5	3	14.5	14.5	14.5	53.082	483	483	1	43	0	10.757	By MS/MS	By MS/MS	By MS/MS	By MS/MS	By MS/MS	By MS/MS	14.5	11.2	11.2	14.5
P34897	P34897	12	12	12	Serine hydroxymethyltransferase, mitochondrial	SHMT2	sp|P34897|GLYM_HUMAN Serine hydroxymethyltransferase, mitochondrial OS=Homo sapiens OX=9606 GN=SHMT2 PE=1 SV=3	1	12	12	12	8	7	8	9	8	7	8	7	8	9	8	7	8	7	8	9	8	7	29.6	29.6	29.6	55.992	504	504	1	117	0	90.745	By MS/MS	By MS/MS	By MS/MS	By MS/MS	By MS/MS	By MS/MS	18.3	15.1	18.3	23.6
P34910	P34910	1	1	1	Protein EVI2B	EVI2B	sp|P34910|EVI2B_HUMAN Protein EVI2B OS=Homo sapiens OX=9606 GN=EVI2B PE=1 SV=2	1	1	1	1	1	0	0	1	1	0	1	0	0	1	1	0	1	0	0	1	1	0	3.3	3.3	3.3	48.666	448	448	1	8	0	3.8518	By MS/MS			By MS/MS	By matching		3.3	0	0	3.3
P34932	P34932	28	28	27	Heat shock 70 kDa protein 4	HSPA4	sp|P34932|HSP74_HUMAN Heat shock 70 kDa protein 4 OS=Homo sapiens OX=9606 GN=HSPA4 PE=1 SV=4	1	28	28	27	22	15	22	26	21	16	22	15	22	26	21	16	21	14	21	25	20	15	47	47	45.4	94.33	840	840	1	287	0	214.32	By MS/MS	By MS/MS	By MS/MS	By MS/MS	By MS/MS	By MS/MS	37.6	27	37.6	44.6
P34949	P34949	2	2	2	Mannose-6-phosphate isomerase	MPI	sp|P34949|MPI_HUMAN Mannose-6-phosphate isomerase OS=Homo sapiens OX=9606 GN=MPI PE=1 SV=2	1	2	2	2	2	0	0	2	1	0	2	0	0	2	1	0	2	0	0	2	1	0	6.4	6.4	6.4	46.655	423	423	1	11	0	16.395	By MS/MS			By MS/MS	By MS/MS		6.4	0	0	6.4
P35232	P35232	9	9	9	Prohibitin	PHB	sp|P35232|PHB_HUMAN Prohibitin OS=Homo sapiens OX=9606 GN=PHB PE=1 SV=1	1	9	9	9	7	7	7	9	9	9	7	7	7	9	9	9	7	7	7	9	9	9	41.5	41.5	41.5	29.804	272	272	1	104	0	151.11	By MS/MS	By MS/MS	By MS/MS	By MS/MS	By MS/MS	By MS/MS	27.9	30.1	29	41.5
P35236	P35236	5	5	5	Tyrosine-protein phosphatase non-receptor type 7	PTPN7	sp|P35236|PTN7_HUMAN Tyrosine-protein phosphatase non-receptor type 7 OS=Homo sapiens OX=9606 GN=PTPN7 PE=1 SV=3	1	5	5	5	5	3	3	5	3	3	5	3	3	5	3	3	5	3	3	5	3	3	21.1	21.1	21.1	40.529	360	360	1	45	0	20.802	By MS/MS	By MS/MS	By MS/MS	By MS/MS	By MS/MS	By MS/MS	21.1	13.9	13.9	21.1
P35237	P35237	5	4	4	Serpin B6	SERPINB6	sp|P35237|SPB6_HUMAN Serpin B6 OS=Homo sapiens OX=9606 GN=SERPINB6 PE=1 SV=3	1	5	4	4	5	4	4	5	4	4	4	3	3	4	4	3	4	3	3	4	4	3	15.7	13.6	13.6	42.621	376	376	1	41	0	14.808	By MS/MS	By MS/MS	By MS/MS	By MS/MS	By MS/MS	By MS/MS	15.7	12.5	12.5	15.7
P35241	P35241	8	1	1	Radixin	RDX	sp|P35241|RADI_HUMAN Radixin OS=Homo sapiens OX=9606 GN=RDX PE=1 SV=1	1	8	1	1	6	4	5	7	7	7	1	0	1	1	1	1	1	0	1	1	1	1	12.7	2.6	2.6	68.563	583	583	1	7	0	2.1559	By matching	By matching	By MS/MS	By matching	By matching	By matching	9.4	5.3	7.9	11.1
P35244	P35244	2	2	2	Replication protein A 14 kDa subunit	RPA3	sp|P35244|RFA3_HUMAN Replication protein A 14 kDa subunit OS=Homo sapiens OX=9606 GN=RPA3 PE=1 SV=1	1	2	2	2	2	0	2	2	2	0	2	0	2	2	2	0	2	0	2	2	2	0	21.5	21.5	21.5	13.569	121	121	1	16	0.0018382	1.4416	By matching		By matching	By MS/MS	By matching		21.5	0	21.5	21.5
P35249	P35249	3	3	3	Replication factor C subunit 4	RFC4	sp|P35249|RFC4_HUMAN Replication factor C subunit 4 OS=Homo sapiens OX=9606 GN=RFC4 PE=1 SV=2	1	3	3	3	2	2	1	3	2	2	2	2	1	3	2	2	2	2	1	3	2	2	11.3	11.3	11.3	39.681	363	363	1	29	0	8.8255	By MS/MS	By matching	By matching	By MS/MS	By matching	By MS/MS	5.8	5.8	2.8	11.3
P35250	P35250	3	3	3	Replication factor C subunit 2	RFC2	sp|P35250|RFC2_HUMAN Replication factor C subunit 2 OS=Homo sapiens OX=9606 GN=RFC2 PE=1 SV=3	1	3	3	3	1	0	1	2	1	1	1	0	1	2	1	1	1	0	1	2	1	1	14.1	14.1	14.1	39.157	354	354	1	18	0	7.2277	By MS/MS		By MS/MS	By MS/MS	By matching	By MS/MS	3.7	0	3.7	8.8
P35251	P35251	1	1	1	Replication factor C subunit 1	RFC1	sp|P35251|RFC1_HUMAN Replication factor C subunit 1 OS=Homo sapiens OX=9606 GN=RFC1 PE=1 SV=4	1	1	1	1	1	0	0	1	1	0	1	0	0	1	1	0	1	0	0	1	1	0	1.6	1.6	1.6	128.25	1148	1148	1	7	0	7.8243	By MS/MS			By MS/MS	By MS/MS		1.6	0	0	1.6
P35268	P35268	3	3	3	60S ribosomal protein L22	RPL22	sp|P35268|RL22_HUMAN 60S ribosomal protein L22 OS=Homo sapiens OX=9606 GN=RPL22 PE=1 SV=2	1	3	3	3	3	1	3	3	2	2	3	1	3	3	2	2	3	1	3	3	2	2	30.5	30.5	30.5	14.787	128	128	1	31	0	15.921	By MS/MS	By MS/MS	By MS/MS	By MS/MS	By MS/MS	By MS/MS	30.5	8.6	30.5	30.5
P35269	P35269	4	4	4	General transcription factor IIF subunit 1	GTF2F1	sp|P35269|T2FA_HUMAN General transcription factor IIF subunit 1 OS=Homo sapiens OX=9606 GN=GTF2F1 PE=1 SV=2	1	4	4	4	1	0	0	1	0	0	1	0	0	1	0	0	1	0	0	1	0	0	9.1	9.1	9.1	58.24	517	517	1	14	0	2.8294	By matching			By matching			2.3	0	0	2.3
P35270	P35270	2	2	2	Sepiapterin reductase	SPR	sp|P35270|SPRE_HUMAN Sepiapterin reductase OS=Homo sapiens OX=9606 GN=SPR PE=1 SV=1	1	2	2	2	1	1	1	1	1	1	1	1	1	1	1	1	1	1	1	1	1	1	9.6	9.6	9.6	28.048	261	261	1	17	0	6.2374	By matching	By matching	By matching	By matching	By matching	By matching	5.7	5.7	5.7	5.7
P35579;P35580;P35749;Q7Z406;REV__Q9UKV3;P13535;Q9UKX3;Q9Y623;P13533;P12882;P11055;Q9UKX2;A7E2Y1	P35579	86;13;9;6;1;1;1;1;1;1;1;1;1	86;13;9;6;1;1;1;1;1;1;1;1;1	85;12;8;5;1;0;0;0;0;0;0;0;0	Myosin-9	MYH9	sp|P35579|MYH9_HUMAN Myosin-9 OS=Homo sapiens OX=9606 GN=MYH9 PE=1 SV=4	13	86	86	85	77	68	74	83	78	75	77	68	74	83	78	75	76	67	73	82	77	74	43.1	43.1	42.7	226.53	1960	1960;1976;1972;1995;1341;1937;1938;1939;1939;1939;1940;1941;1983	1	1115	0	323.31	By MS/MS	By MS/MS	By MS/MS	By MS/MS	By MS/MS	By MS/MS	39.5	34.3	37.9	43
P35590	P35590	1	1	1	Tyrosine-protein kinase receptor Tie-1	TIE1	sp|P35590|TIE1_HUMAN Tyrosine-protein kinase receptor Tie-1 OS=Homo sapiens OX=9606 GN=TIE1 PE=1 SV=1	1	1	1	1	1	0	0	1	0	0	1	0	0	1	0	0	1	0	0	1	0	0	1.7	1.7	1.7	125.09	1138	1138	1	8	1	-2	By matching			By matching			1.7	0	0	1.7
P35606	P35606	13	13	13	Coatomer subunit beta	COPB2	sp|P35606|COPB2_HUMAN Coatomer subunit beta OS=Homo sapiens OX=9606 GN=COPB2 PE=1 SV=2	1	13	13	13	9	6	8	12	11	9	9	6	8	12	11	9	9	6	8	12	11	9	20.1	20.1	20.1	102.49	906	906	1	118	0	44.462	By MS/MS	By MS/MS	By MS/MS	By MS/MS	By MS/MS	By MS/MS	14	9.6	12	19.1
P35611	P35611	4	4	4	Alpha-adducin	ADD1	sp|P35611|ADDA_HUMAN Alpha-adducin OS=Homo sapiens OX=9606 GN=ADD1 PE=1 SV=2	1	4	4	4	3	0	2	4	1	0	3	0	2	4	1	0	3	0	2	4	1	0	8.7	8.7	8.7	80.954	737	737	1	30	0	7.3389	By MS/MS		By MS/MS	By MS/MS	By matching		6.2	0	4.1	8.7
P35612	P35612	1	1	1	Beta-adducin	ADD2	sp|P35612|ADDB_HUMAN Beta-adducin OS=Homo sapiens OX=9606 GN=ADD2 PE=1 SV=3	1	1	1	1	0	0	0	0	0	0	0	0	0	0	0	0	0	0	0	0	0	0	2.2	2.2	2.2	80.853	726	726	1	4	0.0018553	1.4792							0	0	0	0
P35613	P35613	6	6	6	Basigin	BSG	sp|P35613|BASI_HUMAN Basigin OS=Homo sapiens OX=9606 GN=BSG PE=1 SV=2	1	6	6	6	6	5	5	6	5	4	6	5	5	6	5	4	6	5	5	6	5	4	23.1	23.1	23.1	42.2	385	385	1	73	0	24.501	By MS/MS	By MS/MS	By MS/MS	By MS/MS	By MS/MS	By MS/MS	23.1	20.8	18.4	23.1
P35637	P35637	7	7	5	RNA-binding protein FUS	FUS	sp|P35637|FUS_HUMAN RNA-binding protein FUS OS=Homo sapiens OX=9606 GN=FUS PE=1 SV=1	1	7	7	5	7	6	6	7	7	6	7	6	6	7	7	6	5	4	4	5	5	4	15.8	15.8	15.8	53.425	526	526	1	97	0	18.817	By MS/MS	By MS/MS	By MS/MS	By MS/MS	By MS/MS	By MS/MS	15.8	13.1	13.1	15.8
P35658	P35658	10	10	10	Nuclear pore complex protein Nup214	NUP214	sp|P35658|NU214_HUMAN Nuclear pore complex protein Nup214 OS=Homo sapiens OX=9606 GN=NUP214 PE=1 SV=2	1	10	10	10	3	0	2	6	2	1	3	0	2	6	2	1	3	0	2	6	2	1	7.4	7.4	7.4	213.62	2090	2090	1	44	0	13.304	By MS/MS		By matching	By MS/MS	By MS/MS	By MS/MS	2.3	0	1.9	4.9
P35659	P35659	4	4	4	Protein DEK	DEK	sp|P35659|DEK_HUMAN Protein DEK OS=Homo sapiens OX=9606 GN=DEK PE=1 SV=1	1	4	4	4	3	2	3	3	1	1	3	2	3	3	1	1	3	2	3	3	1	1	12.8	12.8	12.8	42.674	375	375	1	29	0	53.732	By MS/MS	By MS/MS	By MS/MS	By MS/MS	By matching	By matching	9.3	6.7	9.3	10.1
P35754	P35754	1	1	1	Glutaredoxin-1	GLRX	sp|P35754|GLRX1_HUMAN Glutaredoxin-1 OS=Homo sapiens OX=9606 GN=GLRX PE=1 SV=2	1	1	1	1	0	0	1	1	0	0	0	0	1	1	0	0	0	0	1	1	0	0	10.4	10.4	10.4	11.776	106	106	1	8	0.004315	1.3487			By matching	By matching			0	0	10.4	10.4
P35813	P35813	3	2	2	Protein phosphatase 1A	PPM1A	sp|P35813|PPM1A_HUMAN Protein phosphatase 1A OS=Homo sapiens OX=9606 GN=PPM1A PE=1 SV=1	1	3	2	2	2	0	1	3	0	0	1	0	1	2	0	0	1	0	1	2	0	0	8.6	5.5	5.5	42.447	382	382	1	8	0.00079208	1.7998	By matching		By matching	By MS/MS			5.5	0	2.4	8.6
P35998	P35998	10	10	10	26S protease regulatory subunit 7	PSMC2	sp|P35998|PRS7_HUMAN 26S proteasome regulatory subunit 7 OS=Homo sapiens OX=9606 GN=PSMC2 PE=1 SV=3	1	10	10	10	8	7	8	7	8	6	8	7	8	7	8	6	8	7	8	7	8	6	24	24	24	48.633	433	433	1	88	0	25.099	By MS/MS	By MS/MS	By MS/MS	By MS/MS	By MS/MS	By MS/MS	23.6	19.4	19.9	19.4
P36405	P36405	1	1	1	ADP-ribosylation factor-like protein 3	ARL3	sp|P36405|ARL3_HUMAN ADP-ribosylation factor-like protein 3 OS=Homo sapiens OX=9606 GN=ARL3 PE=1 SV=2	1	1	1	1	0	0	0	0	0	0	0	0	0	0	0	0	0	0	0	0	0	0	6	6	6	20.455	182	182	1	1	0	1.9953							0	0	0	0
P36406	P36406	1	1	1	E3 ubiquitin-protein ligase TRIM23	TRIM23	sp|P36406|TRI23_HUMAN E3 ubiquitin-protein ligase TRIM23 OS=Homo sapiens OX=9606 GN=TRIM23 PE=1 SV=1	1	1	1	1	1	0	1	1	1	1	1	0	1	1	1	1	1	0	1	1	1	1	1.7	1.7	1.7	64.066	574	574	1	8	0	3.0781	By MS/MS		By MS/MS	By MS/MS	By MS/MS	By MS/MS	1.7	0	1.7	1.7
P36507;A0A1B0GUL7;Q02750	P36507;A0A1B0GUL7	3;2;1	3;2;1	3;2;1	Dual specificity mitogen-activated protein kinase kinase 2	MAP2K2	sp|P36507|MP2K2_HUMAN Dual specificity mitogen-activated protein kinase kinase 2 OS=Homo sapiens OX=9606 GN=MAP2K2 PE=1 SV=1;tr|A0A1B0GUL7|A0A1B0GUL7_HUMAN Uncharacterized protein OS=Homo sapiens OX=9606 PE=1 SV=1	3	3	3	3	3	1	2	2	2	1	3	1	2	2	2	1	3	1	2	2	2	1	7	7	7	44.424	400	400;405;393	1	23	0.0015444	1.6973	By MS/MS	By matching	By matching	By MS/MS	By matching	By matching	7	3.2	5.2	5.2
P36542	P36542	6	6	6	ATP synthase subunit gamma, mitochondrial	ATP5C1	sp|P36542|ATPG_HUMAN ATP synthase subunit gamma, mitochondrial OS=Homo sapiens OX=9606 GN=ATP5F1C PE=1 SV=1	1	6	6	6	5	4	5	5	6	3	5	4	5	5	6	3	5	4	5	5	6	3	22.1	22.1	22.1	32.996	298	298	1	57	0	9.2279	By MS/MS	By MS/MS	By MS/MS	By MS/MS	By MS/MS	By MS/MS	17.8	14.1	17.8	18.5
P36543;Q96A05	P36543;Q96A05	4;2	4;2	4;2	V-type proton ATPase subunit E 1;V-type proton ATPase subunit E 2	ATP6V1E1;ATP6V1E2	sp|P36543|VATE1_HUMAN V-type proton ATPase subunit E 1 OS=Homo sapiens OX=9606 GN=ATP6V1E1 PE=1 SV=1;sp|Q96A05|VATE2_HUMAN V-type proton ATPase subunit E 2 OS=Homo sapiens OX=9606 GN=ATP6V1E2 PE=1 SV=1	2	4	4	4	3	1	3	4	3	2	3	1	3	4	3	2	3	1	3	4	3	2	19.5	19.5	19.5	26.145	226	226;226	1	42	0	7.6141	By MS/MS	By matching	By MS/MS	By MS/MS	By MS/MS	By MS/MS	13.7	6.2	13.7	19.5
P36551	P36551	4	4	4	Oxygen-dependent coproporphyrinogen-III oxidase, mitochondrial	CPOX	sp|P36551|HEM6_HUMAN Oxygen-dependent coproporphyrinogen-III oxidase, mitochondrial OS=Homo sapiens OX=9606 GN=CPOX PE=1 SV=3	1	4	4	4	3	1	2	4	4	2	3	1	2	4	4	2	3	1	2	4	4	2	14.5	14.5	14.5	50.151	454	454	1	32	0	6.6334	By MS/MS	By matching	By MS/MS	By MS/MS	By MS/MS	By MS/MS	10.8	4	7.9	14.5
P36578	P36578	6	6	6	60S ribosomal protein L4	RPL4	sp|P36578|RL4_HUMAN 60S ribosomal protein L4 OS=Homo sapiens OX=9606 GN=RPL4 PE=1 SV=5	1	6	6	6	6	2	6	6	4	4	6	2	6	6	4	4	6	2	6	6	4	4	19.2	19.2	19.2	47.697	427	427	1	64	0	12.82	By MS/MS	By MS/MS	By MS/MS	By MS/MS	By MS/MS	By MS/MS	19.2	5.4	19.2	19.2
P36639	P36639	1	1	1	7,8-dihydro-8-oxoguanine triphosphatase	NUDT1	sp|P36639|8ODP_HUMAN 7,8-dihydro-8-oxoguanine triphosphatase OS=Homo sapiens OX=9606 GN=NUDT1 PE=1 SV=3	1	1	1	1	1	1	1	1	1	1	1	1	1	1	1	1	1	1	1	1	1	1	6.6	6.6	6.6	22.519	197	197	1	12	0	3.6122	By MS/MS	By MS/MS	By matching	By MS/MS	By MS/MS	By MS/MS	6.6	6.6	6.6	6.6
P36776	P36776	11	11	11	Lon protease homolog, mitochondrial	LONP1	sp|P36776|LONM_HUMAN Lon protease homolog, mitochondrial OS=Homo sapiens OX=9606 GN=LONP1 PE=1 SV=2	1	11	11	11	8	7	8	10	7	6	8	7	8	10	7	6	8	7	8	10	7	6	13.8	13.8	13.8	106.49	959	959	1	96	0	26.371	By MS/MS	By MS/MS	By MS/MS	By MS/MS	By MS/MS	By MS/MS	9.7	8.4	9.7	12.5
P36871	P36871	6	6	6	Phosphoglucomutase-1	PGM1	sp|P36871|PGM1_HUMAN Phosphoglucomutase-1 OS=Homo sapiens OX=9606 GN=PGM1 PE=1 SV=3	1	6	6	6	5	5	5	5	5	4	5	5	5	5	5	4	5	5	5	5	5	4	15.1	15.1	15.1	61.448	562	562	1	61	0	17.173	By MS/MS	By MS/MS	By MS/MS	By MS/MS	By MS/MS	By MS/MS	12.1	12.1	12.1	13
P36873	P36873	8	1	1	Serine/threonine-protein phosphatase PP1-gamma catalytic subunit	PPP1CC	sp|P36873|PP1G_HUMAN Serine/threonine-protein phosphatase PP1-gamma catalytic subunit OS=Homo sapiens OX=9606 GN=PPP1CC PE=1 SV=1	1	8	1	1	6	5	5	7	7	6	1	1	1	1	1	1	1	1	1	1	1	1	28.5	3.1	3.1	36.983	323	323	1	12	0	2.6337	By MS/MS	By MS/MS	By MS/MS	By MS/MS	By MS/MS	By MS/MS	20.4	14.9	14.9	25.7
P36915	P36915	2	2	2	Guanine nucleotide-binding protein-like 1	GNL1	sp|P36915|GNL1_HUMAN Guanine nucleotide-binding protein-like 1 OS=Homo sapiens OX=9606 GN=GNL1 PE=1 SV=2	1	2	2	2	0	0	0	1	0	0	0	0	0	1	0	0	0	0	0	1	0	0	3.8	3.8	3.8	68.66	607	607	1	10	0	2.3511				By MS/MS			0	0	0	2
P36957	P36957	5	5	5	Dihydrolipoyllysine-residue succinyltransferase component of 2-oxoglutarate dehydrogenase complex, mitochondrial	DLST	sp|P36957|ODO2_HUMAN Dihydrolipoyllysine-residue succinyltransferase component of 2-oxoglutarate dehydrogenase complex, mitochondrial OS=Homo sapiens OX=9606 GN=DLST PE=1 SV=4	1	5	5	5	3	2	3	5	3	3	3	2	3	5	3	3	3	2	3	5	3	3	14.3	14.3	14.3	48.755	453	453	1	41	0	36.261	By MS/MS	By MS/MS	By matching	By MS/MS	By matching	By MS/MS	8.2	4.4	8.2	14.3
P36969	P36969	1	1	1	Phospholipid hydroperoxide glutathione peroxidase, mitochondrial	GPX4	sp|P36969|GPX4_HUMAN Phospholipid hydroperoxide glutathione peroxidase OS=Homo sapiens OX=9606 GN=GPX4 PE=1 SV=3	1	1	1	1	0	1	0	1	1	0	0	1	0	1	1	0	0	1	0	1	1	0	5.6	5.6	5.6	22.174	197	197	1	6	0.0021954	1.4247		By matching		By MS/MS	By matching		0	5.6	0	5.6
P37108	P37108	2	2	2	Signal recognition particle 14 kDa protein	SRP14	sp|P37108|SRP14_HUMAN Signal recognition particle 14 kDa protein OS=Homo sapiens OX=9606 GN=SRP14 PE=1 SV=2	1	2	2	2	2	2	2	2	2	2	2	2	2	2	2	2	2	2	2	2	2	2	19.9	19.9	19.9	14.57	136	136	1	24	0	8.0466	By MS/MS	By MS/MS	By MS/MS	By MS/MS	By MS/MS	By MS/MS	19.9	19.9	19.9	19.9
P84074;P37235	P84074;P37235	1;1	1;1	1;1	Neuron-specific calcium-binding protein hippocalcin;Hippocalcin-like protein 1	HPCA;HPCAL1	sp|P84074|HPCA_HUMAN Neuron-specific calcium-binding protein hippocalcin OS=Homo sapiens OX=9606 GN=HPCA PE=1 SV=2;sp|P37235|HPCL1_HUMAN Hippocalcin-like protein 1 OS=Homo sapiens OX=9606 GN=HPCAL1 PE=1 SV=3	2	1	1	1	1	1	1	1	1	1	1	1	1	1	1	1	1	1	1	1	1	1	6.2	6.2	6.2	22.427	193	193;193	1	11	0.001532	1.6553	By MS/MS	By matching	By matching	By MS/MS	By MS/MS	By MS/MS	6.2	6.2	6.2	6.2
P37268	P37268	3	3	3	Squalene synthase	FDFT1	sp|P37268|FDFT_HUMAN Squalene synthase OS=Homo sapiens OX=9606 GN=FDFT1 PE=1 SV=1	1	3	3	3	3	2	1	2	3	3	3	2	1	2	3	3	3	2	1	2	3	3	9.6	9.6	9.6	48.115	417	417	1	24	0	7.0621	By MS/MS	By MS/MS	By MS/MS	By MS/MS	By MS/MS	By MS/MS	9.6	7.2	2.9	7.2
P37275	P37275	2	2	2	Zinc finger E-box-binding homeobox 1	ZEB1	sp|P37275|ZEB1_HUMAN Zinc finger E-box-binding homeobox 1 OS=Homo sapiens OX=9606 GN=ZEB1 PE=1 SV=2	1	2	2	2	0	1	1	2	0	0	0	1	1	2	0	0	0	1	1	2	0	0	2	2	2	124.07	1124	1124	1	4	0.0039783	1.3746		By MS/MS	By matching	By MS/MS			0	0.8	0.8	2
P37802;Q9UI15	P37802	13;1	13;1	13;1	Transgelin-2	TAGLN2	sp|P37802|TAGL2_HUMAN Transgelin-2 OS=Homo sapiens OX=9606 GN=TAGLN2 PE=1 SV=3	2	13	13	13	10	10	11	13	13	9	10	10	11	13	13	9	10	10	11	13	13	9	61.8	61.8	61.8	22.391	199	199;199	1	319	0	63.882	By MS/MS	By MS/MS	By MS/MS	By MS/MS	By MS/MS	By MS/MS	47.2	50.8	50.8	61.8
P37837	P37837	12	12	12	Transaldolase	TALDO1	sp|P37837|TALDO_HUMAN Transaldolase OS=Homo sapiens OX=9606 GN=TALDO1 PE=1 SV=2	1	12	12	12	11	10	10	12	12	9	11	10	10	12	12	9	11	10	10	12	12	9	36.8	36.8	36.8	37.54	337	337	1	136	0	30.111	By MS/MS	By MS/MS	By MS/MS	By MS/MS	By MS/MS	By MS/MS	36.8	32.3	33.5	36.8
P37840;Q16143	P37840	5;2	5;2	5;2	Alpha-synuclein	SNCA	sp|P37840|SYUA_HUMAN Alpha-synuclein OS=Homo sapiens OX=9606 GN=SNCA PE=1 SV=1	2	5	5	5	0	0	0	1	0	0	0	0	0	1	0	0	0	0	0	1	0	0	32.9	32.9	32.9	14.46	140	140;134	1	30	0	67.719				By matching			0	0	0	7.9
P38117	P38117	9	9	9	Electron transfer flavoprotein subunit beta	ETFB	sp|P38117|ETFB_HUMAN Electron transfer flavoprotein subunit beta OS=Homo sapiens OX=9606 GN=ETFB PE=1 SV=3	1	9	9	9	8	7	7	9	9	7	8	7	7	9	9	7	8	7	7	9	9	7	43.9	43.9	43.9	27.843	255	255	1	105	0	68.795	By MS/MS	By MS/MS	By MS/MS	By MS/MS	By MS/MS	By MS/MS	37.6	34.1	32.5	43.9
P38159;Q96E39;O75526	P38159;Q96E39	11;6;1	11;6;1	11;6;1	RNA-binding motif protein, X chromosome;RNA-binding motif protein, X chromosome, N-terminally processed;RNA binding motif protein, X-linked-like-1	RBMX;RBMXL1	sp|P38159|RBMX_HUMAN RNA-binding motif protein, X chromosome OS=Homo sapiens OX=9606 GN=RBMX PE=1 SV=3;sp|Q96E39|RMXL1_HUMAN RNA binding motif protein, X-linked-like-1 OS=Homo sapiens OX=9606 GN=RBMXL1 PE=1 SV=1	3	11	11	11	11	9	10	10	9	9	11	9	10	10	9	9	11	9	10	10	9	9	26.6	26.6	26.6	42.331	391	391;390;392	1	124	0	69.566	By MS/MS	By MS/MS	By MS/MS	By MS/MS	By MS/MS	By MS/MS	26.6	22.5	23	24.6
P38606	P38606	7	7	7	V-type proton ATPase catalytic subunit A	ATP6V1A	sp|P38606|VATA_HUMAN V-type proton ATPase catalytic subunit A OS=Homo sapiens OX=9606 GN=ATP6V1A PE=1 SV=2	1	7	7	7	4	1	2	7	4	3	4	1	2	7	4	3	4	1	2	7	4	3	16.7	16.7	16.7	68.303	617	617	1	57	0	30.64	By matching	By MS/MS	By matching	By MS/MS	By MS/MS	By MS/MS	9.9	1.9	4.7	16.7
P38646	P38646	27	26	26	Stress-70 protein, mitochondrial	HSPA9	sp|P38646|GRP75_HUMAN Stress-70 protein, mitochondrial OS=Homo sapiens OX=9606 GN=HSPA9 PE=1 SV=2	1	27	26	26	21	19	22	27	26	23	20	18	21	26	25	22	20	18	21	26	25	22	45.5	44.5	44.5	73.68	679	679	1	367	0	247.91	By MS/MS	By MS/MS	By MS/MS	By MS/MS	By MS/MS	By MS/MS	38.9	33.3	39.6	45.5
P38919	P38919	6	5	5	Eukaryotic initiation factor 4A-III;Eukaryotic initiation factor 4A-III, N-terminally processed	EIF4A3	sp|P38919|IF4A3_HUMAN Eukaryotic initiation factor 4A-III OS=Homo sapiens OX=9606 GN=EIF4A3 PE=1 SV=4	1	6	5	5	5	6	5	5	5	6	4	5	4	4	4	5	4	5	4	4	4	5	15.3	11.4	11.4	46.871	411	411	1	49	0	16.395	By MS/MS	By MS/MS	By MS/MS	By MS/MS	By MS/MS	By MS/MS	15.3	15.3	15.3	15.3
P39019	P39019	6	6	6	40S ribosomal protein S19	RPS19	sp|P39019|RS19_HUMAN 40S ribosomal protein S19 OS=Homo sapiens OX=9606 GN=RPS19 PE=1 SV=2	1	6	6	6	3	3	4	4	3	2	3	3	4	4	3	2	3	3	4	4	3	2	34.5	34.5	34.5	16.06	145	145	1	51	0	9.715	By matching	By MS/MS	By matching	By MS/MS	By MS/MS	By MS/MS	13.1	19.3	20	20
P39023	P39023	4	4	4	60S ribosomal protein L3	RPL3	sp|P39023|RL3_HUMAN 60S ribosomal protein L3 OS=Homo sapiens OX=9606 GN=RPL3 PE=1 SV=2	1	4	4	4	2	2	3	3	2	2	2	2	3	3	2	2	2	2	3	3	2	2	14.1	14.1	14.1	46.108	403	403	1	30	0	5.6877	By MS/MS	By matching	By MS/MS	By MS/MS	By MS/MS	By MS/MS	5.2	5.2	8.2	11.2
P39656	P39656	5	5	5	Dolichyl-diphosphooligosaccharide--protein glycosyltransferase 48 kDa subunit	DDOST	sp|P39656|OST48_HUMAN Dolichyl-diphosphooligosaccharide--protein glycosyltransferase 48 kDa subunit OS=Homo sapiens OX=9606 GN=DDOST PE=1 SV=4	1	5	5	5	5	5	5	5	5	5	5	5	5	5	5	5	5	5	5	5	5	5	10.7	10.7	10.7	50.8	456	456	1	60	0	10.98	By MS/MS	By MS/MS	By MS/MS	By MS/MS	By MS/MS	By MS/MS	10.7	10.7	10.7	10.7
P39687;O43423;O95626	P39687	7;2;1	7;2;1	5;2;1	Acidic leucine-rich nuclear phosphoprotein 32 family member A	ANP32A	sp|P39687|AN32A_HUMAN Acidic leucine-rich nuclear phosphoprotein 32 family member A OS=Homo sapiens OX=9606 GN=ANP32A PE=1 SV=1	3	7	7	5	5	4	4	6	6	6	5	4	4	6	6	6	4	4	4	4	4	4	32.5	32.5	27.3	28.585	249	249;234;131	1	73	0	19.34	By MS/MS	By MS/MS	By MS/MS	By MS/MS	By MS/MS	By MS/MS	25.3	18.9	18.9	30.5
P39748	P39748	4	4	4	Flap endonuclease 1	FEN1	sp|P39748|FEN1_HUMAN Flap endonuclease 1 OS=Homo sapiens OX=9606 GN=FEN1 PE=1 SV=1	1	4	4	4	2	3	2	3	3	3	2	3	2	3	3	3	2	3	2	3	3	3	15.3	15.3	15.3	42.592	380	380	1	31	0	44.189	By MS/MS	By MS/MS	By MS/MS	By MS/MS	By MS/MS	By MS/MS	7.1	12.4	7.1	12.4
P40121	P40121	10	10	10	Macrophage-capping protein	CAPG	sp|P40121|CAPG_HUMAN Macrophage-capping protein OS=Homo sapiens OX=9606 GN=CAPG PE=1 SV=2	1	10	10	10	9	8	9	10	10	10	9	8	9	10	10	10	9	8	9	10	10	10	37.4	37.4	37.4	38.498	348	348	1	114	0	59.085	By MS/MS	By MS/MS	By MS/MS	By MS/MS	By MS/MS	By MS/MS	29.9	25.3	29.9	37.4
P40123	P40123	1	1	1	Adenylyl cyclase-associated protein 2	CAP2	sp|P40123|CAP2_HUMAN Adenylyl cyclase-associated protein 2 OS=Homo sapiens OX=9606 GN=CAP2 PE=1 SV=1	1	1	1	1	1	0	0	0	0	0	1	0	0	0	0	0	1	0	0	0	0	0	2.3	2.3	2.3	52.823	477	477	1	2	1	-2	By matching						2.3	0	0	0
P40222	P40222	4	4	4	Alpha-taxilin	TXLNA	sp|P40222|TXLNA_HUMAN Alpha-taxilin OS=Homo sapiens OX=9606 GN=TXLNA PE=1 SV=3	1	4	4	4	3	2	3	4	4	3	3	2	3	4	4	3	3	2	3	4	4	3	17.4	17.4	17.4	61.89	546	546	1	39	0	20.081	By MS/MS	By MS/MS	By MS/MS	By MS/MS	By MS/MS	By MS/MS	15.2	10.1	15.2	17.4
P40227	P40227	18	18	14	T-complex protein 1 subunit zeta	CCT6A	sp|P40227|TCPZ_HUMAN T-complex protein 1 subunit zeta OS=Homo sapiens OX=9606 GN=CCT6A PE=1 SV=3	1	18	18	14	16	12	15	17	17	13	16	12	15	17	17	13	12	10	12	14	13	11	37.9	37.9	32.2	58.024	531	531	1	190	0	76.12	By MS/MS	By MS/MS	By MS/MS	By MS/MS	By MS/MS	By MS/MS	28.4	23.5	27.1	36.5
P40306;J3QL48	P40306	3;1	3;1	3;1	Proteasome subunit beta type-10	PSMB10	sp|P40306|PSB10_HUMAN Proteasome subunit beta type-10 OS=Homo sapiens OX=9606 GN=PSMB10 PE=1 SV=1	2	3	3	3	1	0	0	3	1	2	1	0	0	3	1	2	1	0	0	3	1	2	17.2	17.2	17.2	28.936	273	273;77	1	17	0	27.826	By MS/MS			By MS/MS	By MS/MS	By MS/MS	6.2	0	0	17.2
P40426	P40426	2	2	2	Pre-B-cell leukemia transcription factor 3	PBX3	sp|P40426|PBX3_HUMAN Pre-B-cell leukemia transcription factor 3 OS=Homo sapiens OX=9606 GN=PBX3 PE=1 SV=1	1	2	2	2	0	0	0	0	0	0	0	0	0	0	0	0	0	0	0	0	0	0	9.7	9.7	9.7	47.189	434	434	1	3	0	15.014							0	0	0	0
P40429;Q6NVV1	P40429;Q6NVV1	2;1	2;1	2;1	60S ribosomal protein L13a;Putative 60S ribosomal protein L13a protein RPL13AP3	RPL13A;RPL13AP3	sp|P40429|RL13A_HUMAN 60S ribosomal protein L13a OS=Homo sapiens OX=9606 GN=RPL13A PE=1 SV=2;sp|Q6NVV1|R13P3_HUMAN Putative 60S ribosomal protein L13a protein RPL13AP3 OS=Homo sapiens OX=9606 GN=RPL13AP3 PE=5 SV=1	2	2	2	2	2	1	2	2	2	2	2	1	2	2	2	2	2	1	2	2	2	2	11.3	11.3	11.3	23.577	203	203;102	1	22	0	2.9093	By MS/MS	By matching	By MS/MS	By MS/MS	By MS/MS	By MS/MS	11.3	5.4	11.3	11.3
P40763	P40763	5	5	5	Signal transducer and activator of transcription 3	STAT3	sp|P40763|STAT3_HUMAN Signal transducer and activator of transcription 3 OS=Homo sapiens OX=9606 GN=STAT3 PE=1 SV=2	1	5	5	5	2	0	2	2	1	0	2	0	2	2	1	0	2	0	2	2	1	0	10.5	10.5	10.5	88.067	770	770	1	26	0	11.518	By MS/MS		By MS/MS	By MS/MS	By MS/MS		4.8	0	4.8	4.8
P40925	P40925	10	10	10	Malate dehydrogenase, cytoplasmic	MDH1	sp|P40925|MDHC_HUMAN Malate dehydrogenase, cytoplasmic OS=Homo sapiens OX=9606 GN=MDH1 PE=1 SV=4	1	10	10	10	9	9	8	10	9	9	9	9	8	10	9	9	9	9	8	10	9	9	35.9	35.9	35.9	36.426	334	334	1	113	0	25.426	By MS/MS	By MS/MS	By MS/MS	By MS/MS	By MS/MS	By MS/MS	35.9	35.9	31.4	35.9
P40926	P40926	18	18	18	Malate dehydrogenase, mitochondrial	MDH2	sp|P40926|MDHM_HUMAN Malate dehydrogenase, mitochondrial OS=Homo sapiens OX=9606 GN=MDH2 PE=1 SV=3	1	18	18	18	16	12	13	16	16	15	16	12	13	16	16	15	16	12	13	16	16	15	61.5	61.5	61.5	35.503	338	338	1	261	0	323.31	By MS/MS	By MS/MS	By MS/MS	By MS/MS	By MS/MS	By MS/MS	55.9	47	50	58.3
P40937	P40937	2	2	2	Replication factor C subunit 5	RFC5	sp|P40937|RFC5_HUMAN Replication factor C subunit 5 OS=Homo sapiens OX=9606 GN=RFC5 PE=1 SV=1	1	2	2	2	1	0	0	1	0	0	1	0	0	1	0	0	1	0	0	1	0	0	6.5	6.5	6.5	38.496	340	340	1	12	0.001171	1.7326	By MS/MS			By MS/MS			3.5	0	0	3.5
P40938	P40938	2	2	2	Replication factor C subunit 3	RFC3	sp|P40938|RFC3_HUMAN Replication factor C subunit 3 OS=Homo sapiens OX=9606 GN=RFC3 PE=1 SV=2	1	2	2	2	2	2	2	2	1	1	2	2	2	2	1	1	2	2	2	2	1	1	7.9	7.9	7.9	40.556	356	356	1	25	0	14.773	By MS/MS	By MS/MS	By MS/MS	By MS/MS	By MS/MS	By MS/MS	7.9	7.9	7.9	7.9
P40939	P40939	12	12	12	Trifunctional enzyme subunit alpha, mitochondrial;Long-chain enoyl-CoA hydratase;Long chain 3-hydroxyacyl-CoA dehydrogenase	HADHA	sp|P40939|ECHA_HUMAN Trifunctional enzyme subunit alpha, mitochondrial OS=Homo sapiens OX=9606 GN=HADHA PE=1 SV=2	1	12	12	12	10	9	10	12	11	11	10	9	10	12	11	11	10	9	10	12	11	11	22.7	22.7	22.7	82.999	763	763	1	125	0	150.09	By MS/MS	By MS/MS	By MS/MS	By MS/MS	By MS/MS	By MS/MS	17	15.6	17	22.7
P41091;Q2VIR3	P41091;Q2VIR3	11;8	11;8	11;8	Eukaryotic translation initiation factor 2 subunit 3;Putative eukaryotic translation initiation factor 2 subunit 3-like protein	EIF2S3;EIF2S3L	sp|P41091|IF2G_HUMAN Eukaryotic translation initiation factor 2 subunit 3 OS=Homo sapiens OX=9606 GN=EIF2S3 PE=1 SV=3;sp|Q2VIR3|IF2GL_HUMAN Eukaryotic translation initiation factor 2 subunit 3B OS=Homo sapiens OX=9606 GN=EIF2S3B PE=2 SV=2	2	11	11	11	9	8	9	10	10	8	9	8	9	10	10	8	9	8	9	10	10	8	32.6	32.6	32.6	51.109	472	472;472	1	109	0	34.817	By MS/MS	By MS/MS	By MS/MS	By MS/MS	By MS/MS	By MS/MS	26.7	25	26.7	30.1
P41214	P41214	3	3	3	Eukaryotic translation initiation factor 2D	EIF2D	sp|P41214|EIF2D_HUMAN Eukaryotic translation initiation factor 2D OS=Homo sapiens OX=9606 GN=EIF2D PE=1 SV=3	1	3	3	3	2	0	2	2	1	0	2	0	2	2	1	0	2	0	2	2	1	0	7.4	7.4	7.4	64.706	584	584	1	10	0	2.9049	By MS/MS		By MS/MS	By MS/MS	By MS/MS		5.3	0	5	4.5
P41218	P41218	4	4	4	Myeloid cell nuclear differentiation antigen	MNDA	sp|P41218|MNDA_HUMAN Myeloid cell nuclear differentiation antigen OS=Homo sapiens OX=9606 GN=MNDA PE=1 SV=1	1	4	4	4	3	2	3	4	3	3	3	2	3	4	3	3	3	2	3	4	3	3	16	16	16	45.836	407	407	1	29	0	19.297	By MS/MS	By matching	By MS/MS	By MS/MS	By MS/MS	By MS/MS	13	8.1	11.1	16
P41226	P41226	4	4	4	Ubiquitin-like modifier-activating enzyme 7	UBA7	sp|P41226|UBA7_HUMAN Ubiquitin-like modifier-activating enzyme 7 OS=Homo sapiens OX=9606 GN=UBA7 PE=1 SV=2	1	4	4	4	2	1	2	2	3	0	2	1	2	2	3	0	2	1	2	2	3	0	6.3	6.3	6.3	111.69	1012	1012	1	27	0	12.243	By MS/MS	By MS/MS	By MS/MS	By MS/MS	By MS/MS		2.9	1.5	3.1	2.9
P41227;Q9BSU3	P41227	7;1	7;1	7;1	N-alpha-acetyltransferase 10	NAA10	sp|P41227|NAA10_HUMAN N-alpha-acetyltransferase 10 OS=Homo sapiens OX=9606 GN=NAA10 PE=1 SV=1	2	7	7	7	4	2	4	4	4	3	4	2	4	4	4	3	4	2	4	4	4	3	26.8	26.8	26.8	26.458	235	235;229	1	45	0	80.503	By MS/MS	By MS/MS	By MS/MS	By MS/MS	By MS/MS	By MS/MS	26.8	21.7	26.8	26.8
P41240	P41240	5	5	5	Tyrosine-protein kinase CSK	CSK	sp|P41240|CSK_HUMAN Tyrosine-protein kinase CSK OS=Homo sapiens OX=9606 GN=CSK PE=1 SV=1	1	5	5	5	3	3	4	4	4	2	3	3	4	4	4	2	3	3	4	4	4	2	13.6	13.6	13.6	50.704	450	450	1	38	0	9.3391	By MS/MS	By MS/MS	By MS/MS	By MS/MS	By MS/MS	By MS/MS	7.8	7.8	9.6	9.6
P41250	P41250	8	8	8	Glycine--tRNA ligase	GARS	sp|P41250|GARS_HUMAN Glycine--tRNA ligase OS=Homo sapiens OX=9606 GN=GARS PE=1 SV=3	1	8	8	8	5	4	4	6	5	4	5	4	4	6	5	4	5	4	4	6	5	4	12.4	12.4	12.4	83.165	739	739	1	66	0	11.696	By MS/MS	By MS/MS	By MS/MS	By MS/MS	By MS/MS	By MS/MS	8	5.7	6.6	8.4
P41252	P41252	16	16	16	Isoleucine--tRNA ligase, cytoplasmic	IARS	sp|P41252|SYIC_HUMAN Isoleucine--tRNA ligase, cytoplasmic OS=Homo sapiens OX=9606 GN=IARS PE=1 SV=2	1	16	16	16	8	5	8	15	11	8	8	5	8	15	11	8	8	5	8	15	11	8	15.3	15.3	15.3	144.5	1262	1262	1	123	0	49.176	By MS/MS	By MS/MS	By MS/MS	By MS/MS	By MS/MS	By MS/MS	8.1	4.6	6.5	14.3
P41440	P41440	1	1	1	Folate transporter 1	SLC19A1	sp|P41440|S19A1_HUMAN Folate transporter 1 OS=Homo sapiens OX=9606 GN=SLC19A1 PE=1 SV=3	1	1	1	1	1	1	1	1	0	0	1	1	1	1	0	0	1	1	1	1	0	0	2.7	2.7	2.7	64.868	591	591	1	9	0	2.6121	By matching	By matching	By MS/MS	By matching			2.7	2.7	2.7	2.7
P41743	P41743	2	2	2	Protein kinase C iota type	PRKCI	sp|P41743|KPCI_HUMAN Protein kinase C iota type OS=Homo sapiens OX=9606 GN=PRKCI PE=1 SV=2	1	2	2	2	0	0	0	0	0	0	0	0	0	0	0	0	0	0	0	0	0	0	5	5	5	68.262	596	596	1	3	0.0018369	1.4403							0	0	0	0
P42126	P42126	1	1	1	Enoyl-CoA delta isomerase 1, mitochondrial	ECI1	sp|P42126|ECI1_HUMAN Enoyl-CoA delta isomerase 1, mitochondrial OS=Homo sapiens OX=9606 GN=ECI1 PE=1 SV=1	1	1	1	1	1	1	1	1	1	1	1	1	1	1	1	1	1	1	1	1	1	1	4.3	4.3	4.3	32.816	302	302	1	11	0	3.4345	By matching	By matching	By matching	By MS/MS	By matching	By MS/MS	4.3	4.3	4.3	4.3
P42166	P42166	13	13	13	Lamina-associated polypeptide 2, isoform alpha;Thymopoietin;Thymopentin	TMPO	sp|P42166|LAP2A_HUMAN Lamina-associated polypeptide 2, isoform alpha OS=Homo sapiens OX=9606 GN=TMPO PE=1 SV=2	1	13	13	13	8	7	8	12	9	6	8	7	8	12	9	6	8	7	8	12	9	6	28.2	28.2	28.2	75.491	694	694	1	100	0	56.303	By MS/MS	By MS/MS	By MS/MS	By MS/MS	By MS/MS	By MS/MS	14	13.7	14	25.4
P42224	P42224	9	9	9	Signal transducer and activator of transcription 1-alpha/beta	STAT1	sp|P42224|STAT1_HUMAN Signal transducer and activator of transcription 1-alpha/beta OS=Homo sapiens OX=9606 GN=STAT1 PE=1 SV=2	1	9	9	9	7	3	6	7	5	5	7	3	6	7	5	5	7	3	6	7	5	5	16.3	16.3	16.3	87.334	750	750	1	71	0	16.345	By MS/MS	By MS/MS	By MS/MS	By MS/MS	By MS/MS	By MS/MS	12	4.9	11.1	12.8
P42226	P42226	2	2	2	Signal transducer and activator of transcription 6	STAT6	sp|P42226|STAT6_HUMAN Signal transducer and activator of transcription 6 OS=Homo sapiens OX=9606 GN=STAT6 PE=1 SV=1	1	2	2	2	1	0	1	1	1	0	1	0	1	1	1	0	1	0	1	1	1	0	3.3	3.3	3.3	94.134	847	847	1	9	0	5.6414	By matching		By matching	By MS/MS	By MS/MS		2	0	2	2
P42285	P42285	6	6	6	Superkiller viralicidic activity 2-like 2	SKIV2L2	sp|P42285|MTREX_HUMAN Exosome RNA helicase MTR4 OS=Homo sapiens OX=9606 GN=MTREX PE=1 SV=3	1	6	6	6	5	4	5	6	4	4	5	4	5	6	4	4	5	4	5	6	4	4	7.9	7.9	7.9	117.8	1042	1042	1	58	0	14.24	By MS/MS	By MS/MS	By MS/MS	By MS/MS	By MS/MS	By MS/MS	6.6	5.5	6.6	7.9
P42338	P42338	1	1	1	Phosphatidylinositol 4,5-bisphosphate 3-kinase catalytic subunit beta isoform	PIK3CB	sp|P42338|PK3CB_HUMAN Phosphatidylinositol 4,5-bisphosphate 3-kinase catalytic subunit beta isoform OS=Homo sapiens OX=9606 GN=PIK3CB PE=1 SV=1	1	1	1	1	0	0	0	1	0	0	0	0	0	1	0	0	0	0	0	1	0	0	1.4	1.4	1.4	122.76	1070	1070	1	2	0	2.5395				By MS/MS			0	0	0	1.4
P42345	P42345	1	1	1	Serine/threonine-protein kinase mTOR	MTOR	sp|P42345|MTOR_HUMAN Serine/threonine-protein kinase mTOR OS=Homo sapiens OX=9606 GN=MTOR PE=1 SV=1	1	1	1	1	0	0	0	0	0	0	0	0	0	0	0	0	0	0	0	0	0	0	0.8	0.8	0.8	288.89	2549	2549	1	1	1	-2							0	0	0	0
P42566	P42566	4	4	4	Epidermal growth factor receptor substrate 15	EPS15	sp|P42566|EPS15_HUMAN Epidermal growth factor receptor substrate 15 OS=Homo sapiens OX=9606 GN=EPS15 PE=1 SV=2	1	4	4	4	0	1	1	2	1	0	0	1	1	2	1	0	0	1	1	2	1	0	6.4	6.4	6.4	98.655	896	896	1	17	0	9.5107		By MS/MS	By MS/MS	By MS/MS	By MS/MS		0	1.6	1.6	3
P42574	P42574	2	2	2	Caspase-3;Caspase-3 subunit p17;Caspase-3 subunit p12	CASP3	sp|P42574|CASP3_HUMAN Caspase-3 OS=Homo sapiens OX=9606 GN=CASP3 PE=1 SV=2	1	2	2	2	1	1	1	1	1	1	1	1	1	1	1	1	1	1	1	1	1	1	6.9	6.9	6.9	31.608	277	277	1	14	0	3.7225	By MS/MS	By MS/MS	By MS/MS	By MS/MS	By MS/MS	By MS/MS	4	4	4	4
P42677;Q71UM5	P42677	5;2	5;2	5;2	40S ribosomal protein S27	RPS27	sp|P42677|RS27_HUMAN 40S ribosomal protein S27 OS=Homo sapiens OX=9606 GN=RPS27 PE=1 SV=3	2	5	5	5	5	4	3	5	4	2	5	4	3	5	4	2	5	4	3	5	4	2	40.5	40.5	40.5	9.461	84	84;84	1	47	0	5.0701	By MS/MS	By MS/MS	By MS/MS	By MS/MS	By MS/MS	By MS/MS	40.5	40.5	40.5	40.5
P42696	P42696	1	1	1	RNA-binding protein 34	RBM34	sp|P42696|RBM34_HUMAN RNA-binding protein 34 OS=Homo sapiens OX=9606 GN=RBM34 PE=1 SV=2	1	1	1	1	0	0	0	1	0	0	0	0	0	1	0	0	0	0	0	1	0	0	3	3	3	48.564	430	430	1	5	0.0095563	1.142				By matching			0	0	0	3
P42704	P42704	32	32	32	Leucine-rich PPR motif-containing protein, mitochondrial	LRPPRC	sp|P42704|LPPRC_HUMAN Leucine-rich PPR motif-containing protein, mitochondrial OS=Homo sapiens OX=9606 GN=LRPPRC PE=1 SV=3	1	32	32	32	23	22	24	31	24	25	23	22	24	31	24	25	23	22	24	31	24	25	28.7	28.7	28.7	157.9	1394	1394	1	305	0	209.41	By MS/MS	By MS/MS	By MS/MS	By MS/MS	By MS/MS	By MS/MS	18.9	17.8	19.5	27.8
P42765	P42765	8	8	8	3-ketoacyl-CoA thiolase, mitochondrial	ACAA2	sp|P42765|THIM_HUMAN 3-ketoacyl-CoA thiolase, mitochondrial OS=Homo sapiens OX=9606 GN=ACAA2 PE=1 SV=2	1	8	8	8	6	4	6	8	8	6	6	4	6	8	8	6	6	4	6	8	8	6	31	31	31	41.924	397	397	1	82	0	71.324	By MS/MS	By MS/MS	By MS/MS	By MS/MS	By MS/MS	By MS/MS	25.7	15.1	25.7	31
P42768	P42768	4	4	4	Wiskott-Aldrich syndrome protein	WAS	sp|P42768|WASP_HUMAN Wiskott-Aldrich syndrome protein OS=Homo sapiens OX=9606 GN=WAS PE=1 SV=4	1	4	4	4	2	1	3	2	2	2	2	1	3	2	2	2	2	1	3	2	2	2	12.9	12.9	12.9	52.912	502	502	1	34	0	9.9338	By matching	By matching	By MS/MS	By matching	By MS/MS	By matching	7.2	4.2	9.2	7.2
P43007	P43007	3	3	3	Neutral amino acid transporter A	SLC1A4	sp|P43007|SATT_HUMAN Neutral amino acid transporter A OS=Homo sapiens OX=9606 GN=SLC1A4 PE=1 SV=1	1	3	3	3	3	2	3	3	3	3	3	2	3	3	3	3	3	2	3	3	3	3	12.4	12.4	12.4	55.722	532	532	1	37	0	34.357	By MS/MS	By MS/MS	By MS/MS	By MS/MS	By MS/MS	By MS/MS	12.4	7.1	12.4	12.4
P43034	P43034	5	5	5	Platelet-activating factor acetylhydrolase IB subunit alpha	PAFAH1B1	sp|P43034|LIS1_HUMAN Platelet-activating factor acetylhydrolase IB subunit alpha OS=Homo sapiens OX=9606 GN=PAFAH1B1 PE=1 SV=2	1	5	5	5	4	4	4	5	4	3	4	4	4	5	4	3	4	4	4	5	4	3	15.6	15.6	15.6	46.637	410	410	1	48	0	15.974	By MS/MS	By MS/MS	By MS/MS	By MS/MS	By MS/MS	By MS/MS	15.6	15.6	15.6	15.6
P43243	P43243	11	11	11	Matrin-3	MATR3	sp|P43243|MATR3_HUMAN Matrin-3 OS=Homo sapiens OX=9606 GN=MATR3 PE=1 SV=2	1	11	11	11	8	8	9	11	10	11	8	8	9	11	10	11	8	8	9	11	10	11	18.7	18.7	18.7	94.622	847	847	1	141	0	66.093	By MS/MS	By MS/MS	By MS/MS	By MS/MS	By MS/MS	By MS/MS	13.8	13.5	14.9	18.7
P43246	P43246	5	5	5	DNA mismatch repair protein Msh2	MSH2	sp|P43246|MSH2_HUMAN DNA mismatch repair protein Msh2 OS=Homo sapiens OX=9606 GN=MSH2 PE=1 SV=1	1	5	5	5	4	1	3	3	3	3	4	1	3	3	3	3	4	1	3	3	3	3	6.3	6.3	6.3	104.74	934	934	1	30	0	8.1148	By MS/MS	By MS/MS	By MS/MS	By MS/MS	By MS/MS	By MS/MS	5.1	1.2	3.2	4.1
P43304	P43304	4	4	4	Glycerol-3-phosphate dehydrogenase, mitochondrial	GPD2	sp|P43304|GPDM_HUMAN Glycerol-3-phosphate dehydrogenase, mitochondrial OS=Homo sapiens OX=9606 GN=GPD2 PE=1 SV=3	1	4	4	4	1	0	0	3	2	0	1	0	0	3	2	0	1	0	0	3	2	0	8.3	8.3	8.3	80.852	727	727	1	13	0	6.1403	By matching			By MS/MS	By MS/MS		1.8	0	0	5.2
P43307	P43307	1	1	1	Translocon-associated protein subunit alpha	SSR1	sp|P43307|SSRA_HUMAN Translocon-associated protein subunit alpha OS=Homo sapiens OX=9606 GN=SSR1 PE=1 SV=3	1	1	1	1	1	1	1	1	1	1	1	1	1	1	1	1	1	1	1	1	1	1	3.8	3.8	3.8	32.235	286	286	1	12	0.0015186	1.6136	By matching	By matching	By matching	By matching	By MS/MS	By matching	3.8	3.8	3.8	3.8
P43353	P43353	1	1	1	Aldehyde dehydrogenase family 3 member B1	ALDH3B1	sp|P43353|AL3B1_HUMAN Aldehyde dehydrogenase family 3 member B1 OS=Homo sapiens OX=9606 GN=ALDH3B1 PE=1 SV=1	1	1	1	1	0	0	0	0	0	0	0	0	0	0	0	0	0	0	0	0	0	0	3	3	3	51.839	468	468	1	2	0	2.2693							0	0	0	0
P43405;P43403;Q8NFD2	P43405	5;1;1	5;1;1	5;1;1	Tyrosine-protein kinase SYK	SYK	sp|P43405|KSYK_HUMAN Tyrosine-protein kinase SYK OS=Homo sapiens OX=9606 GN=SYK PE=1 SV=1	3	5	5	5	4	3	4	4	4	2	4	3	4	4	4	2	4	3	4	4	4	2	12	12	12	72.065	635	635;619;765	1	36	0	4.8765	By MS/MS	By MS/MS	By MS/MS	By MS/MS	By matching	By matching	10.4	5.7	8	10.4
P43487	P43487	5	5	5	Ran-specific GTPase-activating protein	RANBP1	sp|P43487|RANG_HUMAN Ran-specific GTPase-activating protein OS=Homo sapiens OX=9606 GN=RANBP1 PE=1 SV=1	1	5	5	5	5	5	5	5	5	5	5	5	5	5	5	5	5	5	5	5	5	5	38.8	38.8	38.8	23.31	201	201	1	74	0	7.675	By MS/MS	By MS/MS	By MS/MS	By MS/MS	By matching	By MS/MS	38.8	38.8	38.8	38.8
P43490	P43490	7	7	7	Nicotinamide phosphoribosyltransferase	NAMPT	sp|P43490|NAMPT_HUMAN Nicotinamide phosphoribosyltransferase OS=Homo sapiens OX=9606 GN=NAMPT PE=1 SV=1	1	7	7	7	5	4	5	6	5	3	5	4	5	6	5	3	5	4	5	6	5	3	20.8	20.8	20.8	55.52	491	491	1	56	0	7.3906	By matching	By matching	By MS/MS	By MS/MS	By MS/MS	By matching	13.6	11.8	13.6	17.7
P43686	P43686	5	5	5	26S protease regulatory subunit 6B	PSMC4	sp|P43686|PRS6B_HUMAN 26S proteasome regulatory subunit 6B OS=Homo sapiens OX=9606 GN=PSMC4 PE=1 SV=2	1	5	5	5	2	2	2	5	3	3	2	2	2	5	3	3	2	2	2	5	3	3	16	16	16	47.366	418	418	1	36	0	12.556	By MS/MS	By MS/MS	By MS/MS	By MS/MS	By MS/MS	By MS/MS	5.3	5.3	5.3	16
P43897	P43897	5	5	5	Elongation factor Ts, mitochondrial	TSFM	sp|P43897|EFTS_HUMAN Elongation factor Ts, mitochondrial OS=Homo sapiens OX=9606 GN=TSFM PE=1 SV=2	1	5	5	5	3	4	4	5	5	2	3	4	4	5	5	2	3	4	4	5	5	2	24.6	24.6	24.6	35.39	325	325	1	51	0	13.908	By MS/MS	By MS/MS	By MS/MS	By MS/MS	By MS/MS	By MS/MS	13.2	20.6	16.3	24.6
P45880	P45880	11	11	11	Voltage-dependent anion-selective channel protein 2	VDAC2	sp|P45880|VDAC2_HUMAN Voltage-dependent anion-selective channel protein 2 OS=Homo sapiens OX=9606 GN=VDAC2 PE=1 SV=2	1	11	11	11	6	7	7	11	9	10	6	7	7	11	9	10	6	7	7	11	9	10	45.2	45.2	45.2	31.566	294	294	1	105	0	323.31	By MS/MS	By MS/MS	By MS/MS	By MS/MS	By MS/MS	By MS/MS	23.8	26.5	26.5	45.2
P45954	P45954	3	3	3	Short/branched chain specific acyl-CoA dehydrogenase, mitochondrial	ACADSB	sp|P45954|ACDSB_HUMAN Short/branched chain specific acyl-CoA dehydrogenase, mitochondrial OS=Homo sapiens OX=9606 GN=ACADSB PE=1 SV=1	1	3	3	3	0	0	1	1	2	0	0	0	1	1	2	0	0	0	1	1	2	0	9.5	9.5	9.5	47.485	432	432	1	15	0	4.6409			By MS/MS	By MS/MS	By MS/MS		0	0	3	4.2
P45973	P45973	5	4	4	Chromobox protein homolog 5	CBX5	sp|P45973|CBX5_HUMAN Chromobox protein homolog 5 OS=Homo sapiens OX=9606 GN=CBX5 PE=1 SV=1	1	5	4	4	2	2	2	4	3	3	2	2	2	3	2	2	2	2	2	3	2	2	31.4	25.1	25.1	22.225	191	191	1	28	0	5.558	By MS/MS	By MS/MS	By matching	By MS/MS	By matching	By MS/MS	9.9	9.9	9.9	23
P45974	P45974	9	9	9	Ubiquitin carboxyl-terminal hydrolase 5	USP5	sp|P45974|UBP5_HUMAN Ubiquitin carboxyl-terminal hydrolase 5 OS=Homo sapiens OX=9606 GN=USP5 PE=1 SV=2	1	9	9	9	8	8	8	9	9	9	8	8	8	9	9	9	8	8	8	9	9	9	12.4	12.4	12.4	95.785	858	858	1	106	0	93.92	By MS/MS	By MS/MS	By MS/MS	By MS/MS	By MS/MS	By MS/MS	12.1	12.1	12.1	12.4
P46013	P46013	19	19	19	Antigen KI-67	MKI67	sp|P46013|KI67_HUMAN Proliferation marker protein Ki-67 OS=Homo sapiens OX=9606 GN=MKI67 PE=1 SV=2	1	19	19	19	8	3	8	9	7	3	8	3	8	9	7	3	8	3	8	9	7	3	9.7	9.7	9.7	358.69	3256	3256	1	94	0	23.063	By MS/MS	By MS/MS	By MS/MS	By MS/MS	By MS/MS	By MS/MS	4	1.7	4.1	4.5
P46060	P46060	13	13	13	Ran GTPase-activating protein 1	RANGAP1	sp|P46060|RAGP1_HUMAN Ran GTPase-activating protein 1 OS=Homo sapiens OX=9606 GN=RANGAP1 PE=1 SV=1	1	13	13	13	10	8	10	13	10	8	10	8	10	13	10	8	10	8	10	13	10	8	31.3	31.3	31.3	63.541	587	587	1	119	0	34.284	By MS/MS	By MS/MS	By MS/MS	By MS/MS	By MS/MS	By MS/MS	20.8	17	21.1	31.3
P46063	P46063	4	4	4	ATP-dependent DNA helicase Q1	RECQL	sp|P46063|RECQ1_HUMAN ATP-dependent DNA helicase Q1 OS=Homo sapiens OX=9606 GN=RECQL PE=1 SV=3	1	4	4	4	1	1	1	3	0	1	1	1	1	3	0	1	1	1	1	3	0	1	10.9	10.9	10.9	73.457	649	649	1	13	0	3.5615	By matching	By matching	By matching	By MS/MS		By matching	2.6	2.6	2.6	9.2
P46087	P46087	4	4	4	Probable 28S rRNA (cytosine(4447)-C(5))-methyltransferase	NOP2	sp|P46087|NOP2_HUMAN Probable 28S rRNA (cytosine(4447)-C(5))-methyltransferase OS=Homo sapiens OX=9606 GN=NOP2 PE=1 SV=2	1	4	4	4	3	1	3	4	3	3	3	1	3	4	3	3	3	1	3	4	3	3	6	6	6	89.301	812	812	1	39	0	9.6816	By matching	By MS/MS	By MS/MS	By MS/MS	By MS/MS	By MS/MS	4.3	1.7	4.3	6
P46100	P46100	2	2	2	Transcriptional regulator ATRX	ATRX	sp|P46100|ATRX_HUMAN Transcriptional regulator ATRX OS=Homo sapiens OX=9606 GN=ATRX PE=1 SV=5	1	2	2	2	1	1	1	1	1	1	1	1	1	1	1	1	1	1	1	1	1	1	0.9	0.9	0.9	282.58	2492	2492	1	14	0	2.3043	By MS/MS	By MS/MS	By matching	By matching	By matching	By MS/MS	0.4	0.4	0.4	0.4
P46109	P46109	4	4	4	Crk-like protein	CRKL	sp|P46109|CRKL_HUMAN Crk-like protein OS=Homo sapiens OX=9606 GN=CRKL PE=1 SV=1	1	4	4	4	4	3	3	4	4	4	4	3	3	4	4	4	4	3	3	4	4	4	17.5	17.5	17.5	33.777	303	303	1	40	0	11.993	By MS/MS	By MS/MS	By MS/MS	By MS/MS	By MS/MS	By MS/MS	17.5	13.5	13.5	17.5
P46379	P46379	11	11	11	Large proline-rich protein BAG6	BAG6	sp|P46379|BAG6_HUMAN Large proline-rich protein BAG6 OS=Homo sapiens OX=9606 GN=BAG6 PE=1 SV=2	1	11	11	11	5	4	4	7	5	3	5	4	4	7	5	3	5	4	4	7	5	3	15.6	15.6	15.6	119.41	1132	1132	1	72	0	14.704	By MS/MS	By matching	By MS/MS	By MS/MS	By MS/MS	By MS/MS	6.3	5.1	5.7	11.7
P46439	P46439	3	1	0	Glutathione S-transferase Mu 5	GSTM5	sp|P46439|GSTM5_HUMAN Glutathione S-transferase Mu 5 OS=Homo sapiens OX=9606 GN=GSTM5 PE=1 SV=3	1	3	1	0	0	0	0	1	1	0	0	0	0	1	1	0	0	0	0	0	0	0	15.6	4.1	0	25.674	218	218	1	8	0.0063807	1.2768				By matching	By matching		0	0	0	4.1
P46459	P46459	15	15	15	Vesicle-fusing ATPase	NSF	sp|P46459|NSF_HUMAN Vesicle-fusing ATPase OS=Homo sapiens OX=9606 GN=NSF PE=1 SV=3	1	15	15	15	13	12	12	15	13	10	13	12	12	15	13	10	13	12	12	15	13	10	23.3	23.3	23.3	82.593	744	744	1	131	0	63.044	By MS/MS	By MS/MS	By MS/MS	By MS/MS	By MS/MS	By MS/MS	19.5	18	18	23.3
P46776	P46776	1	1	1	60S ribosomal protein L27a	RPL27A	sp|P46776|RL27A_HUMAN 60S ribosomal protein L27a OS=Homo sapiens OX=9606 GN=RPL27A PE=1 SV=2	1	1	1	1	0	0	0	1	0	0	0	0	0	1	0	0	0	0	0	1	0	0	8.1	8.1	8.1	16.561	148	148	1	6	0	3.0269				By MS/MS			0	0	0	8.1
P46777	P46777	6	6	6	60S ribosomal protein L5	RPL5	sp|P46777|RL5_HUMAN 60S ribosomal protein L5 OS=Homo sapiens OX=9606 GN=RPL5 PE=1 SV=3	1	6	6	6	6	3	5	6	6	3	6	3	5	6	6	3	6	3	5	6	6	3	27.6	27.6	27.6	34.362	297	297	1	59	0	10.281	By MS/MS	By matching	By MS/MS	By MS/MS	By MS/MS	By MS/MS	27.6	13.5	23.6	27.6
P46778	P46778	2	2	2	60S ribosomal protein L21	RPL21	sp|P46778|RL21_HUMAN 60S ribosomal protein L21 OS=Homo sapiens OX=9606 GN=RPL21 PE=1 SV=2	1	2	2	2	2	2	2	2	2	2	2	2	2	2	2	2	2	2	2	2	2	2	13.8	13.8	13.8	18.565	160	160	1	24	0.0015408	1.6892	By MS/MS	By matching	By MS/MS	By MS/MS	By MS/MS	By matching	13.8	13.8	13.8	13.8
P46779	P46779	2	2	2	60S ribosomal protein L28	RPL28	sp|P46779|RL28_HUMAN 60S ribosomal protein L28 OS=Homo sapiens OX=9606 GN=RPL28 PE=1 SV=3	1	2	2	2	2	2	2	2	2	2	2	2	2	2	2	2	2	2	2	2	2	2	13.9	13.9	13.9	15.747	137	137	1	23	0.0032847	1.4084	By matching	By matching	By MS/MS	By matching	By matching	By matching	13.9	13.9	13.9	13.9
P46781	P46781	2	2	2	40S ribosomal protein S9	RPS9	sp|P46781|RS9_HUMAN 40S ribosomal protein S9 OS=Homo sapiens OX=9606 GN=RPS9 PE=1 SV=3	1	2	2	2	2	2	2	2	2	2	2	2	2	2	2	2	2	2	2	2	2	2	10.3	10.3	10.3	22.591	194	194	1	21	0	2.3059	By MS/MS	By MS/MS	By MS/MS	By MS/MS	By MS/MS	By MS/MS	10.3	10.3	10.3	10.3
P46782	P46782	5	5	5	40S ribosomal protein S5;40S ribosomal protein S5, N-terminally processed	RPS5	sp|P46782|RS5_HUMAN 40S ribosomal protein S5 OS=Homo sapiens OX=9606 GN=RPS5 PE=1 SV=4	1	5	5	5	5	5	5	4	5	5	5	5	5	4	5	5	5	5	5	4	5	5	26.5	26.5	26.5	22.876	204	204	1	62	0	102.45	By MS/MS	By MS/MS	By MS/MS	By MS/MS	By MS/MS	By MS/MS	26.5	26.5	26.5	22.5
P46783;Q9NQ39;A0A1W2PQS6	P46783;Q9NQ39	3;2;1	3;2;1	3;2;1	40S ribosomal protein S10;Putative 40S ribosomal protein S10-like	RPS10;RPS10P5	sp|P46783|RS10_HUMAN 40S ribosomal protein S10 OS=Homo sapiens OX=9606 GN=RPS10 PE=1 SV=1;sp|Q9NQ39|RS10L_HUMAN Putative 40S ribosomal protein S10-like OS=Homo sapiens OX=9606 GN=RPS10P5 PE=5 SV=1	3	3	3	3	3	3	3	3	3	3	3	3	3	3	3	3	3	3	3	3	3	3	14.5	14.5	14.5	18.898	165	165;176;291	1	35	0	8.3029	By MS/MS	By MS/MS	By MS/MS	By MS/MS	By MS/MS	By MS/MS	14.5	14.5	14.5	14.5
P46926	P46926	3	3	3	Glucosamine-6-phosphate isomerase 1	GNPDA1	sp|P46926|GNPI1_HUMAN Glucosamine-6-phosphate isomerase 1 OS=Homo sapiens OX=9606 GN=GNPDA1 PE=1 SV=1	1	3	3	3	2	2	3	2	2	2	2	2	3	2	2	2	2	2	3	2	2	2	10.7	10.7	10.7	32.668	289	289	1	21	0	3.0524	By matching	By MS/MS	By MS/MS	By MS/MS	By MS/MS	By matching	6.6	6.6	10.7	6.6
P46939	P46939	1	1	1	Utrophin	UTRN	sp|P46939|UTRO_HUMAN Utrophin OS=Homo sapiens OX=9606 GN=UTRN PE=1 SV=2	1	1	1	1	1	1	1	1	1	0	1	1	1	1	1	0	1	1	1	1	1	0	0.3	0.3	0.3	394.46	3433	3433	1	9	1	-2	By matching	By matching	By matching	By matching	By matching		0.3	0.3	0.3	0.3
P46940;Q86VI3	P46940	26;2	26;2	25;1	Ras GTPase-activating-like protein IQGAP1	IQGAP1	sp|P46940|IQGA1_HUMAN Ras GTPase-activating-like protein IQGAP1 OS=Homo sapiens OX=9606 GN=IQGAP1 PE=1 SV=1	2	26	26	25	19	16	16	23	22	19	19	16	16	23	22	19	18	15	15	22	21	19	20.9	20.9	20.3	189.25	1657	1657;1631	1	222	0	105.04	By MS/MS	By MS/MS	By MS/MS	By MS/MS	By MS/MS	By MS/MS	13.6	10.2	11.1	18.8
P46977	P46977	3	3	3	Dolichyl-diphosphooligosaccharide--protein glycosyltransferase subunit STT3A	STT3A	sp|P46977|STT3A_HUMAN Dolichyl-diphosphooligosaccharide--protein glycosyltransferase subunit STT3A OS=Homo sapiens OX=9606 GN=STT3A PE=1 SV=2	1	3	3	3	2	2	2	3	2	1	2	2	2	3	2	1	2	2	2	3	2	1	5.1	5.1	5.1	80.529	705	705	1	25	0	4.9165	By MS/MS	By matching	By MS/MS	By MS/MS	By matching	By matching	3.5	3.3	3.3	5.1
P47712	P47712	2	2	2	Cytosolic phospholipase A2;Phospholipase A2;Lysophospholipase	PLA2G4A	sp|P47712|PA24A_HUMAN Cytosolic phospholipase A2 OS=Homo sapiens OX=9606 GN=PLA2G4A PE=1 SV=2	1	2	2	2	2	1	2	2	1	1	2	1	2	2	1	1	2	1	2	2	1	1	3.3	3.3	3.3	85.238	749	749	1	18	0	2.5734	By matching	By MS/MS	By MS/MS	By matching	By MS/MS	By MS/MS	3.3	1.3	3.3	3.3
P47755	P47755	6	5	5	F-actin-capping protein subunit alpha-2	CAPZA2	sp|P47755|CAZA2_HUMAN F-actin-capping protein subunit alpha-2 OS=Homo sapiens OX=9606 GN=CAPZA2 PE=1 SV=3	1	6	5	5	4	4	4	6	4	4	3	3	3	5	3	3	3	3	3	5	3	3	33.9	30.4	30.4	32.949	286	286	1	33	0	21.3	By MS/MS	By MS/MS	By MS/MS	By MS/MS	By MS/MS	By MS/MS	20.6	20.6	20.6	33.9
P47756	P47756	10	10	10	F-actin-capping protein subunit beta	CAPZB	sp|P47756|CAPZB_HUMAN F-actin-capping protein subunit beta OS=Homo sapiens OX=9606 GN=CAPZB PE=1 SV=4	1	10	10	10	9	7	9	9	9	7	9	7	9	9	9	7	9	7	9	9	9	7	37.5	37.5	37.5	31.35	277	277	1	100	0	15.489	By MS/MS	By MS/MS	By MS/MS	By MS/MS	By MS/MS	By MS/MS	32.5	22	32.5	32.5
P47897	P47897	16	16	16	Glutamine--tRNA ligase	QARS	sp|P47897|SYQ_HUMAN Glutamine--tRNA ligase OS=Homo sapiens OX=9606 GN=QARS PE=1 SV=1	1	16	16	16	11	7	8	13	11	8	11	7	8	13	11	8	11	7	8	13	11	8	26.6	26.6	26.6	87.798	775	775	1	128	0	50.361	By MS/MS	By MS/MS	By MS/MS	By MS/MS	By MS/MS	By MS/MS	16	11.2	12	20.6
P47914	P47914	2	2	2	60S ribosomal protein L29	RPL29	sp|P47914|RL29_HUMAN 60S ribosomal protein L29 OS=Homo sapiens OX=9606 GN=RPL29 PE=1 SV=2	1	2	2	2	1	1	1	1	1	1	1	1	1	1	1	1	1	1	1	1	1	1	14.5	14.5	14.5	17.752	159	159	1	17	0	2.9095	By MS/MS	By MS/MS	By MS/MS	By MS/MS	By MS/MS	By MS/MS	9.4	9.4	9.4	9.4
P47974	P47974	1	1	1	Zinc finger protein 36, C3H1 type-like 2	ZFP36L2	sp|P47974|TISD_HUMAN mRNA decay activator protein ZFP36L2 OS=Homo sapiens OX=9606 GN=ZFP36L2 PE=1 SV=3	1	1	1	1	0	0	0	1	0	1	0	0	0	1	0	1	0	0	0	1	0	1	4	4	4	51.062	494	494	1	2	0.0067233	1.2676				By MS/MS		By MS/MS	0	0	0	4
P47985	P47985	1	1	1	Cytochrome b-c1 complex subunit Rieske, mitochondrial;Cytochrome b-c1 complex subunit 11	UQCRFS1	sp|P47985|UCRI_HUMAN Cytochrome b-c1 complex subunit Rieske, mitochondrial OS=Homo sapiens OX=9606 GN=UQCRFS1 PE=1 SV=2	1	1	1	1	0	0	0	1	1	0	0	0	0	1	1	0	0	0	0	1	1	0	5.1	5.1	5.1	29.668	274	274	1	4	0.0070249	1.2498				By matching	By matching		0	0	0	5.1
P48047;H7C0C1	P48047;H7C0C1	8;5	8;5	8;5	ATP synthase subunit O, mitochondrial	ATP5O	sp|P48047|ATPO_HUMAN ATP synthase subunit O, mitochondrial OS=Homo sapiens OX=9606 GN=ATP5PO PE=1 SV=1;tr|H7C0C1|H7C0C1_HUMAN Uncharacterized protein (Fragment) OS=Homo sapiens OX=9606 PE=4 SV=2	2	8	8	8	7	6	7	8	7	7	7	6	7	8	7	7	7	6	7	8	7	7	49.8	49.8	49.8	23.277	213	213;242	1	103	0	37.058	By MS/MS	By MS/MS	By MS/MS	By MS/MS	By MS/MS	By MS/MS	41.8	37.6	41.8	49.8
P48059	P48059	1	1	1	LIM and senescent cell antigen-like-containing domain protein 1	LIMS1	sp|P48059|LIMS1_HUMAN LIM and senescent cell antigen-like-containing domain protein 1 OS=Homo sapiens OX=9606 GN=LIMS1 PE=1 SV=4	1	1	1	1	1	0	1	1	1	1	1	0	1	1	1	1	1	0	1	1	1	1	4	4	4	37.251	325	325	1	9	0	2.0173	By matching		By matching	By MS/MS	By MS/MS	By MS/MS	4	0	4	4
P48147	P48147	10	10	10	Prolyl endopeptidase	PREP	sp|P48147|PPCE_HUMAN Prolyl endopeptidase OS=Homo sapiens OX=9606 GN=PREP PE=1 SV=2	1	10	10	10	6	4	5	10	4	6	6	4	5	10	4	6	6	4	5	10	4	6	19.7	19.7	19.7	80.699	710	710	1	84	0	56.136	By MS/MS	By matching	By MS/MS	By MS/MS	By MS/MS	By MS/MS	10.4	6.3	8.7	19.7
P48200	P48200	1	1	1	Iron-responsive element-binding protein 2	IREB2	sp|P48200|IREB2_HUMAN Iron-responsive element-binding protein 2 OS=Homo sapiens OX=9606 GN=IREB2 PE=1 SV=4	1	1	1	1	0	0	0	0	0	0	0	0	0	0	0	0	0	0	0	0	0	0	1.7	1.7	1.7	105.06	963	963	1	1	0.0043134	1.3484							0	0	0	0
P48426	P48426	1	1	1	Phosphatidylinositol 5-phosphate 4-kinase type-2 alpha	PIP4K2A	sp|P48426|PI42A_HUMAN Phosphatidylinositol 5-phosphate 4-kinase type-2 alpha OS=Homo sapiens OX=9606 GN=PIP4K2A PE=1 SV=2	1	1	1	1	1	0	1	1	0	0	1	0	1	1	0	0	1	0	1	1	0	0	3.4	3.4	3.4	46.224	406	406	1	8	0	2.6077	By matching		By MS/MS	By MS/MS			3.4	0	3.4	3.4
P48444	P48444	9	9	9	Coatomer subunit delta	ARCN1	sp|P48444|COPD_HUMAN Coatomer subunit delta OS=Homo sapiens OX=9606 GN=ARCN1 PE=1 SV=1	1	9	9	9	7	7	7	8	7	7	7	7	7	8	7	7	7	7	7	8	7	7	19.8	19.8	19.8	57.21	511	511	1	91	0	16.792	By MS/MS	By MS/MS	By MS/MS	By MS/MS	By MS/MS	By MS/MS	14.7	14.9	14.9	17.6
P48449	P48449	1	1	1	Lanosterol synthase	LSS	sp|P48449|ERG7_HUMAN Lanosterol synthase OS=Homo sapiens OX=9606 GN=LSS PE=1 SV=1	1	1	1	1	0	0	1	1	1	0	0	0	1	1	1	0	0	0	1	1	1	0	2	2	2	83.308	732	732	1	5	0.0015308	1.6525			By MS/MS	By MS/MS	By MS/MS		0	0	2	2
P48506	P48506	2	2	2	Glutamate--cysteine ligase catalytic subunit	GCLC	sp|P48506|GSH1_HUMAN Glutamate--cysteine ligase catalytic subunit OS=Homo sapiens OX=9606 GN=GCLC PE=1 SV=2	1	2	2	2	0	0	0	0	0	0	0	0	0	0	0	0	0	0	0	0	0	0	4.2	4.2	4.2	72.765	637	637	1	8	0	3.3732							0	0	0	0
P48507	P48507	1	1	1	Glutamate--cysteine ligase regulatory subunit	GCLM	sp|P48507|GSH0_HUMAN Glutamate--cysteine ligase regulatory subunit OS=Homo sapiens OX=9606 GN=GCLM PE=1 SV=1	1	1	1	1	0	0	1	1	1	0	0	0	1	1	1	0	0	0	1	1	1	0	5.5	5.5	5.5	30.727	274	274	1	9	0.0015432	1.695			By MS/MS	By MS/MS	By MS/MS		0	0	5.5	5.5
P48556	P48556	2	2	2	26S proteasome non-ATPase regulatory subunit 8	PSMD8	sp|P48556|PSMD8_HUMAN 26S proteasome non-ATPase regulatory subunit 8 OS=Homo sapiens OX=9606 GN=PSMD8 PE=1 SV=2	1	2	2	2	2	1	2	2	2	2	2	1	2	2	2	2	2	1	2	2	2	2	5.4	5.4	5.4	39.611	350	350	1	25	0.0015015	1.5478	By MS/MS	By matching	By matching	By matching	By matching	By matching	5.4	2.9	5.4	5.4
P48634	P48634	1	1	1	Protein PRRC2A	PRRC2A	sp|P48634|PRC2A_HUMAN Protein PRRC2A OS=Homo sapiens OX=9606 GN=PRRC2A PE=1 SV=3	1	1	1	1	1	0	0	0	0	0	1	0	0	0	0	0	1	0	0	0	0	0	1.3	1.3	1.3	228.86	2157	2157	1	4	0.00078895	1.7829	By matching						1.3	0	0	0
P48637	P48637	4	4	4	Glutathione synthetase	GSS	sp|P48637|GSHB_HUMAN Glutathione synthetase OS=Homo sapiens OX=9606 GN=GSS PE=1 SV=1	1	4	4	4	3	1	2	4	4	3	3	1	2	4	4	3	3	1	2	4	4	3	12	12	12	52.384	474	474	1	35	0	9.7585	By MS/MS	By MS/MS	By MS/MS	By MS/MS	By MS/MS	By MS/MS	7.4	1.9	3.8	12
P48643	P48643	21	21	21	T-complex protein 1 subunit epsilon	CCT5	sp|P48643|TCPE_HUMAN T-complex protein 1 subunit epsilon OS=Homo sapiens OX=9606 GN=CCT5 PE=1 SV=1	1	21	21	21	16	15	16	19	18	17	16	15	16	19	18	17	16	15	16	19	18	17	37.9	37.9	37.9	59.67	541	541	1	246	0	61.198	By MS/MS	By MS/MS	By MS/MS	By MS/MS	By MS/MS	By MS/MS	24.2	24	25.7	32.3
P48735	P48735	13	13	12	Isocitrate dehydrogenase [NADP], mitochondrial	IDH2	sp|P48735|IDHP_HUMAN Isocitrate dehydrogenase [NADP], mitochondrial OS=Homo sapiens OX=9606 GN=IDH2 PE=1 SV=2	1	13	13	12	11	9	10	13	11	10	11	9	10	13	11	10	10	8	9	12	10	9	31.6	31.6	31.6	50.909	452	452	1	138	0	260.17	By MS/MS	By MS/MS	By MS/MS	By MS/MS	By MS/MS	By MS/MS	25.2	19.9	22.8	31.6
P48736	P48736	1	1	1	Phosphatidylinositol 4,5-bisphosphate 3-kinase catalytic subunit gamma isoform	PIK3CG	sp|P48736|PK3CG_HUMAN Phosphatidylinositol 4,5-bisphosphate 3-kinase catalytic subunit gamma isoform OS=Homo sapiens OX=9606 GN=PIK3CG PE=1 SV=3	1	1	1	1	0	0	0	1	1	0	0	0	0	1	1	0	0	0	0	1	1	0	1.5	1.5	1.5	126.45	1102	1102	1	3	0.0015026	1.5484				By MS/MS	By MS/MS		0	0	0	1.5
P48739	P48739	5	5	5	Phosphatidylinositol transfer protein beta isoform	PITPNB	sp|P48739|PIPNB_HUMAN Phosphatidylinositol transfer protein beta isoform OS=Homo sapiens OX=9606 GN=PITPNB PE=1 SV=2	1	5	5	5	4	1	3	5	4	3	4	1	3	5	4	3	4	1	3	5	4	3	26.6	26.6	26.6	31.54	271	271	1	43	0	26.182	By MS/MS	By MS/MS	By MS/MS	By MS/MS	By MS/MS	By MS/MS	18.1	7.7	13.3	26.6
P49005	P49005	4	4	4	DNA polymerase delta subunit 2	POLD2	sp|P49005|DPOD2_HUMAN DNA polymerase delta subunit 2 OS=Homo sapiens OX=9606 GN=POLD2 PE=1 SV=1	1	4	4	4	0	0	0	1	0	0	0	0	0	1	0	0	0	0	0	1	0	0	11.3	11.3	11.3	51.289	469	469	1	15	0	5.1383				By MS/MS			0	0	0	3.4
P49006	P49006	6	6	6	MARCKS-related protein	MARCKSL1	sp|P49006|MRP_HUMAN MARCKS-related protein OS=Homo sapiens OX=9606 GN=MARCKSL1 PE=1 SV=2	1	6	6	6	5	5	6	5	6	5	5	5	6	5	6	5	5	5	6	5	6	5	69.2	69.2	69.2	19.529	195	195	1	74	0	267.53	By MS/MS	By MS/MS	By MS/MS	By MS/MS	By MS/MS	By MS/MS	68.7	68.7	69.2	68.7
P49189	P49189	9	9	9	4-trimethylaminobutyraldehyde dehydrogenase	ALDH9A1	sp|P49189|AL9A1_HUMAN 4-trimethylaminobutyraldehyde dehydrogenase OS=Homo sapiens OX=9606 GN=ALDH9A1 PE=1 SV=3	1	9	9	9	8	8	7	9	9	9	8	8	7	9	9	9	8	8	7	9	9	9	22.7	22.7	22.7	53.801	494	494	1	96	0	24.359	By MS/MS	By MS/MS	By MS/MS	By MS/MS	By MS/MS	By MS/MS	19.6	19.6	17.4	22.7
P49247	P49247	3	3	3	Ribose-5-phosphate isomerase	RPIA	sp|P49247|RPIA_HUMAN Ribose-5-phosphate isomerase OS=Homo sapiens OX=9606 GN=RPIA PE=1 SV=3	1	3	3	3	0	0	1	1	1	0	0	0	1	1	1	0	0	0	1	1	1	0	19.6	19.6	19.6	33.269	311	311	1	10	0	5.0838			By MS/MS	By MS/MS	By matching		0	0	9.3	5.1
P49257	P49257	5	5	5	Protein ERGIC-53	LMAN1	sp|P49257|LMAN1_HUMAN Protein ERGIC-53 OS=Homo sapiens OX=9606 GN=LMAN1 PE=1 SV=2	1	5	5	5	4	3	4	5	5	5	4	3	4	5	5	5	4	3	4	5	5	5	13.3	13.3	13.3	57.548	510	510	1	51	0	11.995	By MS/MS	By MS/MS	By MS/MS	By MS/MS	By MS/MS	By MS/MS	9.2	5.3	9.2	13.3
P49321	P49321	17	17	17	Nuclear autoantigenic sperm protein	NASP	sp|P49321|NASP_HUMAN Nuclear autoantigenic sperm protein OS=Homo sapiens OX=9606 GN=NASP PE=1 SV=2	1	17	17	17	8	6	8	13	12	9	8	6	8	13	12	9	8	6	8	13	12	9	37.4	37.4	37.4	85.237	788	788	1	137	0	83.861	By MS/MS	By MS/MS	By MS/MS	By MS/MS	By MS/MS	By MS/MS	14.6	8.4	16	28
P49327	P49327	59	59	59	Fatty acid synthase;[Acyl-carrier-protein] S-acetyltransferase;[Acyl-carrier-protein] S-malonyltransferase;3-oxoacyl-[acyl-carrier-protein] synthase;3-oxoacyl-[acyl-carrier-protein] reductase;3-hydroxyacyl-[acyl-carrier-protein] dehydratase;Enoyl-[acyl-carrier-protein] reductase;Oleoyl-[acyl-carrier-protein] hydrolase	FASN	sp|P49327|FAS_HUMAN Fatty acid synthase OS=Homo sapiens OX=9606 GN=FASN PE=1 SV=3	1	59	59	59	53	50	53	57	55	55	53	50	53	57	55	55	53	50	53	57	55	55	31	31	31	273.42	2511	2511	1	719	0	323.31	By MS/MS	By MS/MS	By MS/MS	By MS/MS	By MS/MS	By MS/MS	27.7	25.7	26.8	30.4
P49366	P49366	4	4	4	Deoxyhypusine synthase	DHPS	sp|P49366|DHYS_HUMAN Deoxyhypusine synthase OS=Homo sapiens OX=9606 GN=DHPS PE=1 SV=1	1	4	4	4	3	1	2	3	2	1	3	1	2	3	2	1	3	1	2	3	2	1	14.9	14.9	14.9	40.97	369	369	1	25	0	3.1608	By MS/MS	By matching	By matching	By MS/MS	By MS/MS	By matching	9.8	3.3	6.2	9.8
P49368	P49368	23	23	23	T-complex protein 1 subunit gamma	CCT3	sp|P49368|TCPG_HUMAN T-complex protein 1 subunit gamma OS=Homo sapiens OX=9606 GN=CCT3 PE=1 SV=4	1	23	23	23	20	18	21	22	21	20	20	18	21	22	21	20	20	18	21	22	21	20	46.2	46.2	46.2	60.533	545	545	1	277	0	39.277	By MS/MS	By MS/MS	By MS/MS	By MS/MS	By MS/MS	By MS/MS	42	33.9	40.6	46.1
P49407	P49407	2	2	2	Beta-arrestin-1	ARRB1	sp|P49407|ARRB1_HUMAN Beta-arrestin-1 OS=Homo sapiens OX=9606 GN=ARRB1 PE=1 SV=2	1	2	2	2	1	0	2	1	1	0	1	0	2	1	1	0	1	0	2	1	1	0	9.3	9.3	9.3	47.065	418	418	1	9	0	15.831	By MS/MS		By MS/MS	By matching	By matching		4.8	0	9.3	4.5
P49411	P49411	18	18	18	Elongation factor Tu, mitochondrial	TUFM	sp|P49411|EFTU_HUMAN Elongation factor Tu, mitochondrial OS=Homo sapiens OX=9606 GN=TUFM PE=1 SV=2	1	18	18	18	18	14	17	17	16	15	18	14	17	17	16	15	18	14	17	17	16	15	39.4	39.4	39.4	49.541	452	452	1	230	0	66.527	By MS/MS	By MS/MS	By MS/MS	By MS/MS	By MS/MS	By MS/MS	39.4	34.1	35.6	39.4
P49419	P49419	1	1	1	Alpha-aminoadipic semialdehyde dehydrogenase	ALDH7A1	sp|P49419|AL7A1_HUMAN Alpha-aminoadipic semialdehyde dehydrogenase OS=Homo sapiens OX=9606 GN=ALDH7A1 PE=1 SV=5	1	1	1	1	1	0	1	1	0	0	1	0	1	1	0	0	1	0	1	1	0	0	3.2	3.2	3.2	58.486	539	539	1	3	0	2.1627	By MS/MS		By MS/MS	By MS/MS			3.2	0	3.2	3.2
P49441	P49441	1	1	1	Inositol polyphosphate 1-phosphatase	INPP1	sp|P49441|INPP_HUMAN Inositol polyphosphate 1-phosphatase OS=Homo sapiens OX=9606 GN=INPP1 PE=1 SV=1	1	1	1	1	0	0	0	1	0	0	0	0	0	1	0	0	0	0	0	1	0	0	3	3	3	43.998	399	399	1	1	0.0043197	1.3514				By MS/MS			0	0	0	3
P49454	P49454	4	4	4	Centromere protein F	CENPF	sp|P49454|CENPF_HUMAN Centromere protein F OS=Homo sapiens OX=9606 GN=CENPF PE=1 SV=2	1	4	4	4	0	0	0	3	1	0	0	0	0	3	1	0	0	0	0	3	1	0	1.7	1.7	1.7	367.76	3210	3210	1	10	0	3.7285				By MS/MS	By matching		0	0	0	1.2
P49458	P49458	4	4	4	Signal recognition particle 9 kDa protein	SRP9	sp|P49458|SRP09_HUMAN Signal recognition particle 9 kDa protein OS=Homo sapiens OX=9606 GN=SRP9 PE=1 SV=2	1	4	4	4	3	3	3	4	3	2	3	3	3	4	3	2	3	3	3	4	3	2	43	43	43	10.112	86	86	1	37	0	8.3558	By MS/MS	By MS/MS	By MS/MS	By MS/MS	By MS/MS	By MS/MS	34.9	34.9	34.9	43
P49459	P49459	1	1	1	Ubiquitin-conjugating enzyme E2 A	UBE2A	sp|P49459|UBE2A_HUMAN Ubiquitin-conjugating enzyme E2 A OS=Homo sapiens OX=9606 GN=UBE2A PE=1 SV=2	1	1	1	1	0	0	0	1	1	0	0	0	0	1	1	0	0	0	0	1	1	0	6.6	6.6	6.6	17.315	152	152	1	5	0.0015004	1.5453				By MS/MS	By matching		0	0	0	6.6
P49585;Q9Y5K3	P49585;Q9Y5K3	2;2	2;2	2;2	Choline-phosphate cytidylyltransferase A;Choline-phosphate cytidylyltransferase B	PCYT1A;PCYT1B	sp|P49585|PCY1A_HUMAN Choline-phosphate cytidylyltransferase A OS=Homo sapiens OX=9606 GN=PCYT1A PE=1 SV=2;sp|Q9Y5K3|PCY1B_HUMAN Choline-phosphate cytidylyltransferase B OS=Homo sapiens OX=9606 GN=PCYT1B PE=1 SV=1	2	2	2	2	1	0	1	2	2	0	1	0	1	2	2	0	1	0	1	2	2	0	9	9	9	41.731	367	367;369	1	15	0	2.4716	By matching		By matching	By matching	By MS/MS		3.3	0	3.3	9
P49588	P49588	23	23	23	Alanine--tRNA ligase, cytoplasmic	AARS	sp|P49588|SYAC_HUMAN Alanine--tRNA ligase, cytoplasmic OS=Homo sapiens OX=9606 GN=AARS PE=1 SV=2	1	23	23	23	13	14	16	20	22	16	13	14	16	20	22	16	13	14	16	20	22	16	33.5	33.5	33.5	106.81	968	968	1	206	0	53.911	By MS/MS	By MS/MS	By MS/MS	By MS/MS	By MS/MS	By MS/MS	17.8	16.8	20.1	31.4
P49589	P49589	4	4	4	Cysteine--tRNA ligase, cytoplasmic	CARS	sp|P49589|SYCC_HUMAN Cysteine--tRNA ligase, cytoplasmic OS=Homo sapiens OX=9606 GN=CARS PE=1 SV=3	1	4	4	4	3	2	2	4	3	2	3	2	2	4	3	2	3	2	2	4	3	2	7.5	7.5	7.5	85.472	748	748	1	35	0	7.8596	By matching	By MS/MS	By MS/MS	By MS/MS	By MS/MS	By MS/MS	5.7	3.9	3.9	7.5
P49591	P49591	7	7	7	Serine--tRNA ligase, cytoplasmic	SARS	sp|P49591|SYSC_HUMAN Serine--tRNA ligase, cytoplasmic OS=Homo sapiens OX=9606 GN=SARS PE=1 SV=3	1	7	7	7	7	6	6	7	7	4	7	6	6	7	7	4	7	6	6	7	7	4	13	13	13	58.777	514	514	1	75	0	65.24	By MS/MS	By MS/MS	By MS/MS	By MS/MS	By MS/MS	By MS/MS	13	13	13	13
P49593	P49593	2	2	2	Protein phosphatase 1F	PPM1F	sp|P49593|PPM1F_HUMAN Protein phosphatase 1F OS=Homo sapiens OX=9606 GN=PPM1F PE=1 SV=3	1	2	2	2	1	1	1	1	1	1	1	1	1	1	1	1	1	1	1	1	1	1	8.6	8.6	8.6	49.83	454	454	1	12	0	2.2352	By MS/MS	By matching	By matching	By MS/MS	By matching	By matching	4.4	4.4	4.4	4.4
P49642	P49642	1	1	1	DNA primase small subunit	PRIM1	sp|P49642|PRI1_HUMAN DNA primase small subunit OS=Homo sapiens OX=9606 GN=PRIM1 PE=1 SV=1	1	1	1	1	1	0	0	1	0	0	1	0	0	1	0	0	1	0	0	1	0	0	2.6	2.6	2.6	49.901	420	420	1	5	0.0050072	1.3239	By MS/MS			By MS/MS			2.6	0	0	2.6
P49715	P49715	2	2	2	CCAAT/enhancer-binding protein alpha	CEBPA	sp|P49715|CEBPA_HUMAN CCAAT/enhancer-binding protein alpha OS=Homo sapiens OX=9606 GN=CEBPA PE=1 SV=3	1	2	2	2	2	2	2	2	2	2	2	2	2	2	2	2	2	2	2	2	2	2	6.7	6.7	6.7	37.561	358	358	1	23	0.002197	1.4289	By matching	By MS/MS	By MS/MS	By matching	By matching	By matching	6.7	6.7	6.7	6.7
P49716	P49716	1	1	1	CCAAT/enhancer-binding protein delta	CEBPD	sp|P49716|CEBPD_HUMAN CCAAT/enhancer-binding protein delta OS=Homo sapiens OX=9606 GN=CEBPD PE=1 SV=2	1	1	1	1	1	0	1	1	1	1	1	0	1	1	1	1	1	0	1	1	1	1	3.7	3.7	3.7	28.467	269	269	1	8	0.0073018	1.2208	By matching		By matching	By MS/MS	By matching	By matching	3.7	0	3.7	3.7
P49720	P49720	3	3	3	Proteasome subunit beta type-3	PSMB3	sp|P49720|PSB3_HUMAN Proteasome subunit beta type-3 OS=Homo sapiens OX=9606 GN=PSMB3 PE=1 SV=2	1	3	3	3	1	2	1	2	3	1	1	2	1	2	3	1	1	2	1	2	3	1	19	19	19	22.949	205	205	1	21	0	5.858	By MS/MS	By MS/MS	By MS/MS	By matching	By matching	By MS/MS	7.8	12.2	7.8	14.6
P49721	P49721	3	3	3	Proteasome subunit beta type-2	PSMB2	sp|P49721|PSB2_HUMAN Proteasome subunit beta type-2 OS=Homo sapiens OX=9606 GN=PSMB2 PE=1 SV=1	1	3	3	3	3	2	3	3	2	2	3	2	3	3	2	2	3	2	3	3	2	2	18.9	18.9	18.9	22.836	201	201	1	42	0	19.295	By MS/MS	By MS/MS	By MS/MS	By MS/MS	By MS/MS	By MS/MS	18.9	13.9	18.9	18.9
P49736	P49736	17	17	17	DNA replication licensing factor MCM2	MCM2	sp|P49736|MCM2_HUMAN DNA replication licensing factor MCM2 OS=Homo sapiens OX=9606 GN=MCM2 PE=1 SV=4	1	17	17	17	13	11	12	16	13	12	13	11	12	16	13	12	13	11	12	16	13	12	21.2	21.2	21.2	101.89	904	904	1	159	0	108.43	By MS/MS	By MS/MS	By MS/MS	By MS/MS	By MS/MS	By MS/MS	16.3	13.4	16.7	20
P49748	P49748	14	14	14	Very long-chain specific acyl-CoA dehydrogenase, mitochondrial	ACADVL	sp|P49748|ACADV_HUMAN Very long-chain specific acyl-CoA dehydrogenase, mitochondrial OS=Homo sapiens OX=9606 GN=ACADVL PE=1 SV=1	1	14	14	14	11	10	10	12	11	11	11	10	10	12	11	11	11	10	10	12	11	11	30.2	30.2	30.2	70.389	655	655	1	125	0	37.571	By MS/MS	By MS/MS	By MS/MS	By MS/MS	By MS/MS	By MS/MS	21.2	18.5	18.5	27
P49750	P49750	4	4	4	YLP motif-containing protein 1	YLPM1	sp|P49750|YLPM1_HUMAN YLP motif-containing protein 1 OS=Homo sapiens OX=9606 GN=YLPM1 PE=1 SV=4	1	4	4	4	2	0	3	3	3	1	2	0	3	3	3	1	2	0	3	3	3	1	3.7	3.7	3.7	241.64	2146	2146	1	28	0	8.7672	By MS/MS		By MS/MS	By MS/MS	By MS/MS	By MS/MS	2.4	0	3	3
P49755	P49755	4	4	4	Transmembrane emp24 domain-containing protein 10	TMED10	sp|P49755|TMEDA_HUMAN Transmembrane emp24 domain-containing protein 10 OS=Homo sapiens OX=9606 GN=TMED10 PE=1 SV=2	1	4	4	4	4	3	4	4	4	3	4	3	4	4	4	3	4	3	4	4	4	3	17.4	17.4	17.4	24.976	219	219	1	45	0	4.0217	By MS/MS	By matching	By MS/MS	By MS/MS	By MS/MS	By MS/MS	17.4	12.3	17.4	17.4
P49756	P49756	7	7	7	RNA-binding protein 25	RBM25	sp|P49756|RBM25_HUMAN RNA-binding protein 25 OS=Homo sapiens OX=9606 GN=RBM25 PE=1 SV=3	1	7	7	7	6	5	6	6	6	4	6	5	6	6	6	4	6	5	6	6	6	4	10.2	10.2	10.2	100.18	843	843	1	69	0	12.624	By MS/MS	By MS/MS	By MS/MS	By MS/MS	By MS/MS	By MS/MS	10.2	9.3	10.2	9.3
P49757	P49757	1	1	1	Protein numb homolog	NUMB	sp|P49757|NUMB_HUMAN Protein numb homolog OS=Homo sapiens OX=9606 GN=NUMB PE=1 SV=2	1	1	1	1	0	0	0	1	0	0	0	0	0	1	0	0	0	0	0	1	0	0	3.7	3.7	3.7	70.803	651	651	1	1	0	2.1222				By MS/MS			0	0	0	3.7
P49768	P49768	1	1	1	Presenilin-1;Presenilin-1 NTF subunit;Presenilin-1 CTF subunit;Presenilin-1 CTF12	PSEN1	sp|P49768|PSN1_HUMAN Presenilin-1 OS=Homo sapiens OX=9606 GN=PSEN1 PE=1 SV=1	1	1	1	1	1	1	1	1	1	1	1	1	1	1	1	1	1	1	1	1	1	1	4.1	4.1	4.1	52.667	467	467	1	9	0	2.017	By MS/MS	By MS/MS	By MS/MS	By MS/MS	By matching	By matching	4.1	4.1	4.1	4.1
P49770	P49770	3	3	3	Translation initiation factor eIF-2B subunit beta	EIF2B2	sp|P49770|EI2BB_HUMAN Translation initiation factor eIF-2B subunit beta OS=Homo sapiens OX=9606 GN=EIF2B2 PE=1 SV=3	1	3	3	3	0	0	1	2	1	1	0	0	1	2	1	1	0	0	1	2	1	1	8.8	8.8	8.8	38.989	351	351	1	8	0	4.3058			By MS/MS	By MS/MS	By MS/MS	By MS/MS	0	0	3.7	8.5
P49790	P49790	10	10	10	Nuclear pore complex protein Nup153	NUP153	sp|P49790|NU153_HUMAN Nuclear pore complex protein Nup153 OS=Homo sapiens OX=9606 GN=NUP153 PE=1 SV=2	1	10	10	10	5	4	5	8	3	2	5	4	5	8	3	2	5	4	5	8	3	2	11.3	11.3	11.3	153.94	1475	1475	1	72	0	98.432	By MS/MS	By MS/MS	By MS/MS	By MS/MS	By MS/MS	By MS/MS	4.9	3.9	5.3	8.8
P49792;P0DJD0;P0DJD1;Q99666;O14715	P49792	17;3;3;1;1	17;3;3;1;1	13;0;0;0;0	E3 SUMO-protein ligase RanBP2	RANBP2	sp|P49792|RBP2_HUMAN E3 SUMO-protein ligase RanBP2 OS=Homo sapiens OX=9606 GN=RANBP2 PE=1 SV=2	5	17	17	13	13	4	10	15	10	5	13	4	10	15	10	5	10	3	7	11	8	5	8.9	8.9	7.3	358.2	3224	3224;1748;1756;1765;1765	1	132	0	89.236	By MS/MS	By MS/MS	By MS/MS	By MS/MS	By MS/MS	By MS/MS	6.2	2.4	5.6	7.7
P49795	P49795	1	1	1	Regulator of G-protein signaling 19	RGS19	sp|P49795|RGS19_HUMAN Regulator of G-protein signaling 19 OS=Homo sapiens OX=9606 GN=RGS19 PE=1 SV=1	1	1	1	1	0	0	1	0	0	0	0	0	1	0	0	0	0	0	1	0	0	0	6.5	6.5	6.5	24.635	217	217	1	7	0.0015049	1.5614			By matching				0	0	6.5	0
P49821	P49821	4	4	4	NADH dehydrogenase [ubiquinone] flavoprotein 1, mitochondrial	NDUFV1	sp|P49821|NDUV1_HUMAN NADH dehydrogenase [ubiquinone] flavoprotein 1, mitochondrial OS=Homo sapiens OX=9606 GN=NDUFV1 PE=1 SV=4	1	4	4	4	2	0	4	2	2	2	2	0	4	2	2	2	2	0	4	2	2	2	10.1	10.1	10.1	50.817	464	464	1	25	0	4.5999	By matching		By MS/MS	By MS/MS	By MS/MS	By MS/MS	5.4	0	10.1	5.4
P49841	P49841	2	2	2	Glycogen synthase kinase-3 beta	GSK3B	sp|P49841|GSK3B_HUMAN Glycogen synthase kinase-3 beta OS=Homo sapiens OX=9606 GN=GSK3B PE=1 SV=2	1	2	2	2	1	0	0	1	0	0	1	0	0	1	0	0	1	0	0	1	0	0	9.8	9.8	9.8	46.744	420	420	1	12	0	4.6716	By matching			By matching			5.7	0	0	5.7
P49903	P49903	4	4	4	Selenide, water dikinase 1	SEPHS1	sp|P49903|SPS1_HUMAN Selenide, water dikinase 1 OS=Homo sapiens OX=9606 GN=SEPHS1 PE=1 SV=2	1	4	4	4	2	1	2	4	3	2	2	1	2	4	3	2	2	1	2	4	3	2	15.6	15.6	15.6	42.91	392	392	1	29	0	22.066	By MS/MS	By MS/MS	By MS/MS	By MS/MS	By MS/MS	By MS/MS	8.4	5.4	8.4	15.6
P49915	P49915	15	15	15	GMP synthase [glutamine-hydrolyzing]	GMPS	sp|P49915|GUAA_HUMAN GMP synthase [glutamine-hydrolyzing] OS=Homo sapiens OX=9606 GN=GMPS PE=1 SV=1	1	15	15	15	11	7	8	11	13	9	11	7	8	11	13	9	11	7	8	11	13	9	26.8	26.8	26.8	76.715	693	693	1	144	0	34.491	By MS/MS	By MS/MS	By MS/MS	By MS/MS	By MS/MS	By MS/MS	18.8	14.4	12.7	21.1
P49959	P49959	4	4	4	Double-strand break repair protein MRE11A	MRE11A	sp|P49959|MRE11_HUMAN Double-strand break repair protein MRE11 OS=Homo sapiens OX=9606 GN=MRE11 PE=1 SV=3	1	4	4	4	2	1	3	4	3	2	2	1	3	4	3	2	2	1	3	4	3	2	6.6	6.6	6.6	80.592	708	708	1	31	0	9.9097	By MS/MS	By MS/MS	By MS/MS	By MS/MS	By MS/MS	By MS/MS	3.4	1.4	4.8	6.6
P50135	P50135	2	2	2	Histamine N-methyltransferase	HNMT	sp|P50135|HNMT_HUMAN Histamine N-methyltransferase OS=Homo sapiens OX=9606 GN=HNMT PE=1 SV=1	1	2	2	2	2	2	2	2	2	2	2	2	2	2	2	2	2	2	2	2	2	2	13.4	13.4	13.4	33.295	292	292	1	22	0	10.006	By MS/MS	By MS/MS	By MS/MS	By MS/MS	By MS/MS	By MS/MS	13.4	13.4	13.4	13.4
P50148	P50148	1	1	1	Guanine nucleotide-binding protein G(q) subunit alpha	GNAQ	sp|P50148|GNAQ_HUMAN Guanine nucleotide-binding protein G(q) subunit alpha OS=Homo sapiens OX=9606 GN=GNAQ PE=1 SV=4	1	1	1	1	0	0	0	0	0	0	0	0	0	0	0	0	0	0	0	0	0	0	3.9	3.9	3.9	42.142	359	359	1	2	0	1.9822							0	0	0	0
P50213	P50213	5	5	5	Isocitrate dehydrogenase [NAD] subunit alpha, mitochondrial	IDH3A	sp|P50213|IDH3A_HUMAN Isocitrate dehydrogenase [NAD] subunit alpha, mitochondrial OS=Homo sapiens OX=9606 GN=IDH3A PE=1 SV=1	1	5	5	5	4	1	3	3	2	1	4	1	3	3	2	1	4	1	3	3	2	1	13.9	13.9	13.9	39.591	366	366	1	44	0	6.5025	By MS/MS	By matching	By MS/MS	By MS/MS	By matching	By matching	11.7	3.3	9.6	8.2
P50395	P50395	24	24	16	Rab GDP dissociation inhibitor beta	GDI2	sp|P50395|GDIB_HUMAN Rab GDP dissociation inhibitor beta OS=Homo sapiens OX=9606 GN=GDI2 PE=1 SV=2	1	24	24	16	19	19	22	22	22	21	19	19	22	22	22	21	14	14	14	15	16	14	51.2	51.2	37.8	50.663	445	445	1	322	0	98.449	By MS/MS	By MS/MS	By MS/MS	By MS/MS	By MS/MS	By MS/MS	47.4	43.1	50.3	49.9
P50402	P50402	5	5	5	Emerin	EMD	sp|P50402|EMD_HUMAN Emerin OS=Homo sapiens OX=9606 GN=EMD PE=1 SV=1	1	5	5	5	5	3	4	5	5	5	5	3	4	5	5	5	5	3	4	5	5	5	27.2	27.2	27.2	28.994	254	254	1	53	0	15.23	By MS/MS	By MS/MS	By MS/MS	By MS/MS	By MS/MS	By MS/MS	27.2	13	18.9	27.2
P50416	P50416	2	2	2	Carnitine O-palmitoyltransferase 1, liver isoform	CPT1A	sp|P50416|CPT1A_HUMAN Carnitine O-palmitoyltransferase 1, liver isoform OS=Homo sapiens OX=9606 GN=CPT1A PE=1 SV=2	1	2	2	2	0	0	0	0	0	0	0	0	0	0	0	0	0	0	0	0	0	0	3.8	3.8	3.8	88.367	773	773	1	7	0	5.7241							0	0	0	0
P50452	P50452	8	8	7	Serpin B8	SERPINB8	sp|P50452|SPB8_HUMAN Serpin B8 OS=Homo sapiens OX=9606 GN=SERPINB8 PE=1 SV=2	1	8	8	7	7	5	7	8	7	5	7	5	7	8	7	5	6	4	6	7	7	4	21.7	21.7	19.5	42.766	374	374	1	80	0	22.802	By MS/MS	By MS/MS	By MS/MS	By MS/MS	By MS/MS	By MS/MS	16.3	12.8	16.3	21.7
P50453	P50453	4	4	4	Serpin B9	SERPINB9	sp|P50453|SPB9_HUMAN Serpin B9 OS=Homo sapiens OX=9606 GN=SERPINB9 PE=1 SV=1	1	4	4	4	4	3	4	4	4	3	4	3	4	4	4	3	4	3	4	4	4	3	11.4	11.4	11.4	42.403	376	376	1	22	0	6.2308	By MS/MS	By MS/MS	By MS/MS	By MS/MS	By MS/MS	By MS/MS	11.4	8.2	11.4	11.4
P50454	P50454	6	6	6	Serpin H1	SERPINH1	sp|P50454|SERPH_HUMAN Serpin H1 OS=Homo sapiens OX=9606 GN=SERPINH1 PE=1 SV=2	1	6	6	6	5	4	5	6	5	3	5	4	5	6	5	3	5	4	5	6	5	3	19.9	19.9	19.9	46.44	418	418	1	56	0	8.022	By MS/MS	By MS/MS	By MS/MS	By MS/MS	By MS/MS	By MS/MS	15.8	12.2	15.8	19.9
P50502;Q8NFI4;Q8IZP2	P50502;Q8NFI4;Q8IZP2	6;5;3	6;5;3	6;5;3	Hsc70-interacting protein;Putative protein FAM10A5;Putative protein FAM10A4	ST13;ST13P5;ST13P4	sp|P50502|F10A1_HUMAN Hsc70-interacting protein OS=Homo sapiens OX=9606 GN=ST13 PE=1 SV=2;sp|Q8NFI4|F10A5_HUMAN Putative protein FAM10A5 OS=Homo sapiens OX=9606 GN=ST13P5 PE=5 SV=1;sp|Q8IZP2|ST134_HUMAN Putative protein FAM10A4 OS=Homo sapiens OX=9606 GN=S	3	6	6	6	6	4	5	6	4	5	6	4	5	6	4	5	6	4	5	6	4	5	19	19	19	41.331	369	369;369;240	1	63	0	13.101	By MS/MS	By MS/MS	By MS/MS	By MS/MS	By MS/MS	By MS/MS	19	13.3	16.5	19
P50552	P50552	7	7	7	Vasodilator-stimulated phosphoprotein	VASP	sp|P50552|VASP_HUMAN Vasodilator-stimulated phosphoprotein OS=Homo sapiens OX=9606 GN=VASP PE=1 SV=3	1	7	7	7	5	2	5	6	5	2	5	2	5	6	5	2	5	2	5	6	5	2	23.9	23.9	23.9	39.829	380	380	1	63	0	21.273	By MS/MS	By MS/MS	By MS/MS	By MS/MS	By MS/MS	By MS/MS	16.6	6.6	17.4	21.6
P50570;Q05193;Q9UQ16	P50570	8;3;1	8;3;1	8;3;1	Dynamin-2	DNM2	sp|P50570|DYN2_HUMAN Dynamin-2 OS=Homo sapiens OX=9606 GN=DNM2 PE=1 SV=2	3	8	8	8	8	5	8	8	8	7	8	5	8	8	8	7	8	5	8	8	8	7	13.1	13.1	13.1	98.063	870	870;864;869	1	81	0	18.195	By MS/MS	By MS/MS	By MS/MS	By MS/MS	By MS/MS	By MS/MS	13.1	6.7	13.1	13.1
P50579	P50579	7	7	7	Methionine aminopeptidase 2	METAP2	sp|P50579|MAP2_HUMAN Methionine aminopeptidase 2 OS=Homo sapiens OX=9606 GN=METAP2 PE=1 SV=1	1	7	7	7	3	2	2	7	6	4	3	2	2	7	6	4	3	2	2	7	6	4	25.1	25.1	25.1	52.891	478	478	1	48	0	20.806	By MS/MS	By MS/MS	By MS/MS	By MS/MS	By MS/MS	By MS/MS	8.2	5.2	5.2	25.1
P50749;Q9H2L5	P50749;Q9H2L5	2;1	2;1	2;1	Ras association domain-containing protein 2;Ras association domain-containing protein 4	RASSF2;RASSF4	sp|P50749|RASF2_HUMAN Ras association domain-containing protein 2 OS=Homo sapiens OX=9606 GN=RASSF2 PE=1 SV=1;sp|Q9H2L5|RASF4_HUMAN Ras association domain-containing protein 4 OS=Homo sapiens OX=9606 GN=RASSF4 PE=1 SV=2	2	2	2	2	1	0	1	0	0	0	1	0	1	0	0	0	1	0	1	0	0	0	8.6	8.6	8.6	37.79	326	326;321	1	8	0.0018608	1.4909	By matching		By MS/MS				4.6	0	4.6	0
P50750;Q96Q40;O94921;Q07002;Q00536;Q00537;Q14004	P50750;Q96Q40;O94921;Q07002;Q00536;Q00537;Q14004	2;1;1;1;1;1;1	1;0;0;0;0;0;0	1;0;0;0;0;0;0	Cyclin-dependent kinase 9;Cyclin-dependent kinase 15;Cyclin-dependent kinase 14;Cyclin-dependent kinase 18;Cyclin-dependent kinase 16;Cyclin-dependent kinase 17;Cyclin-dependent kinase 13	CDK9;CDK15;CDK14;CDK18;CDK16;CDK17;CDK13	sp|P50750|CDK9_HUMAN Cyclin-dependent kinase 9 OS=Homo sapiens OX=9606 GN=CDK9 PE=1 SV=3;sp|Q96Q40|CDK15_HUMAN Cyclin-dependent kinase 15 OS=Homo sapiens OX=9606 GN=CDK15 PE=1 SV=2;sp|O94921|CDK14_HUMAN Cyclin-dependent kinase 14 OS=Homo sapiens OX=9606 GN	7	2	1	1	2	1	1	2	2	1	1	0	0	1	1	0	1	0	0	1	1	0	5.4	3.2	3.2	42.777	372	372;435;469;474;496;523;1512	1	9	0	7.562	By MS/MS	By matching	By matching	By matching	By MS/MS	By matching	5.4	2.2	2.2	5.4
P50897	P50897	2	2	2	Palmitoyl-protein thioesterase 1	PPT1	sp|P50897|PPT1_HUMAN Palmitoyl-protein thioesterase 1 OS=Homo sapiens OX=9606 GN=PPT1 PE=1 SV=1	1	2	2	2	1	2	1	2	1	1	1	2	1	2	1	1	1	2	1	2	1	1	9.2	9.2	9.2	34.193	306	306	1	20	0	4.9891	By MS/MS	By MS/MS	By MS/MS	By MS/MS	By matching	By matching	4.9	9.2	4.9	9.2
P50914	P50914	2	2	2	60S ribosomal protein L14	RPL14	sp|P50914|RL14_HUMAN 60S ribosomal protein L14 OS=Homo sapiens OX=9606 GN=RPL14 PE=1 SV=4	1	2	2	2	2	2	2	2	2	2	2	2	2	2	2	2	2	2	2	2	2	2	10.7	10.7	10.7	23.432	215	215	1	27	0	5.7544	By MS/MS	By MS/MS	By MS/MS	By MS/MS	By MS/MS	By MS/MS	10.7	10.7	10.7	10.7
P50990	P50990	23	23	23	T-complex protein 1 subunit theta	CCT8	sp|P50990|TCPQ_HUMAN T-complex protein 1 subunit theta OS=Homo sapiens OX=9606 GN=CCT8 PE=1 SV=4	1	23	23	23	21	18	19	21	22	20	21	18	19	21	22	20	21	18	19	21	22	20	43.1	43.1	43.1	59.62	548	548	1	282	0	204.55	By MS/MS	By MS/MS	By MS/MS	By MS/MS	By MS/MS	By MS/MS	39.1	35.2	35.2	41.4
[truncated: 1,954 more rows]
[truncated: 43 more columns]

## Sheet: quantification 
Protein IDs	Protein names	Gene names	LFQ intensity OCI3 SCR 01	LFQ intensity OCI3 SCR 02	LFQ intensity OCI3 SCR 03	OCI 3 SCR	LFQ intensity OCI3 shNS 01	LFQ intensity OCI3 shNS 02	LFQ intensity OCI3 shNS 03	OCI 3 shNS	N: Peptides	N: Razor + unique peptides	N: Unique peptides	N: Sequence coverage [%]	N: Unique + razor sequence coverage [%]	N: Unique sequence coverage [%]	N: Mol. weight [kDa]	N: Q-value	N: Score	N: Intensity	N: MS/MS count	N: Deamidation (NQ) site IDs	N: Oxidation (M) site IDs	N: Deamidation (NQ) site positions	N: Oxidation (M) site positions
[truncated: 1,507 more rows]

[truncated: 2 more sheets: differential proteins, fold change]
