# Supplementary material for: Proteomic Investigation of the Role of Nucleostemin in Nucleophosmin-Mutated OCI-AML 3 Cell Line
Source: Int J Mol Sci. 2022 Jul 11;23(14):7655. doi: 10.3390/ijms23147655 (PMC9317519; doi:10.3390/ijms23147655)
Supplement: Supplementary file 1 [file ijms-23-07655-s001.zip › Table S2_Downstream functions and Upstream regulators.xlsx]

## Sheet: Downstream functions
Categories	Diseases or Functions Annotation	p-value	Predicted Activation State	Activation z-score	Molecules	# Molecules
Cancer,Gastrointestinal Disease,Hepatic System Disease,Organismal Injury and Abnormalities	Liver tumor	2e-13	Decreased	-3.129	ABCF2,ACAA2,ACAD9,ACADVL,ACBD3,ACIN1,ACLY,ACO2,ACOT7,ACOX1,ACP1,ACSL1,ACTG1,ACTN1,ACTN4,ACTR1A,ACTR2,ACTR3,ACY1,ADAR,ADD1,ADH5,ADK,ADNP,AGK,AGPS,AHNAK,AIFM1,AK2,ALAD,ALDH9A1,ANKFY1,ANKHD1/ANKHD1-EIF4EBP3,ANP32B,ANP32E,ANXA1,ANXA5,ANXA7,AP1B1,AP1S2,APEX1,API5,APMAP,ARF1,ARFGEF1,ARHGAP17,ARHGAP4,ARHGAP45,ARHGDIA,ARHGEF2,ARID1A,ARPC5,ASF1B,ASNS,ASS1,ATAD3A,ATIC,ATL2,ATL3,ATP1A1,ATP1B3,ATP2A2,ATP5F1A…	675
Cancer,Gastrointestinal Disease,Hepatic System Disease,Organismal Injury and Abnormalities	Hepatobiliary system cancer	4.74e-13	Decreased	-2.887	ABCF2,ACAA2,ACAD9,ACADVL,ACBD3,ACLY,ACO2,ACOT7,ACOX1,ACP1,ACSL1,ACTG1,ACTN1,ACTN4,ACTR1A,ACTR3,ACY1,ADAR,ADD1,ADH5,ADK,ADNP,AGK,AGPS,AHNAK,AIFM1,AK2,ALAD,ALDH9A1,ANKFY1,ANKHD1/ANKHD1-EIF4EBP3,ANP32B,ANP32E,ANXA1,ANXA2,ANXA5,ANXA7,AP1B1,AP1S2,APEX1,API5,APMAP,APOBR,ARF1,ARFGEF1,ARHGAP17,ARHGAP4,ARHGAP45,ARHGDIA,ARHGEF2,ARID1A,ARPC5,ASF1B,ASS1,ATAD3A,ATIC,ATL3,ATP1A1,ATP1B3,ATP2A2,ATP5F1A,ATP5F1B,A…	630
Cancer,Gastrointestinal Disease,Hepatic System Disease,Organismal Injury and Abnormalities	Liver cancer	1.76e-11	Decreased	-2.887	ABCF2,ACAA2,ACAD9,ACADVL,ACBD3,ACLY,ACO2,ACOT7,ACOX1,ACP1,ACSL1,ACTG1,ACTN1,ACTN4,ACTR1A,ACTR3,ACY1,ADAR,ADD1,ADH5,ADK,ADNP,AGK,AGPS,AHNAK,AIFM1,AK2,ALAD,ALDH9A1,ANKFY1,ANKHD1/ANKHD1-EIF4EBP3,ANP32B,ANP32E,ANXA1,ANXA5,ANXA7,AP1B1,AP1S2,APEX1,API5,APMAP,ARF1,ARFGEF1,ARHGAP17,ARHGAP4,ARHGAP45,ARHGDIA,ARHGEF2,ARID1A,ARPC5,ASF1B,ASS1,ATIC,ATL3,ATP1A1,ATP1B3,ATP2A2,ATP5F1A,ATP5F1B,ATP5ME,ATP5PF,ATP6V1…	585
Gastrointestinal Disease,Hepatic System Disease,Organismal Injury and Abnormalities	Liver lesion	2.16e-14	Decreased	-2.598	ABCF2,ACAA2,ACAD9,ACADVL,ACBD3,ACIN1,ACLY,ACO2,ACOT7,ACOX1,ACP1,ACSL1,ACTG1,ACTN1,ACTN4,ACTR1A,ACTR2,ACTR3,ACY1,ADAR,ADD1,ADH5,ADK,ADNP,AGK,AGPS,AHNAK,AIFM1,AK2,ALAD,ALDH9A1,ANKFY1,ANKHD1/ANKHD1-EIF4EBP3,ANP32B,ANP32E,ANXA1,ANXA5,ANXA7,AP1B1,AP1S2,APEX1,API5,APMAP,ARF1,ARFGEF1,ARHGAP17,ARHGAP4,ARHGAP45,ARHGDIA,ARHGEF2,ARID1A,ARPC5,ASF1B,ASNS,ASS1,ATAD3A,ATIC,ATL2,ATL3,ATP1A1,ATP1B3,ATP2A2,ATP5F1A…	704
Cellular Movement	Cell movement	2.68e-16	Decreased	-2.478	ACO2,ACP1,ACSL4,ACTG1,ACTN1,ACTN4,ACTR2,ACTR3,ADD1,ADI1,AGK,AGTRAP,AHCY,AHNAK,AIMP1,AKR1B1,ALDOA,ANXA1,ANXA2,ARF1,ARFGEF1,ARHGAP1,ARHGAP4,ARHGDIA,ARHGDIB,ARHGEF1,ARHGEF6,ARID1A,ARPC1B,ARPC2,ARPC3,ASNS,ATG3,ATP1B3,ATP2A2,ATP5F1A,ATP5F1B,ATP6V1C1,BAX,BICD2,BID,BSG,BST2,BTK,C1QBP,CA2,CALR,CALU,CAMK2D,CAP1,CAPG,CAPN1,CAPN2,CASP1,CAST,CAT,CBFB,CBS/CBSL,CCAR1,CD36,CD81,CDC42,CDK1,CDK6,CEBPA,CES1,CFL1,C…	373
Cancer,Organismal Injury and Abnormalities	Abdominal neoplasm	2.62e-46	Decreased	-2.357	ABCE1,ABCF1,ABCF2,ACAA2,ACAD9,ACADM,ACADVL,ACAT1,ACAT2,ACBD3,ACIN1,ACLY,ACO2,ACOT7,ACOX1,ACP1,ACSL1,ACSL3,ACSL4,ACTG1,ACTN1,ACTN4,ACTR1A,ACTR2,ACTR3,ACY1,ADAR,ADD1,ADH5,ADI1,ADK,ADNP,ADSL,AFG3L2,AGK,AGPS,AHCY,AHNAK,AHSA1,AIFM1,AIMP1,AIP,AK2,AKR1A1,AKR1B1,AKR7A2,ALAD,ALDH16A1,ALDH18A1,ALDH1B1,ALDH9A1,ALDOA,ALYREF,ANKFY1,ANKHD1/ANKHD1-EIF4EBP3,ANP32A,ANP32B,ANP32E,ANXA1,ANXA11,ANXA2,ANXA4,ANXA5,ANX…	1356
DNA Replication, Recombination, and Repair	Recombination	1.73e-12	Decreased	-2.315	ALYREF,CHCHD3,DDB1,EWSR1,GPS1,HMGB1,HMGB2,HNRNPC,IDH1,IK,IPO5,KPNA1,KPNA2,LSM2,MRE11,MSH2,PABPC1,PARP1,PIN1,PRKDC,PRPF19,PRPF6,PRPF8,RAD21,RAD50,RBMX,RPA1,RPS9,RUVBL1,RUVBL2,SART1,SF3A3,SF3B1,SF3B2,SF3B3,SNRNP200,SNRPA1,SNRPD2,SNU13,SUPT5H,SUPT6H,TERF2IP,THOC1,TIMM13,TNPO3,TRIP13,UHRF1,XRCC6	48
Cell Cycle,DNA Replication, Recombination, and Repair	Homologous recombination	1.23e-11	Decreased	-2.299	CHCHD3,DDB1,EWSR1,GPS1,HNRNPC,IDH1,IK,IPO5,LSM2,PABPC1,PARP1,PRKDC,PRPF19,PRPF6,PRPF8,RAD21,RAD50,RBMX,RPS9,RUVBL1,RUVBL2,SART1,SF3A3,SF3B1,SF3B2,SF3B3,SNRNP200,SNRPA1,SNRPD2,SNU13,SUPT5H,SUPT6H,TIMM13,TRIP13	34
Cell Death and Survival	Cell viability	1.71e-44	Decreased	-2.294	ACLY,ACTL6A,ACTN4,ADAR,ADH5,ADK,ADNP,AGPS,AGTRAP,AIFM1,AIMP1,AK1,ANXA5,AP2B1,APEX1,ARID1A,ASNS,ASS1,ATG3,ATP5PD,B2M,BAX,BCAP31,BCLAF1,BID,BTK,CA2,CALR,CAMK2D,CAPN1,CAPN2,CARS1,CASP1,CAT,CBR1,CBX5,CCAR1,CCNK,CD81,CDC42,CDK1,CDK6,CES1,CIAPIN1,CKAP5,CNDP2,COPB2,COPS3,COPS4,CREB1,CRKL,CSE1L,CTBP1,CTSB,CUL3,DCD,DCK,DDX5,DHCR24,DHX9,DIABLO,DIS3,DNAJA1,DNM1L,DNM2,DOCK8,DPP3,DPP9,DPYD,EEF2,EFTUD2,EIF2A,E…	327
Cell Death and Survival	Cell viability of colorectal cancer cell lines	4.88e-12	Decreased	-2.263	AIFM1,ATG3,ATP5PD,BAX,COPS3,COPS4,CSE1L,DIS3,EIF4A3,ELAVL1,FAM120A,FBL,HDAC2,HMGB1,KPNB1,MAPK14,MRE11,MSH2,NOP2,NUP58,PDK1,PIN1,PKM,PRPF19,PSMA5,PSMB5,PSMB6,RAC1,RBM39,RBM8A,RPL24,RRM2,SEPTIN9,SF3A1,SF3B3,SMC4,SNRNP200,SRSF3,STRAP,THOC1,TOP1,TYMS,U2AF2,UBE2I,VCP,XPO1	46
Cell Cycle,DNA Replication, Recombination, and Repair	DNA recombination	2.12e-14	Decreased	-2.245	ALYREF,CHCHD3,DDB1,EWSR1,GPS1,HMGB1,HMGB2,HNRNPC,IDH1,IK,IPO5,KPNA1,KPNA2,LSM2,MRE11,MSH2,PABPC1,PARP1,PIN1,PRKDC,PRPF19,PRPF6,PRPF8,RAD21,RAD50,RBMX,RPA1,RPS9,RUVBL1,RUVBL2,SART1,SF3A3,SF3B1,SF3B2,SF3B3,SNRNP200,SNRPA1,SNRPD2,SNU13,SUPT5H,SUPT6H,THOC1,TIMM13,TNPO3,UHRF1,XRCC6	46
Cellular Response to Therapeutics	Sensitivity of cells	1.89e-09	Decreased	-2.202	ACSL4,ANXA2,APEX1,ATP1B3,BAX,CANX,CCAR1,CDK6,CEBPA,EIF1,ELAVL1,EMC1,EWSR1,FEN1,GPX1,H1-2,HNRNPDL,HNRNPF,HSPA4,KDM1A,LYN,MSH2,MTHFD2,NONO,NPEPPS,OGT,P4HB,PCNA,PITPNB,PNP,PPIF,PRDX1,PRDX2,PRDX3,PRKDC,PSMA1,PSMA3,PSMB1,PSMB2,PSMC2,PSMC4,PSMC5,PSMD2,PSMD3,PTPN6,RAB1B,RAB7A,RAD50,RALY,RHOA,RO60,SHC1,TOP1,TYMS,XRCC5,XRCC6	56
Cell Death and Survival	Cell survival	1.81e-44	Decreased	-2.184	ACLY,ACTL6A,ACTN4,ADAR,ADH5,ADK,ADNP,AGPS,AGTRAP,AIFM1,AIMP1,AK1,ANXA5,AP2B1,APEX1,ARID1A,ASNS,ASS1,ATG3,ATP5PD,B2M,BAX,BCAP31,BCLAF1,BID,BTK,CA2,CALR,CAMK2D,CAPN1,CAPN2,CARS1,CASP1,CAT,CBR1,CBX5,CCAR1,CCNK,CD81,CDC42,CDK1,CDK6,CES1,CIAPIN1,CKAP5,CNDP2,COPB2,COPS3,COPS4,CREB1,CRKL,CSE1L,CTBP1,CTSB,CUL3,DCD,DCK,DDX3X,DDX5,DHCR24,DHX9,DIABLO,DIS3,DNAJA1,DNM1L,DNM2,DOCK8,DPP3,DPP9,DPYD,EEF2,EFTUD2,E…	339
Cell Cycle,DNA Replication, Recombination, and Repair	Homologous recombination of cells	4.36e-14	Decreased	-2.15	CHCHD3,DDB1,EWSR1,GPS1,HNRNPC,IK,IPO5,LSM2,PABPC1,PRPF19,PRPF6,PRPF8,RBMX,RPS9,RUVBL1,RUVBL2,SART1,SF3A3,SF3B1,SF3B2,SF3B3,SNRNP200,SNRPA1,SNRPD2,SNU13,SUPT5H,SUPT6H,TIMM13	28
Cell Cycle,DNA Replication, Recombination, and Repair	Recombination of cells	1.34e-13	Decreased	-2.15	CHCHD3,DDB1,EWSR1,GPS1,HNRNPC,IK,IPO5,LSM2,MRE11,PABPC1,PRPF19,PRPF6,PRPF8,RAD50,RBMX,RPS9,RUVBL1,RUVBL2,SART1,SF3A3,SF3B1,SF3B2,SF3B3,SNRNP200,SNRPA1,SNRPD2,SNU13,SUPT5H,SUPT6H,TIMM13	30
Cancer,Organismal Injury and Abnormalities,Reproductive System Disease	Genital tumor	2.01e-13	Decreased	-2.106	ABCE1,ABCF1,ABCF2,ACAD9,ACADM,ACADVL,ACIN1,ACLY,ACOT7,ACOX1,ACSL1,ACSL3,ACSL4,ACTG1,ACTN1,ACTN4,ACTR1A,ACTR2,ACTR3,ACY1,ADAR,ADD1,ADI1,ADNP,ADSL,AFG3L2,AGK,AGPS,AHCY,AHNAK,AIFM1,AK2,AKR1A1,AKR1B1,AKR7A2,ALDH16A1,ALDH18A1,ALDH1B1,ALDH9A1,ALDOA,ALYREF,ANKFY1,ANKHD1/ANKHD1-EIF4EBP3,ANP32B,ANP32E,ANXA1,ANXA11,ANXA2,ANXA5,ANXA6,AP1B1,AP1S2,AP2A1,AP2B1,APEH,APEX1,API5,APMAP,APOBR,ARCN1,ARF1,ARFGAP2,ARF…	868
Cancer,Organismal Injury and Abnormalities	Pelvic tumor	7.27e-14	Decreased	-2.106	ABCE1,ABCF1,ABCF2,ACADM,ACADVL,ACIN1,ACLY,ACOT7,ACOX1,ACSL1,ACSL3,ACSL4,ACTG1,ACTN1,ACTN4,ACTR1A,ACTR2,ACTR3,ACY1,ADAR,ADD1,ADI1,ADNP,ADSL,AFG3L2,AGK,AGPS,AHCY,AHNAK,AIFM1,AIP,AK2,AKR1A1,AKR1B1,AKR7A2,ALAD,ALDH16A1,ALDH18A1,ALDH1B1,ALDH9A1,ALDOA,ALYREF,ANKFY1,ANKHD1/ANKHD1-EIF4EBP3,ANP32B,ANP32E,ANXA1,ANXA11,ANXA2,ANXA5,ANXA6,ANXA7,AP1B1,AP1S2,AP2A1,AP2B1,APEH,APEX1,API5,APMAP,APOBR,ARCN1,ARF1,AR…	910
Cancer,Gastrointestinal Disease,Organismal Injury and Abnormalities	Hepatobiliary carcinoma	2.95e-11	Decreased	-2.053	ABCF2,ACAA2,ACAD9,ACADVL,ACBD3,ACLY,ACO2,ACOT7,ACOX1,ACP1,ACSL1,ACTG1,ACTN1,ACTR1A,ACTR3,ACY1,ADAR,ADD1,ADH5,ADK,ADNP,AGK,AGPS,AHNAK,AIFM1,AK2,ALAD,ALDH9A1,ANKFY1,ANKHD1/ANKHD1-EIF4EBP3,ANP32B,ANP32E,ANXA1,ANXA2,ANXA5,ANXA7,AP1B1,AP1S2,APEX1,API5,APMAP,APOBR,ARF1,ARFGEF1,ARHGAP17,ARHGAP4,ARHGAP45,ARHGDIA,ARHGEF2,ARID1A,ARPC5,ASF1B,ASS1,ATAD3A,ATIC,ATL3,ATP1A1,ATP1B3,ATP2A2,ATP5F1A,ATP5F1B,ATP5ME,…	604
Cancer,Gastrointestinal Disease,Hepatic System Disease,Organismal Injury and Abnormalities	Hepatocellular carcinoma	9.13e-10	Decreased	-2.053	ACOX1,ACTG1,ACY1,ADAR,ADD1,ADH5,ADK,AGPS,AHNAK,ALAD,ANXA1,ANXA5,ANXA7,ARF1,ARHGAP17,ARID1A,ARPC5,ASF1B,ASS1,ATL3,ATP1A1,ATP1B3,ATP6V1E1,BAG2,BSG,CA2,CALU,CAT,CDK5RAP3,CLIC1,CNOT1,CNOT9,COPG1,CREB1,CSE1L,CTSB,DBN1,DDX42,DHODH,DHX9,DIS3,DLD,DNAJA2,DNM1L,DPP3,DPYD,ECHS1,EEF1A1,EEF2,EIF3H,ENO1,EPB41L3,ESYT2,EXOSC4,FASN,FBP1,FKBP1A,GAA,GALK1,GLB1,GLUD1,GMPS,GNAS,GPX1,GRHPR,GRN,GSTO1,GYS1,HCFC1,HDAC2,H…	204
Cancer,Gastrointestinal Disease,Hepatic System Disease,Organismal Injury and Abnormalities	Liver carcinoma	9.29e-10	Decreased	-2.053	ABCF2,ACAA2,ACAD9,ACADVL,ACBD3,ACLY,ACO2,ACOT7,ACOX1,ACP1,ACSL1,ACTG1,ACTN1,ACTR1A,ACTR3,ACY1,ADAR,ADD1,ADH5,ADK,ADNP,AGK,AGPS,AHNAK,AIFM1,AK2,ALAD,ALDH9A1,ANKFY1,ANKHD1/ANKHD1-EIF4EBP3,ANP32B,ANP32E,ANXA1,ANXA5,ANXA7,AP1B1,AP1S2,APEX1,API5,APMAP,ARF1,ARFGEF1,ARHGAP17,ARHGAP4,ARHGAP45,ARHGDIA,ARHGEF2,ARID1A,ARPC5,ASF1B,ASS1,ATIC,ATL3,ATP1A1,ATP1B3,ATP2A2,ATP5F1A,ATP5F1B,ATP5ME,ATP5PF,ATP6V1E1,ATX…	558
Infectious Diseases	Infection by HIV-1	9.43e-30	Decreased	-2.01	ACTR3,AFG3L2,ARF1,ARID1A,ATP5F1B,BAG6,BCLAF1,BICD2,CA2,CAD,CCAR1,CCT2,CHORDC1,CLTA,COASY,CPSF6,CTSZ,CYCS,DDOST,DDX3X,DHX15,DHX9,DLST,DNAJA2,DNAJB1,DNM2,EIF3H,ELOC,ETF1,FXR1,GANAB,GAPVD1,GATAD2A,GOLPH3,GRK2,HDAC2,HEATR1,HMGB1,HNRNPDL,HNRNPF,HNRNPH1,HNRNPU,HUWE1,IDH1,IKBKG,ITGB1,KARS1,KHDRBS1,KPNB1,LARS1,LMAN2,MAP4,MAT2A,MRE11,NDUFA10,NDUFAF2,NEK9,NUP107,NUP153,NUP155,NUP160,NUP214,NUP50,NUP98,PDIA…	150
Cancer,Endocrine System Disorders,Organismal Injury and Abnormalities	Endocrine gland tumor	2.66e-54	Decreased	-2.01	ABCE1,ABCF1,ABCF2,ACAA2,ACAD9,ACADM,ACADVL,ACAT1,ACAT2,ACBD3,ACIN1,ACLY,ACO2,ACOT7,ACOX1,ACP1,ACSL1,ACSL3,ACSL4,ACTG1,ACTN1,ACTN4,ACTR1A,ACTR2,ACTR3,ACY1,ADAR,ADD1,ADI1,ADNP,ADSL,AFG3L2,AGK,AGPS,AHCY,AHNAK,AIFM1,AIMP1,AIP,AK2,AK4,AKR1A1,AKR1B1,AKR7A2,ALAD,ALDH16A1,ALDH18A1,ALDH9A1,ALDOC,ALYREF,ANKFY1,ANKHD1/ANKHD1-EIF4EBP3,ANP32B,ANP32E,ANXA11,ANXA2,ANXA5,ANXA6,ANXA7,AP1B1,AP2A1,AP2B1,APMAP,APOBR…	1221
Infectious Diseases,Organismal Injury and Abnormalities	Infection of embryonic cell lines	4.44e-28	Decreased	-2.002	AFG3L2,AIP,ARID1A,BSG,CAD,CCAR1,CHORDC1,CLTA,COASY,CPSF6,CTBP1,DBN1,DHX15,DNM2,ELOC,FXR1,GANAB,GATAD2A,GRK2,HMGB1,HNRNPDL,HNRNPH1,HSPA5,IDH1,KARS1,KHDRBS1,KPNB1,LMAN2,MAP4,MAT2A,MRE11,NDUFAF2,NUP153,NUP214,NUP50,NUP98,PCBP2,PFKL,PFKM,PGM1,POLR2A,PRPF6,PRPF8,PSMA1,PSMA3,PSMA5,PSMA7,PSMB6,PSMC3,PSMC4,PSMC5,PSMD12,PSMD6,PTGES3,RAD21,RANBP2,RBM10,RBM17,RBM25,RNH1,RPL10A,RPL12,RPL18,RPL3,RPL5,RPS6,SAF…	87
Infectious Diseases	HIV infection	1.59e-30	Decreased	-2.002	ACTR3,ADK,AFG3L2,ANXA2,ARF1,ARID1A,ATP5F1B,B2M,BAG6,BCLAF1,BICD2,CA2,CAD,CCAR1,CCT2,CD36,CHORDC1,CLTA,COASY,CPSF6,CTSZ,CYCS,DDOST,DDX3X,DHPS,DHX15,DHX9,DLST,DNAJA2,DNAJB1,DNM2,EIF3H,ELOC,ETF1,FDFT1,FDPS,FKBP1A,FXR1,GANAB,GAPVD1,GATAD2A,GOLPH3,GRK2,HDAC2,HEATR1,HLA-A,HMGB1,HNRNPDL,HNRNPF,HNRNPH1,HNRNPU,HSPA4,HUWE1,IDH1,IKBKG,IMPDH1,IMPDH2,ITGB1,KARS1,KHDRBS1,KPNB1,LARS1,LMAN2,MAP4,MAT2A,MRE11,NDUF…	171
Cancer,Gastrointestinal Disease,Organismal Injury and Abnormalities	Digestive organ tumor	9.35e-37		-1.982	ABCE1,ABCF1,ABCF2,ACAA2,ACAD9,ACADM,ACADVL,ACAT1,ACAT2,ACBD3,ACIN1,ACLY,ACO2,ACOT7,ACOX1,ACP1,ACSL1,ACSL3,ACSL4,ACTG1,ACTN1,ACTN4,ACTR1A,ACTR2,ACTR3,ACY1,ADAR,ADD1,ADH5,ADK,ADNP,ADSL,AFG3L2,AGK,AGPS,AHCY,AHNAK,AHSA1,AIFM1,AIMP1,AIP,AK2,AKR1A1,AKR1B1,AKR7A2,ALAD,ALDH16A1,ALDH18A1,ALDH1B1,ALDH9A1,ALDOA,ALYREF,ANKFY1,ANKHD1/ANKHD1-EIF4EBP3,ANP32A,ANP32B,ANP32E,ANXA1,ANXA11,ANXA2,ANXA4,ANXA5,ANXA6,AN…	1286
Cellular Movement	Migration of cells	1.44e-11		-1.975	ACP1,ACSL4,ACTG1,ACTN1,ACTN4,ACTR3,ADD1,ADI1,AGK,AGTRAP,AHCY,AHNAK,AIMP1,ALDOA,ANXA1,ANXA2,ARF1,ARFGEF1,ARHGAP1,ARHGAP4,ARHGDIA,ARHGDIB,ARHGEF1,ARHGEF6,ARID1A,ARPC2,ASNS,ATG3,ATP1B3,ATP2A2,ATP5F1A,ATP5F1B,ATP6V1C1,BAX,BICD2,BID,BSG,BST2,BTK,C1QBP,CALR,CALU,CAMK2D,CAP1,CAPG,CAPN2,CASP1,CAST,CAT,CBFB,CBS/CBSL,CCAR1,CD36,CD81,CDC42,CDK1,CDK6,CEBPA,CES1,CFL1,CLTC,CNDP2,CNN2,CORO1A,CORO1B,CORO1C,CPNE3…	321
Cellular Development,Cellular Growth and Proliferation,Connective Tissue Development and Function	Proliferation of fibroblast cell lines	6.34e-13		-1.975	ACAT1,ACP1,AKR1B1,ALDOA,APEX1,ARHGEF1,ATG3,BAX,BOP1,CAPRIN1,CAST,CAT,CD81,CDC42,CDK1,CDK6,CEBPA,CREB1,CSTF2,DDX3X,DHX9,EEF1D,EIF3B,EIF3C,EIF3E,EIF3H,EIF3I,EIF6,ERO1A,G6PD,GNAI2,GRB2,GRN,HDGF,HMGB1,HRAS,HSPA1A/HSPA1B,ITGB1,KHDRBS1,LMNA,LMNB1,MAPK1,MAPK14,MIF,MTDH,NOP58,NPM1,OLA1,OTUB1,PAK2,PARP1,PELP1,PKM,PLAUR,PML,PPIF,PRMT1,PRPF19,PSMA4,PSMC2,PTK2B,PTMA,RAC1,RACK1,RALA,RAN,RHOA,RPS6,RPS6KA3,SAMH…	87
Cancer,Endocrine System Disorders,Organismal Injury and Abnormalities	Nonpituitary endocrine tumor	7.77e-60		-1.969	ABCE1,ABCF1,ABCF2,ACAA2,ACAD9,ACADM,ACADVL,ACAT1,ACAT2,ACBD3,ACIN1,ACLY,ACO2,ACOT7,ACOX1,ACP1,ACSL1,ACSL3,ACSL4,ACTG1,ACTN1,ACTN4,ACTR1A,ACTR2,ACTR3,ACY1,ADAR,ADD1,ADI1,ADNP,ADSL,AFG3L2,AGK,AGPS,AHCY,AHNAK,AIFM1,AIMP1,AIP,AK2,AK4,AKR1A1,AKR1B1,AKR7A2,ALAD,ALDH16A1,ALDH18A1,ALDH9A1,ALDOC,ALYREF,ANKFY1,ANKHD1/ANKHD1-EIF4EBP3,ANP32B,ANP32E,ANXA11,ANXA2,ANXA5,ANXA6,ANXA7,AP1B1,AP2A1,AP2B1,APMAP,APOBR…	1202
Cancer,Organismal Injury and Abnormalities	Abdominal cancer	5.07e-40		-1.968	ABCE1,ABCF1,ABCF2,ACAA2,ACAD9,ACADM,ACADVL,ACAT1,ACAT2,ACBD3,ACIN1,ACLY,ACO2,ACOT7,ACOX1,ACP1,ACSL1,ACSL3,ACSL4,ACTG1,ACTN1,ACTN4,ACTR1A,ACTR2,ACTR3,ACY1,ADAR,ADD1,ADH5,ADI1,ADK,ADNP,ADSL,AFG3L2,AGK,AGPS,AHCY,AHNAK,AHSA1,AIFM1,AIMP1,AIP,AK2,AKR1A1,AKR1B1,AKR7A2,ALAD,ALDH16A1,ALDH18A1,ALDH1B1,ALDH9A1,ALDOA,ALYREF,ANKFY1,ANKHD1/ANKHD1-EIF4EBP3,ANP32A,ANP32B,ANP32E,ANXA1,ANXA11,ANXA2,ANXA4,ANXA5,ANX…	1333
Infectious Diseases	Infection by RNA virus	3.88e-43		-1.958	ACSL1,ACTR2,ACTR3,ADAR,ADK,AFG3L2,AHNAK,AIP,ANXA1,ANXA2,AP1B1,AP1S2,AP2A1,AP2B1,ARCN1,ARF1,ARID1A,ARPC1B,ARPC3,ARPC5,ATP1A1,ATP5F1B,B2M,BAG6,BCLAF1,BICD2,BSG,CA2,CAD,CAPZA2,CASP1,CCAR1,CCT2,CD36,CHCHD2,CHORDC1,CLTA,CLTC,COASY,COPA,COPB1,COPB2,COPG1,COPZ1,CPSF6,CTBP1,CTSB,CTSZ,CYCS,DBN1,DCD,DDOST,DDX3X,DDX5,DHODH,DHPS,DHX15,DHX9,DIAPH1,DLST,DNAJA2,DNAJB1,DNM2,DYNC1H1,EEA1,EEF1A1,EEF2,EIF1,EIF2A,EI…	257
Cancer,Organismal Injury and Abnormalities,Reproductive System Disease	Genital tract cancer	2.5e-11		-1.951	ABCE1,ABCF1,ABCF2,ACADM,ACADVL,ACIN1,ACLY,ACOT7,ACOX1,ACSL1,ACSL3,ACSL4,ACTG1,ACTN1,ACTN4,ACTR1A,ACTR2,ACTR3,ACY1,ADAR,ADD1,ADI1,ADNP,ADSL,AFG3L2,AGK,AGPS,AHCY,AHNAK,AIFM1,AKR1A1,AKR1B1,AKR7A2,ALDH16A1,ALDH18A1,ALDH1B1,ALDH9A1,ANKFY1,ANKHD1/ANKHD1-EIF4EBP3,ANP32B,ANP32E,ANXA1,ANXA11,ANXA2,ANXA5,ANXA6,AP1B1,AP1S2,AP2A1,AP2B1,APEH,APEX1,API5,APMAP,APOBR,ARCN1,ARF1,ARFGAP2,ARFGEF1,ARHGAP4,ARHGAP45,A…	846
Cancer,Organismal Injury and Abnormalities	Pelvic cancer	2.73e-12		-1.951	ABCE1,ABCF1,ABCF2,ACADM,ACADVL,ACIN1,ACLY,ACOT7,ACOX1,ACSL1,ACSL3,ACSL4,ACTG1,ACTN1,ACTN4,ACTR1A,ACTR2,ACTR3,ACY1,ADAR,ADD1,ADI1,ADNP,ADSL,AFG3L2,AGK,AGPS,AHCY,AHNAK,AIFM1,AIP,AKR1A1,AKR1B1,AKR7A2,ALAD,ALDH16A1,ALDH18A1,ALDH1B1,ALDH9A1,ALYREF,ANKFY1,ANKHD1/ANKHD1-EIF4EBP3,ANP32B,ANP32E,ANXA1,ANXA11,ANXA2,ANXA5,ANXA6,ANXA7,AP1B1,AP1S2,AP2A1,AP2B1,APEH,APEX1,API5,APMAP,APOBR,ARCN1,ARF1,ARFGAP2,ARFG…	892
Cancer,Organismal Injury and Abnormalities	Pelvic carcinoma	2.1e-09		-1.951	ABCE1,ABCF1,ABCF2,ACADM,ACADVL,ACIN1,ACLY,ACOT7,ACOX1,ACSL1,ACSL3,ACSL4,ACTG1,ACTN1,ACTN4,ACTR1A,ACTR2,ACY1,ADAR,ADD1,ADI1,ADNP,ADSL,AFG3L2,AGK,AGPS,AHCY,AHNAK,AIFM1,AIP,AKR1A1,AKR1B1,ALAD,ALDH16A1,ALDH18A1,ALDH1B1,ALYREF,ANKFY1,ANKHD1/ANKHD1-EIF4EBP3,ANP32B,ANP32E,ANXA1,ANXA11,ANXA2,ANXA5,ANXA6,ANXA7,AP1B1,AP1S2,AP2A1,AP2B1,APEH,APEX1,API5,APOBR,ARCN1,ARF1,ARFGAP2,ARFGEF1,ARHGAP4,ARHGAP45,ARHGEF…	841
Infectious Diseases	Infection of epithelial cell lines	1.18e-28		-1.926	AFG3L2,ARID1A,BSG,CAD,CCAR1,CHORDC1,CLTA,COASY,CPSF6,CTBP1,DBN1,DHX15,DNM2,ELOC,FXR1,GANAB,GATAD2A,GRK2,HMGB1,HNRNPDL,HNRNPH1,HSPA5,IDH1,KARS1,KHDRBS1,KPNB1,LMAN2,MAP4,MAT2A,MRE11,NDUFAF2,NUP153,NUP214,NUP50,NUP98,PCBP2,PFKL,PFKM,PGM1,POLR2A,PRPF6,PRPF8,PSMA1,PSMA3,PSMA5,PSMA7,PSMB6,PSMC3,PSMC4,PSMC5,PSMD12,PSMD6,PTGES3,RAD21,RANBP2,RBM10,RBM17,RBM25,RNH1,RPL10A,RPL12,RPL18,RPL3,RPL5,RPS6,SAFB,SA…	86
Infectious Diseases	Infection of kidney cell lines	5.61e-29		-1.918	AFG3L2,ARID1A,BSG,CAD,CCAR1,CHORDC1,CLTA,COASY,CPSF6,CTBP1,CTSB,DBN1,DHX15,DNM2,ELOC,FXR1,GANAB,GATAD2A,GRK2,HMGB1,HNRNPDL,HNRNPH1,HSPA5,IDH1,KARS1,KHDRBS1,KPNB1,LMAN2,MAP4,MAT2A,MRE11,NDUFAF2,NUP153,NUP214,NUP50,NUP98,PCBP2,PFKL,PFKM,PGM1,PML,POLR2A,PRPF6,PRPF8,PSMA1,PSMA3,PSMA5,PSMA7,PSMB6,PSMC3,PSMC4,PSMC5,PSMD12,PSMD6,PTGES3,RAD21,RANBP2,RBM10,RBM17,RBM25,RNH1,RPL10A,RPL12,RPL18,RPL3,RPL5,RPS…	88
Cell Death and Survival,Embryonic Development	Cell viability of embryonic stem cell lines	1.9e-14		-1.886	EIF2S1,MAGOH,NUP205,NUP54,NUP93,PRPF3,PSMA6,PSMC2,PSMD1,PSMD12,RPA1,RPL24,RPN2,RUVBL1,SF3B1,TOP1,TRIM28,U2AF2	18
Cell Death and Survival	Cell viability of myeloma cell lines	5.37e-14		-1.859	AGTRAP,BTK,CARS1,CAT,CKAP5,COPB2,EIF3C,EIF4A1,EIF4A3,EIF4G1,GLS,HIP1,HSP90B1,IK,KIF11,LDHA,NAMPT,PRPF8,PSMA1,PSMA3,PSMA4,PSMA6,PSMC3,PSMC4,PSMC5,RAB11A,RPS6KA3,RRM1,SF3A1,SLC1A5,SNRPA1,SNW1,SOD1,XPO1	34
Cell Death and Survival,Embryonic Development	Cell viability of embryonic cell lines	1.24e-09		-1.786	BAX,DPYD,EIF2S1,FH,HIP1,HNRNPK,HNRNPU,ITGB1,LMNA,MAGOH,MSH2,NUP205,NUP54,NUP93,PARP1,POLDIP2,PPIA,PRPF3,PSMA6,PSMC2,PSMD1,PSMD12,RPA1,RPL24,RPN2,RUVBL1,SF3B1,SHC1,THOC1,TOP1,TRIM28,U2AF2,USP14,XRCC5	34
RNA Post-Transcriptional Modification	Processing of mRNA	2.7e-53		-1.759	ALYREF,C1QBP,CCAR1,CD2BP2,CDC5L,CPSF2,CPSF6,CSTF2,DDX17,DDX39B,DDX42,DDX46,DDX5,DHX15,DHX9,DNAJC8,EFTUD2,EIF4A3,ELAVL1,FIP1L1,FUS,GEMIN5,GRSF1,HCFC1,HNRNPA0,HNRNPA1,HNRNPA2B1,HNRNPA3,HNRNPC,HNRNPD,HNRNPF,HNRNPH1,HNRNPH3,HNRNPK,HNRNPL,HNRNPM,HNRNPR,HNRNPU,HNRNPUL1,HSPA8,IK,KHDRBS1,LEO1,LSM2,MAGOH,MFAP1,MTREX,NONO,NPM1,NUDT21,PABPC1,PABPN1,PAPOLA,PCBP1,PCBP2,PHF5A,PIN1,PNN,POLR2A,POLR2B,PRCC,PRPF19…	118
Energy Production,Nucleic Acid Metabolism,Small Molecule Biochemistry	Synthesis of ATP	2.33e-11		-1.752	ALDOA,ATP5F1A,ATP5F1B,ATP5F1C,ATP5F1D,ATP5ME,ATP5MG,ATP5PB,ATP5PD,ATP5PF,ATP5PO,CDK1,CYC1,CYCS,DNM1L,FBP1,FUS,HMGB1,HSPD1,LETM1,LONP1,MEF2D,OPA1,PARK7,PARP1,PDHA1,PKM,PML,PPIF,PRKCD,SLC25A5,SOD1,VCP,VDAC1	34
Cancer,Organismal Injury and Abnormalities	Abdominal carcinoma	2.73e-41		-1.734	ABCE1,ABCF1,ABCF2,ACAA2,ACAD9,ACADM,ACADVL,ACAT1,ACAT2,ACBD3,ACIN1,ACLY,ACO2,ACOT7,ACOX1,ACP1,ACSL1,ACSL3,ACSL4,ACTG1,ACTN1,ACTN4,ACTR1A,ACTR2,ACTR3,ACY1,ADAR,ADD1,ADH5,ADI1,ADK,ADNP,ADSL,AFG3L2,AGK,AGPS,AHCY,AHNAK,AHSA1,AIFM1,AIP,AK2,AKR1A1,AKR1B1,AKR7A2,ALAD,ALDH16A1,ALDH18A1,ALDH1B1,ALDH9A1,ALDOA,ALYREF,ANKFY1,ANKHD1/ANKHD1-EIF4EBP3,ANP32A,ANP32B,ANP32E,ANXA1,ANXA11,ANXA2,ANXA4,ANXA5,ANXA6,ANX…	1310
Protein Synthesis	Metabolism of protein	3.76e-71		-1.733	ABCF1,ACY1,ADI1,AFG3L2,ANXA1,APEH,APEX1,ARHGEF1,ARHGEF2,ATP1B3,B2M,BAG2,BAG6,BPNT1,BTK,BUB3,CALR,CALU,CANX,CAPN1,CAPN2,CAPRIN1,CASP1,CAST,CAT,CBS/CBSL,CCAR2,CCT2,CCT3,CCT4,CCT5,CCT6A,CCT7,CCT8,CD81,CDC37,CDKN2AIP,CFL1,CKAP4,CKAP5,CNBP,CNDP2,CNOT1,COPG1,CPNE1,CREB1,CSTB,CTNND1,CTSB,CTSC,CTSG,CTSZ,CUL3,CYFIP1,DAP3,DARS1,DCTN2,DDB1,DDI2,DDOST,DDX39B,DDX3X,DDX6,DHPS,DHX9,DIAPH1,DKC1,DLD,DPP3,ECPAS,EE…	332
Nucleic Acid Metabolism,Small Molecule Biochemistry	Synthesis of purine nucleotide	3.24e-21		-1.728	ACAT1,ACOT7,ADK,ADSL,ADSS2,AK1,AK2,ALDOA,ATP5F1A,ATP5F1B,ATP5F1C,ATP5F1D,ATP5ME,ATP5MG,ATP5PB,ATP5PD,ATP5PF,ATP5PO,CDK1,COASY,CYC1,CYCS,DNM1L,FASN,FBP1,FUS,G6PD,GMPS,HMGB1,HPRT1,HSPD1,IDH2,IMPDH1,IMPDH2,LETM1,LONP1,MAN2B1,MEF2D,MTHFD1,NAMPT,OPA1,PARK7,PARP1,PDHA1,PGD,PKM,PML,PNP,PPA1,PPAT,PPCS,PPIF,PRKCD,PRPS1,PRPS2,PTK2B,SLC25A12,SLC25A5,SOD1,TSTA3,VCP,VDAC1	62
Nucleic Acid Metabolism,Small Molecule Biochemistry	Synthesis of nucleotide	3.12e-19		-1.722	ACAT1,ACOT7,ADK,ADSL,ADSS2,AK1,AK2,AK4,ALDOA,ATP5F1A,ATP5F1B,ATP5F1C,ATP5F1D,ATP5ME,ATP5MG,ATP5PB,ATP5PD,ATP5PF,ATP5PO,CAD,CAT,CDK1,CMPK1,COASY,CTPS1,CYC1,CYCS,DNM1L,DUT,EPB41L2,EZR,FASN,FBP1,FDPS,FUS,G6PD,GART,GMPS,GNAI2,GNAS,GNB1,GNB2,GRK2,HMGB1,HPRT1,HRAS,HSPD1,IDH2,IMPDH1,IMPDH2,LETM1,LONP1,MAN2B1,MEF2D,MTHFD1,NAMPT,OPA1,PARK7,PARP1,PDHA1,PFAS,PGD,PKM,PML,PNP,PPA1,PPAT,PPCS,PPIF,PRKCD,PRPS1,P…	90
Infectious Diseases	Infection of cells	1.17e-44		-1.701	ACTR2,ACTR3,AFG3L2,AIP,ANXA2,AP1B1,AP2A1,AP2B1,ARCN1,ARF1,ARID1A,ARPC1B,ARPC3,ARPC5,ATP1A1,ATP5F1B,B2M,BAG6,BCLAF1,BICD2,BSG,C1QBP,CA2,CAD,CASP1,CCAR1,CCT2,CDC42,CHCHD2,CHORDC1,CLTA,CLTC,COASY,COPA,COPB1,COPB2,COPG1,COPZ1,CPSF6,CTBP1,CTSB,CTSZ,CYCS,DBN1,DCD,DCTN1,DDOST,DDX3X,DHX15,DHX9,DIAPH1,DLST,DNAJA2,DNAJB1,DNM2,DYNC1H1,EEA1,EIF2A,EIF3A,EIF3G,EIF3H,EIF3I,ELOC,ETF1,FBL,FXR1,G3BP1,GANAB,GAPVD1,…	209
Nucleic Acid Metabolism,Small Molecule Biochemistry	Metabolism of nucleotide	3.52e-25		-1.686	ACAT1,ACLY,ACOT7,ADK,ADSL,ADSS2,AK1,AK2,AK4,ALDOA,ATP5F1A,ATP5F1B,ATP5F1C,ATP5F1D,ATP5ME,ATP5MG,ATP5PB,ATP5PD,ATP5PF,ATP5PO,BPNT1,CAD,CAT,CDK1,CLPX,CMPK1,COASY,CTPS1,CYC1,CYCS,DCK,DCTPP1,DCXR,DLST,DNM1L,DNPH1,DUT,EPB41L2,EZR,FASN,FBP1,FDPS,FUS,G6PD,GART,GMPS,GNAI2,GNAI3,GNAS,GNB1,GNB2,GPX1,GRK2,HMGB1,HPRT1,HRAS,HSPA1A/HSPA1B,HSPA8,HSPD1,IDH2,IDH3A,IMPDH1,IMPDH2,ITPA,LDHB,LETM1,LONP1,MAN2B1,MDH1,M…	117
Nucleic Acid Metabolism	Metabolism of nucleic acid component or derivative	7.88e-28		-1.679	ACAA2,ACAT1,ACLY,ACOT7,ADK,ADSL,ADSS2,AHCY,AK1,AK2,AK4,ALDOA,APRT,ATIC,ATP5F1A,ATP5F1B,ATP5F1C,ATP5F1D,ATP5ME,ATP5MG,ATP5PB,ATP5PD,ATP5PF,ATP5PO,BPNT1,CAD,CAT,CDK1,CES1,CLPX,CMPK1,COASY,COMT,CS,CTPS1,CYC1,CYCS,DCK,DCTPP1,DCXR,DHODH,DLST,DNM1L,DNPH1,DPYD,DPYSL2,DUT,EPB41L2,EZR,FASN,FBP1,FDPS,FUS,G6PD,GART,GFPT1,GMPS,GNAI2,GNAI3,GNAS,GNB1,GNB2,GPX1,GRK2,HMGB1,HPRT1,HRAS,HSPA1A/HSPA1B,HSPA8,HSPD1,ID…	137
RNA Post-Transcriptional Modification	Splicing of mRNA	8.78e-55		-1.644	ALYREF,C1QBP,CCAR1,CD2BP2,CDC5L,CPSF2,CSTF2,DDX17,DDX39B,DDX42,DDX46,DDX5,DHX15,DHX9,DNAJC8,EFTUD2,EIF4A3,ELAVL1,FIP1L1,FUS,GEMIN5,HCFC1,HNRNPA0,HNRNPA1,HNRNPA2B1,HNRNPA3,HNRNPC,HNRNPD,HNRNPF,HNRNPH1,HNRNPH3,HNRNPK,HNRNPL,HNRNPM,HNRNPR,HNRNPU,HNRNPUL1,HSPA8,IK,KHDRBS1,LSM2,MAGOH,MFAP1,MTREX,NPM1,NUDT21,PABPN1,PAPOLA,PCBP1,PCBP2,PHF5A,PIN1,PNN,POLR2A,POLR2B,PRCC,PRPF19,PRPF3,PRPF4,PRPF40A,PRPF6,PR…	108
Gene Expression	Transcription	2.85e-13		-1.598	ACTG1,ACTN4,ACTR2,ACTR3,ADNP,ALYREF,ANP32A,ANXA4,ANXA7,ARHGEF2,ARID1A,BASP1,BAX,BCLAF1,BID,BST2,BTF3,BTK,C1QBP,CALR,CAMK2D,CAND1,CARM1,CASP1,CBFB,CBX1,CBX3,CBX5,CCAR2,CCNK,CD36,CD81,CDC42,CDC5L,CDK1,CDK5RAP3,CDK6,CEBPA,CHCHD2,CHCHD3,CNBP,CNN2,CNOT1,COPS2,CPNE1,CREB1,CRKL,CSE1L,CTBP1,CTBP2,CUL3,DDB1,DDX17,DDX21,DDX3X,DDX5,DEK,DHX15,DHX9,DNM1L,DPF2,DRG1,EEF1D,EIF2S1,EIF4A3,EIF4G2,ELOB,ELOC,ELP1,ENO…	318
DNA Replication, Recombination, and Repair	Degradation of DNA	3.6e-10		-1.519	ACIN1,AIFM1,APEX1,BAX,BSG,CAPN2,CAST,CTSG,DFFA,DHX9,DIABLO,ENO1,FEN1,GPX1,GRN,HMGB1,HMGB2,HNRNPA1,HRAS,HSD17B10,HSPB1,KPNA1,KPNB1,NPM1,PARP1,PIN1,PML,PPIA,PPIB,PRDX6,PRKCD,PTK2B,RAC1,RHOA,S100A4,SOD1,STAT1,STK24,THOC1,TIAL1,TOP1,UBQLN1,XRN2	43
Nucleic Acid Metabolism,Small Molecule Biochemistry	Metabolism of nucleoside triphosphate	2.26e-19		-1.509	ADK,AK1,AK2,AK4,ALDOA,ATP5F1A,ATP5F1B,ATP5F1C,ATP5F1D,ATP5ME,ATP5MG,ATP5PB,ATP5PD,ATP5PF,ATP5PO,CAD,CDK1,CLPX,CMPK1,CTPS1,CYC1,CYCS,DCTPP1,DNM1L,FBP1,FUS,GNAI3,HMGB1,HSPA1A/HSPA1B,HSPA8,HSPD1,IMPDH1,ITPA,LETM1,LONP1,MEF2D,NDUFS1,OLA1,OPA1,PARK7,PARP1,PDHA1,PKM,PML,PNP,PPIF,PRKCD,RAN,RHOA,SAMHD1,SLC25A5,SOD1,TYMS,VCP,VDAC1	55
Nucleic Acid Metabolism,Small Molecule Biochemistry	Biosynthesis of nucleoside triphosphate	6.48e-16		-1.509	ADK,AK1,AK4,ALDOA,ATP5F1A,ATP5F1B,ATP5F1C,ATP5F1D,ATP5ME,ATP5MG,ATP5PB,ATP5PD,ATP5PF,ATP5PO,CAD,CDK1,CMPK1,CTPS1,CYC1,CYCS,DNM1L,FBP1,FUS,HMGB1,HSPD1,IMPDH1,LETM1,LONP1,MEF2D,OPA1,PARK7,PARP1,PDHA1,PKM,PML,PNP,PPIF,PRKCD,SLC25A5,SOD1,TYMS,VCP,VDAC1	43
Cell Death and Survival	Cell viability of tumor cell lines	2.14e-38		-1.509	ACTN4,ADH5,ADK,ADNP,AGPS,AGTRAP,AIFM1,AIMP1,AK1,APEX1,ARID1A,ASNS,ATG3,ATP5PD,B2M,BAX,BCLAF1,BID,BTK,CA2,CALR,CAMK2D,CAPN1,CAPN2,CARS1,CASP1,CAT,CBR1,CBX5,CCAR1,CCNK,CDK6,CES1,CKAP5,CNDP2,COPB2,COPS3,COPS4,CREB1,CRKL,CSE1L,CTBP1,DCD,DCK,DHCR24,DHX9,DIABLO,DIS3,DNAJA1,DNM2,DPP3,DPP9,EEF2,EIF2S1,EIF3A,EIF3C,EIF3E,EIF4A1,EIF4A3,EIF4G1,ELAVL1,ENO1,EPB41L2,EPS15L1,EWSR1,FAM120A,FASN,FBL,FKBP4,FLNA,FUB…	237
Cancer,Organismal Injury and Abnormalities	Invasive tumor	6.03e-14		-1.509	ACTN4,ADAR,ADI1,ANXA1,ANXA2,ANXA5,ANXA7,ARHGEF1,ARID1A,ATAD3A,ATIC,B2M,BAX,BCCIP,BSG,BTK,C1QBP,CALM1 (includes others),CALR,CALU,CAPG,CAPN2,CASP1,CAT,CBFB,CBR1,CD36,CD81,CDK5RAP3,CDK6,CEBPA,COPB1,CREB1,CRYZ,CSE1L,CTNND1,CTSB,CTSG,CTSZ,DCD,DCK,DNM1L,DPYD,DPYSL2,EEF1A1,EIF3H,EIF4A1,EPB41L3,EZR,FABP5,FAM120A,FASN,FDFT1,FDPS,FERMT3,FKBP1A,FKBP8,FLNA,FUS,G3BP2,GART,GNAS,GPI,GRSF1,GSR,GSTP1,HCLS1,HDAC2…	213
Protein Degradation,Protein Synthesis	Catabolism of protein	7.36e-22		-1.49	ACY1,ADI1,AFG3L2,APEH,ATP1B3,BAG2,BAG6,BUB3,CALR,CANX,CAPN1,CAPN2,CASP1,CAST,CAT,CCAR2,CCT2,CCT3,CCT4,CCT5,CCT6A,CCT7,CCT8,CD81,CDC37,CDKN2AIP,CFL1,CNDP2,COPG1,CPNE1,CREB1,CSTB,CTNND1,CTSB,CTSC,CTSG,CTSZ,CUL3,DDB1,DDI2,DDOST,DIAPH1,DLD,DPP3,ECPAS,FLNA,FLOT2,GAPDH,GRN,H1-5,HCFC1,HDAC2,HIP1,HSP90AA1,HSP90AB1,HSP90B1,HSPA1A/HSPA1B,HSPA5,HSPA8,HSPD1,IDE,IST1,ITGB1,LMNA,LONP1,MYH9,NAA15,NACA,NCLN,NLN,…	143
Cancer,Organismal Injury and Abnormalities	Incidence of tumor	1.21e-24		-1.483	ABCE1,ABCF1,ABCF2,ACAD9,ACADM,ACADVL,ACAT1,ACBD3,ACIN1,ACLY,ACO2,ACOT7,ACOX1,ACP1,ACSL1,ACSL3,ACSL4,ACTG1,ACTN1,ACTN4,ACTR1A,ACTR2,ACTR3,ACY1,ADAR,ADD1,ADH5,ADI1,ADK,ADNP,ADSL,AFG3L2,AGK,AGPS,AHCY,AHNAK,AIFM1,AIP,AK2,AKR1A1,AKR1B1,AKR7A2,ALDH16A1,ALDH18A1,ALDH1B1,ALDOA,ALDOC,ALYREF,ANKFY1,ANKHD1/ANKHD1-EIF4EBP3,ANP32A,ANP32B,ANP32E,ANXA1,ANXA11,ANXA2,ANXA4,ANXA5,ANXA7,AP1B1,AP1S2,AP2A1,AP2B1,APEH…	1099
Cancer,Organismal Injury and Abnormalities	Extracranial solid tumor	9.79e-68		-1.451	ABCE1,ABCF1,ABCF2,ABHD10,ACAA2,ACAD9,ACADM,ACADVL,ACAT1,ACAT2,ACBD3,ACIN1,ACLY,ACO2,ACOT7,ACOX1,ACP1,ACSL1,ACSL3,ACSL4,ACTG1,ACTN1,ACTN4,ACTR1A,ACTR2,ACTR3,ACY1,ADAR,ADD1,ADH5,ADI1,ADK,ADNP,ADSL,AFG3L2,AGK,AGPS,AHCY,AHNAK,AHSA1,AIFM1,AIMP1,AIMP2,AIP,AK1,AK2,AK4,AKR1A1,AKR1B1,AKR7A2,ALAD,ALDH16A1,ALDH18A1,ALDH1B1,ALDH9A1,ALDOA,ALDOC,ALYREF,ANKFY1,ANKHD1/ANKHD1-EIF4EBP3,ANP32A,ANP32B,ANP32E,ANXA1,A…	1450
Cell Death and Survival	Cell viability of leukemia cell lines	3.06e-12		-1.45	ARID1A,BAX,BTK,CBR1,CCAR1,DNAJA1,EIF2S1,FKBP4,HSP90AB1,HSP90B1,HSPA4,HSPA5,HSPA8,HSPH1,LYN,NUP155,PHB2,PML,PRKDC,PTPN1,RAC1,RHOA,SERPINB2,SMARCA4,SMARCC1,SMARCE1,SMC4,STIP1,TCP1,TOP1,TXN,TYMS	32
DNA Replication, Recombination, and Repair	Metabolism of DNA	3.08e-18		-1.43	ACIN1,AIFM1,APEX1,BAX,BSG,CACYBP,CAPN2,CAST,CDK1,CLPP,CTSG,DDB1,DDX5,DFFA,DHX9,DIABLO,DUT,ENO1,FBL,FEN1,GPX1,GRN,GRSF1,GRWD1,HMGB1,HMGB2,HNRNPA1,HRAS,HSD17B10,HSPB1,HUWE1,INPPL1,KPNA1,KPNA2,KPNB1,LONP1,MAPK1,MCM2,MCM3,MCM4,MCM5,MCM6,MCM7,MMS19,MRE11,MSH2,NAE1,NAP1L1,NCL,NPM1,NUCKS1,PARP1,PCM1,PCNA,PDS5A,PFN1,PIN1,PML,POLD1,PPIA,PPIB,PRDX6,PRKCD,PTK2B,RAC1,RAD50,RAN,RFC4,RHOA,RPA1,S100A11,S100A4,S…	94
Nucleic Acid Metabolism,Small Molecule Biochemistry	Biosynthesis of purine ribonucleotide	2.64e-15		-1.417	ADSL,ADSS2,AK1,AK2,ALDOA,ATP5F1A,ATP5F1B,ATP5F1C,ATP5F1D,ATP5ME,ATP5MG,ATP5PB,ATP5PD,ATP5PF,ATP5PO,CDK1,CYC1,CYCS,DNM1L,FBP1,FUS,HMGB1,HSPD1,LETM1,LONP1,MEF2D,OPA1,PARK7,PARP1,PDHA1,PKM,PML,PPA1,PPIF,PRKCD,PRPS1,PRPS2,SLC25A5,SOD1,VCP,VDAC1	41
Neurological Disease	Neurological signs	5.78e-11		-1.415	ACADM,ACAT1,ACP1,AHCY,AIFM1,AK1,ARHGEF1,ATP2A2,ATP2B1,ATP5F1C,ATP5MG,ATP5PF,ATP5PO,ATP6V1A,ATP6V1B2,B2M,BASP1,BAX,CA2,CASP1,CD36,COMT,CREB1,CYC1,CYCS,DCPS,DDX1,DDX42,DNAJA1,DNAJB1,EIF3E,ETFB,FABP5,FBL,FDFT1,FKBP4,GAPDH,GNB1,GPI,GRIPAP1,GRN,HADH,HADHB,HMGB2,HNRNPA2B1,HNRNPDL,HNRNPU,HPRT1,HRAS,HSP90AA1,HSPA1A/HSPA1B,HSPA5,HSPA8,IDH3A,IMPA1,ITPR1,KHDRBS1,LDHA,LDHB,MTDH,MYL12A,NAPA,NDRG1,NDUFA5,NDUFA…	126
Cancer,Gastrointestinal Disease,Organismal Injury and Abnormalities	Digestive system cancer	7.1e-33		-1.409	ABCE1,ABCF1,ABCF2,ACAA2,ACAD9,ACADM,ACADVL,ACAT1,ACAT2,ACBD3,ACIN1,ACLY,ACO2,ACOT7,ACOX1,ACP1,ACSL1,ACSL3,ACSL4,ACTG1,ACTN1,ACTN4,ACTR1A,ACTR3,ACY1,ADAR,ADD1,ADH5,ADK,ADNP,ADSL,AFG3L2,AGK,AGPS,AHCY,AHNAK,AHSA1,AIFM1,AIMP1,AIP,AK2,AKR1A1,AKR1B1,AKR7A2,ALAD,ALDH16A1,ALDH18A1,ALDH1B1,ALDH9A1,ALDOA,ANKFY1,ANKHD1/ANKHD1-EIF4EBP3,ANP32A,ANP32B,ANP32E,ANXA1,ANXA11,ANXA2,ANXA4,ANXA5,ANXA6,ANXA7,AP1B1,AP1…	1261
Cancer,Organismal Injury and Abnormalities	Solid tumor	7.78e-71		-1.403	ABCE1,ABCF1,ABCF2,ABHD10,ACAA2,ACAD9,ACADM,ACADVL,ACAT1,ACAT2,ACBD3,ACIN1,ACLY,ACO2,ACOT7,ACOX1,ACP1,ACSL1,ACSL3,ACSL4,ACTG1,ACTL6A,ACTN1,ACTN4,ACTR1A,ACTR2,ACTR3,ACY1,ADAR,ADD1,ADH5,ADI1,ADK,ADNP,ADSL,AFG3L2,AGK,AGPS,AGTRAP,AHCY,AHNAK,AHSA1,AIFM1,AIMP1,AIMP2,AIP,AK1,AK2,AK4,AKR1A1,AKR1B1,AKR7A2,ALAD,ALDH16A1,ALDH18A1,ALDH1B1,ALDH9A1,ALDOA,ALDOC,ALYREF,ANKFY1,ANKHD1/ANKHD1-EIF4EBP3,ANP32A,ANP32B,…	1459
Cell Morphology,Cellular Assembly and Organization,Cellular Function and Maintenance	Formation of lamellipodia	3.74e-09		-1.372	ACTN4,ACTR2,ACTR3,ARHGEF6,ARPC2,BSG,BTK,C1QBP,CAP1,CAPZB,CDC42,CFL1,CRKL,CYFIP1,DNM1L,DNM2,EZR,FERMT3,GOLPH3,HRAS,HSP90AA1,HSPB1,ITGB1,LASP1,LCP1,PFN1,RAC1,RAC2,RHOA,RHOG,SLC9A3R1,SNX1,SNX2,SYK,TWF2,VAV1,VCL,VIM,WASF2	39
Cell Death and Survival	Apoptosis of tumor cell lines	5.98e-40		-1.351	ABCE1,ACO2,ACSL4,ADI1,AHSA1,AIFM1,AIMP1,AIMP2,AKR1B1,ANXA2,ANXA5,API5,ARHGAP4,ARHGDIA,ARHGEF6,ASNS,ATP1A1,ATP1B3,B2M,BAG6,BAX,BCAP31,BCLAF1,BID,BSG,BTK,BUB3,CALR,CAPN1,CAPN2,CASP1,CAST,CAT,CBX3,CBX5,CCAR1,CCAR2,CCT2,CCT4,CDC37,CDC42,CDK1,CDK6,CDKN2AIP,CEBPA,CES1,CKAP5,CLTC,CNN2,COPZ1,CREB1,CS,CSE1L,CSTB,CTBP1,CTBP2,CTNND1,CTSB,CTSG,CYCS,DFFA,DHCR24,DHODH,DHPS,DHX9,DIABLO,DNAJB1,DNM1L,DNM2,DUT,DYN…	295
Cancer,Organismal Injury and Abnormalities	Frequency of tumor	2.37e-23		-1.308	ABCE1,ABCF1,ABCF2,ACAD9,ACADM,ACADVL,ACAT1,ACBD3,ACIN1,ACLY,ACO2,ACOT7,ACOX1,ACP1,ACSL1,ACSL3,ACSL4,ACTG1,ACTN1,ACTN4,ACTR1A,ACTR2,ACY1,ADAR,ADD1,ADH5,ADI1,ADK,ADNP,ADSL,AFG3L2,AGK,AGPS,AHCY,AHNAK,AIFM1,AIP,AKR1A1,AKR1B1,AKR7A2,ALDH16A1,ALDH18A1,ALDH1B1,ALDOA,ALDOC,ANKFY1,ANKHD1/ANKHD1-EIF4EBP3,ANP32A,ANP32B,ANP32E,ANXA1,ANXA11,ANXA2,ANXA4,ANXA5,ANXA7,AP1B1,AP1S2,AP2A1,AP2B1,APEH,APEX1,API5,APOBR…	1076
Cancer,Organismal Injury and Abnormalities	Secondary tumor	1.35e-15		-1.308	ACTN4,ADAR,ADI1,ANXA1,ANXA2,ANXA5,ANXA7,ARHGEF1,ARID1A,ATAD3A,ATIC,B2M,BSG,BTK,C1QBP,CALR,CALU,CAPG,CAPN2,CASP1,CAT,CBFB,CBR1,CD36,CD81,CDK5RAP3,CDK6,CEBPA,COPB1,CREB1,CRYZ,CSE1L,CTNND1,CTSB,CTSG,CTSZ,DCK,DPYD,DPYSL2,EEF1A1,EIF3H,EIF4A1,EPB41L3,EZR,FABP5,FAM120A,FASN,FDFT1,FDPS,FERMT3,FKBP1A,FKBP8,FLNA,FUS,G3BP2,GART,GNAS,GPI,GRSF1,GSR,GSTP1,HCLS1,HDAC2,HMGB1,HMGB2,HNRNPAB,HNRNPM,HPRT1,HRAS,HSP90…	191
Infectious Diseases	Viral Infection	1.8e-82		-1.294	ABCE1,ACSL1,ACTN1,ACTR2,ACTR3,ADAR,ADK,AFG3L2,AGTRAP,AHNAK,AIMP1,AIP,ANXA1,ANXA2,ANXA5,ANXA6,AP1B1,AP1S2,AP2A1,AP2B1,ARCN1,ARF1,ARHGDIB,ARID1A,ARPC1B,ARPC3,ARPC5,ATP1A1,ATP1B3,ATP2A2,ATP5F1B,ATP6V1A,ATP6V1B2,B2M,BAG6,BAX,BCLAF1,BICD2,BSG,BST2,BTF3,BZW1,CA2,CAD,CALM1 (includes others),CAPZA2,CASP1,CAT,CCAR1,CCNK,CCT2,CCT8,CD36,CD81,CDC42,CDC5L,CES1,CHCHD2,CHMP4B,CHORDC1,CLTA,CLTC,CLUH,COASY,COPA,C…	444
Molecular Transport,Protein Trafficking	Import of protein	1.05e-21		-1.284	AIP,BID,CDK1,CFL1,DDX5,DNAJA1,DNAJA2,ELAVL1,FLNA,HCLS1,HSP90AA1,HSP90AB1,HSPA8,IPO4,IPO5,IPO7,KPNA2,KPNB1,LMNA,MAPK1,MAPK14,MAVS,NOLC1,NUP155,NUP214,NUP54,NUP58,NUP98,NUTF2,PHB2,PML,PPP3CA,PRKCD,RAN,RANGAP1,SLC25A6,SYK,TARDBP,TIMM13,TIMM44,TIMM8A,TNPO1,TNPO3,TOMM22,TOMM34,TOMM40,TOMM70,TPR,TRIM28,XPO1,YWHAZ	51
Cellular Assembly and Organization,Cellular Function and Maintenance	Formation of vesicles	4.1e-09		-1.265	AIFM1,ANKFY1,ANXA2,ANXA5,ARF1,ATG3,CAST,CHMP4B,CLTC,DNM2,EIF2A,FLNA,GNAS,HDAC2,HIP1,HRAS,IQGAP1,MAPK1,MYH9,NDRG1,NSF,PDCD6IP,PICALM,RAB11A,RAB34,RAC1,RHOA,ROCK2,SHC1,SNAP23,SNX3,STAM,TIAL1,TMED10,TSG101,VPS4B,WASF2,WNK1	38
Cell Death and Survival,DNA Replication, Recombination, and Repair	Fragmentation of DNA	2.3e-09		-1.262	ACIN1,AIFM1,APEX1,BAX,BSG,CAPN2,CAST,CTSG,DFFA,DIABLO,ENO1,GPX1,GRN,HMGB1,HMGB2,HRAS,HSD17B10,HSPB1,KPNA1,KPNB1,NPM1,PARP1,PIN1,PML,PPIA,PRDX6,PRKCD,PTK2B,RAC1,RHOA,S100A4,SOD1,STAT1,STK24,THOC1,TIAL1,TOP1,UBQLN1	38
Cellular Function and Maintenance	Endocytosis	4.72e-25		-1.26	ABCF1,ACTG1,ACTN4,ACTR2,ACTR3,ADD1,AHSA1,ANKFY1,ANXA1,ANXA5,ANXA6,AP2A1,AP2B1,ARF1,ARPC2,ARPC3,ATP5F1B,ATP6V1A,ATP6V1B2,ATP6V1E1,ATP6V1H,B2M,BTK,CALR,CANX,CAP1,CAPG,CD36,CDC42,CDC5L,CKAP5,CLTC,CNN2,CORO1C,CSK,CTNND1,CYFIP1,CYRIB,DBN1,DDX3X,DNM1L,DNM2,DPYSL2,EEA1,EHD1,EPB41L2,ERP44,EZR,FERMT3,FLNA,GAPVD1,GNAI2,GRB2,GRN,GSTP1,HIP1,HMGB1,HNRNPK,HRAS,HSP90AA1,HSP90B1,HSPA5,HSPA8,HSPA9,HSPH1,HYOU1,ICO…	147
Cellular Assembly and Organization,Cellular Function and Maintenance	Microtubule dynamics	2.16e-12		-1.25	ACP1,ACTG1,ACTN4,ACTR2,ACTR3,ADI1,ADNP,AFG3L2,AHNAK,ANP32A,ARFGEF1,ARHGAP1,ARHGAP4,ARHGDIA,ARHGEF2,ARHGEF6,ARPC2,ARPC3,ATP2B1,ATXN10,BASP1,BAX,BCCIP,BICD2,BSG,BST2,BTK,C1QBP,CALU,CANX,CAP1,CAPG,CAPN2,CAPRIN1,CAPZB,CAST,CD81,CDC42,CDK1,CDK5RAP3,CEP170,CFL1,CKAP4,CKAP5,COMT,COPB2,CORO1A,CREB1,CRKL,CSRP1,CTNND1,CYFIP1,DBN1,DBNL,DCTN1,DIAPH1,DNM1L,DNM2,DPYSL2,DRG1,DYNC1H1,EEF1A1,EHD1,EIF4G2,EPB41L3,E…	204
Cell Death and Survival	Cell death of cervical cancer cell lines	3.08e-23		-1.234	AIFM1,ANXA2,ANXA5,API5,ARHGAP4,ARHGEF6,ATP1A1,ATP2A2,ATP2B1,BAG6,BAX,BCAP31,BID,BUB3,CALR,CASP1,CAT,CCAR2,CCT4,CDK1,CDKN2AIP,CEBPA,CKAP5,CLTC,CTSB,DAP3,DHX9,DIABLO,DNM1L,DNM2,DYNC1H1,EEA1,EEF1A1,EIF4G2,ELAVL1,ELOC,FKBP8,FLNB,HNRNPH1,HNRNPK,HRAS,HSPA1A/HSPA1B,IMMT,ITPR1,KHDRBS1,KIF11,KPNB1,LETM1,LMNA,LYPLA1,LYPLA2,MAPK1,MAPK14,NAPA,NASP,NCAM1,NME1,OPA1,PAK2,PARP1,PBK,PCBP2,PDCD6,PDCD6IP,PDLIM7,PGA…	102
Cancer,Organismal Injury and Abnormalities	Advanced malignant tumor	2.9e-13		-1.216	ACTN4,ADAR,ADI1,ANXA1,ANXA2,ANXA5,ANXA7,ARHGEF1,ARID1A,ATAD3A,ATIC,B2M,BSG,BTK,C1QBP,CALR,CALU,CAPG,CAPN2,CASP1,CAT,CBFB,CBR1,CD36,CD81,CDK5RAP3,CDK6,CEBPA,COPB1,CREB1,CRYZ,CSE1L,CSK,CTNND1,CTSB,CTSG,CTSZ,DCK,DPYD,DPYSL2,EEF1A1,EIF3H,EIF4A1,EPB41L3,EZR,FABP5,FAM120A,FASN,FDFT1,FDPS,FERMT3,FKBP1A,FKBP8,FLNA,FUS,G3BP2,GART,GNAS,GPI,GRSF1,GSR,GSTP1,HCLS1,HDAC2,HMGB1,HMGB2,HNRNPAB,HNRNPM,HPRT1,HRAS,H…	196
Cell-To-Cell Signaling and Interaction,Inflammatory Response	Immune response of tumor cell lines	1.01e-14		-1.185	ACTR2,ACTR3,AHSA1,ANXA1,ARPC2,ARPC3,BTK,CALR,CDC42,CLTC,CSK,CTSB,CYFIP1,CYRIB,DNM1L,ERP44,FERMT3,GAPDH,GNAI2,GRB2,HSP90B1,IDH1,INPP5D,ITGB2,LMAN2,MAPK1,MEF2D,MSH2,MTA2,NANS,PFN1,PKM,PPP6R1,PRKCD,PSMD4,PTPN6,PTPN7,RAB11A,RAC1,RALA,RHOA,RHOG,RPS6KA1,RPS6KA3,SF3A1,SH3KBP1,SMARCA4,SRSF6,STT3A,STUB1,TLN1,TNPO1,UBE2L3,VIM,WAS,WASF2	56
Cellular Movement	Invasion of tumor cell lines	1.23e-13		-1.185	ACAT1,ACSL3,ACSL4,ACTN4,ADI1,AHNAK,ALDOA,ANXA1,APEX1,ARHGAP4,ARHGDIA,ATAD3A,BSG,CALR,CAP1,CAPN2,CAT,CBX5,CD81,CDC42,CDK1,CDK5RAP3,CEBPA,CES1,CNDP2,COPB2,CSE1L,CSK,CTBP1,CTBP2,CTNND1,CTSB,CTSZ,CYFIP1,DBN1,DBNL,DIAPH1,DNM1L,DNM2,DPYSL2,EIF3A,EIF3E,EIF3F,EIF3H,EIF4A1,EZR,FABP5,FAM120A,FASN,FERMT3,FH,GNAI3,GNAS,GOLPH3,GPI,GRN,HDGF,HMGB1,HNRNPA2B1,HNRNPAB,HSP90AA1,HSP90AB1,HSPA1A/HSPA1B,HSPA9,ILF3,IPO…	162
Cancer,Organismal Injury and Abnormalities	Neoplasia of cells	1.35e-15		-1.182	ABCF1,ACIN1,ACLY,ACO2,ACOX1,ACSL1,ACSL3,ACSL4,ACTG1,ACTN4,ADAR,ADD1,ADI1,ADSL,AFG3L2,AHNAK,AIFM1,AIMP1,ALAD,ALDH9A1,ANKFY1,ANKHD1/ANKHD1-EIF4EBP3,ANP32A,ANP32E,ANXA1,ANXA11,ANXA2,ANXA4,ANXA5,ANXA6,ANXA7,AP1B1,AP2A1,AP2B1,APEX1,APOBR,ARHGAP1,ARHGAP17,ARHGAP4,ARHGEF1,ARID1A,ASNS,ATG3,ATIC,ATL2,ATP1A1,ATP2A2,ATP5F1A,ATP6V1A,ATP6V1B2,ATP6V1E1,ATP6V1H,ATXN2L,B2M,BAG2,BAG6,BASP1,BAX,BCCIP,BCLAF1,BICD2,…	757
Cellular Movement	Invasion of cells	6.31e-17		-1.163	ACAT1,ACSL3,ACSL4,ACTN4,ADI1,AHCY,AHNAK,ALDOA,ANXA1,ANXA2,APEX1,ARHGAP4,ARHGDIA,ATAD3A,BAX,BSG,C1QBP,CALR,CAP1,CAPN2,CAT,CBX5,CD81,CDC42,CDK1,CDK5RAP3,CEBPA,CELF2,CES1,CNDP2,COPB1,COPB2,COX4I1,CRKL,CSE1L,CSK,CTBP1,CTBP2,CTNND1,CTSB,CTSZ,CYFIP1,DBN1,DBNL,DCK,DIAPH1,DNM1L,DNM2,DPYSL2,EIF3A,EIF3E,EIF3F,EIF3H,EIF4A1,EZR,FABP5,FAM120A,FASN,FERMT3,FH,FKBP1A,FLNA,GMFG,GNAI2,GNAI3,GNAS,GOLPH3,GPI,GRB2,GR…	201
Cell Cycle	Mitosis	5.51e-18		-1.144	ACTL6A,ARPC1B,BCCIP,BUB3,CAPN2,CBX3,CBX5,CCT4,CDC5L,CDK1,CEBPA,CHMP4B,CKAP5,CLTC,CSE1L,CSK,CUL3,DCTN2,DHX9,DYNC1H1,DYNC1LI1,EIF3E,EIF6,ELOC,EWSR1,GNAI3,GNL3,GRB2,GRN,HAT1,HDAC2,HNRNPU,HRAS,IK,INPP5D,IQGAP1,KIF11,KPNB1,MAPK1,MAPK14,MIF,MKI67,MRE11,NAE1,NEK9,NOLC1,NUMA1,NUP153,NUP214,NUP88,NUP98,PAFAH1B1,PAK2,PDLIM7,PDS5A,PEBP1,PHB2,PIN1,POLD1,PPP1CA,PPP1R12A,PPP2CA,PPP2R1A,PPP2R2A,PPP5C,PRKCD,PRMT…	113
Cancer,Gastrointestinal Disease,Organismal Injury and Abnormalities	Development of digestive organ tumor	5e-13		-1.128	ABCE1,ABCF1,ABCF2,ACAD9,ACADM,ACADVL,ACAT1,ACBD3,ACIN1,ACLY,ACO2,ACOT7,ACOX1,ACP1,ACSL1,ACSL3,ACSL4,ACTG1,ACTN1,ACTN4,ACTR1A,ADAR,ADD1,ADK,ADNP,AFG3L2,AGPS,AHNAK,AKR1B1,AKR7A2,ALDH16A1,ALDH18A1,ALDH1B1,ALDOA,ANKFY1,ANKHD1/ANKHD1-EIF4EBP3,ANP32E,ANXA1,ANXA11,ANXA4,ANXA7,AP2A1,AP2B1,APEH,APEX1,API5,APOBR,ARCN1,ARFGAP2,ARFGEF1,ARHGAP1,ARHGAP17,ARHGAP4,ARHGAP45,ARHGDIA,ARHGEF1,ARHGEF2,ARHGEF6,ARID1A,…	792
Infectious Diseases	Transport of virus	9.77e-18		-1.127	DCTN1,KPNA1,KPNB1,MAPRE1,NUP107,NUP153,NUP155,NUP160,NUP205,NUP210,NUP214,NUP35,NUP37,NUP50,NUP54,NUP58,NUP88,NUP93,NUP98,RAE1,RAN,RANBP2,RPS27A,SEC13,SEH1L,TNPO3,TPR,TSG101,XPO1	29
Cellular Development	Differentiation of stem cells	4.3e-09		-1.11	ACTR2,ADAR,ADH5,AIFM1,BSG,BTK,CALR,CBFB,CCAR1,CCNK,CDK1,CDK6,CEBPA,CHCHD2,CTBP1,DCK,DEK,DNM1L,EEF2,EIF4G2,EIF6,GNL3,HDAC2,HMGB1,HMGB2,HNRNPU,HRAS,HSP90B1,HSPA9,IRF8,ITGB1,KDM1A,LMNA,LONP1,LYN,MAPK1,MAPK14,NCAM1,NSUN2,PIK3AP1,PIN1,PNP,PRKDC,PRMT1,PRRC2C,PSMA1,PSMA3,PSMA4,PSMA5,PSMA6,PSMA7,PSMB1,PSMB2,PSMB3,PSMB5,PSMB6,PSMB7,PSMB8,PSMB9,PSMC1,PSMC2,PSMC3,PSMC4,PSMC5,PSMC6,PSMD1,PSMD11,PSMD12,PSMD13…	103
Cancer,Organismal Injury and Abnormalities	Non-hematological solid tumor	3.11e-77		-1.101	ABCE1,ABCF1,ABCF2,ABHD10,ACAA2,ACAD9,ACADM,ACADVL,ACAT1,ACAT2,ACBD3,ACIN1,ACLY,ACO2,ACOT7,ACOX1,ACP1,ACSL1,ACSL3,ACSL4,ACTG1,ACTL6A,ACTN1,ACTN4,ACTR1A,ACTR2,ACTR3,ACY1,ADAR,ADD1,ADH5,ADI1,ADK,ADNP,ADSL,AFG3L2,AGK,AGPS,AGTRAP,AHCY,AHNAK,AHSA1,AIFM1,AIMP1,AIMP2,AIP,AK1,AK2,AK4,AKR1A1,AKR1B1,AKR7A2,ALAD,ALDH16A1,ALDH18A1,ALDH1B1,ALDH9A1,ALDOA,ALDOC,ALYREF,ANKFY1,ANKHD1/ANKHD1-EIF4EBP3,ANP32A,ANP32B,…	1452
Cell-To-Cell Signaling and Interaction,Cellular Function and Maintenance,Hematological System Development and Function,Inflammatory Response	Phagocytosis of red blood cells	1.34e-14		-1.077	ACTR2,ACTR3,AHSA1,ARPC2,ARPC3,CD36,CDC42,CYFIP1,CYRIB,ERP44,FERMT3,GNAI2,ITGB2,LYN,MAPK1,MEF2D,MTA2,NANS,PPP6R1,PRKCD,PTPN7,RAC1,RAC2,RPS6KA1,RPS6KA3,SRSF6,STT3A,STUB1,SYK,TLN1,UBE2L3,WAS,WASF2	33
Cell Morphology,Cellular Function and Maintenance,DNA Replication, Recombination, and Repair	Double-stranded DNA break repair of tumor cell lines	2.54e-09		-1.076	CEBPA,COPS6,DEK,EIF3F,EIF3H,FASN,KPNA2,NAE1,NPM1,OTUB1,PARP1,PGAM1,PRPF19,RAD50,RIF1,RPA1,SMARCA4,UBE2N,UCHL5,USP5,XRCC5,XRCC6	22
Cellular Development,Cellular Growth and Proliferation	Cell proliferation of tumor cell lines	2.47e-34		-1.066	ACAT1,ACIN1,ACLY,ACSL4,ACTN1,ACTN4,ADSL,AGK,AHCY,AHNAK,AHSA1,ALDOA,ANKHD1/ANKHD1-EIF4EBP3,ANXA1,ANXA2,ANXA6,ANXA7,APEX1,API5,ARCN1,ARF1,ARHGEF2,ARHGEF6,ARID1A,ASNS,ASS1,ATAD3A,ATP2A2,ATP5PF,BAX,BCCIP,BID,BOP1,BSG,BTK,BUB3,C1QBP,CACYBP,CALR,CAMK2D,CASP1,CAT,CBX1,CCNK,CCT3,CD81,CDC37,CDC42,CDK1,CDK6,CEBPA,CELF2,CISD1,CISD2,CNDP2,CNN2,COPB2,COPS2,COPS3,COPS4,COPS6,COPS8,COPZ1,CREB1,CRKL,CSE1L,CSTF2,…	358
Neurological Disease,Organismal Injury and Abnormalities,Psychological Disorders	Disorder of basal ganglia	2.95e-27		-1.064	ACADM,ACAT1,ACP1,ADAR,AHCY,AIFM1,AIMP2,AK1,ANXA2,AP1S2,ARHGDIB,ARHGEF1,ATP2A2,ATP2B1,ATP5F1C,ATP5MG,ATP5PF,ATP5PO,ATP6V1A,ATP6V1B2,ATP6V1E1,B2M,BASP1,BAX,CA2,CAPZB,CASP1,CHCHD2,COASY,COMT,COPE,CREB1,CSE1L,CTSB,CYC1,CYCS,DBNL,DCTN1,DDX1,DDX42,DNAJA1,DNAJB1,DNAJC13,EEF1A1,EIF2B3,EIF3E,EIF4G1,ETFB,FARSB,FBL,FDFT1,FKBP4,FUBP1,G6PD,GAPDH,GNAS,GNB1,GPI,GRN,GSTP1,HADH,HADHB,HMGB2,HMOX2,HNRNPDL,HNRNPU,HR…	178
Cancer,Organismal Injury and Abnormalities	Non-melanoma solid tumor	3.6e-76		-1.062	ABCE1,ABCF1,ABCF2,ABHD10,ACAA2,ACAD9,ACADM,ACADVL,ACAT1,ACAT2,ACBD3,ACIN1,ACLY,ACO2,ACOT7,ACOX1,ACP1,ACSL1,ACSL3,ACSL4,ACTG1,ACTN1,ACTN4,ACTR1A,ACTR2,ACTR3,ACY1,ADAR,ADD1,ADH5,ADI1,ADK,ADNP,ADSL,AFG3L2,AGK,AGPS,AGTRAP,AHCY,AHNAK,AHSA1,AIFM1,AIMP1,AIMP2,AIP,AK1,AK2,AK4,AKR1A1,AKR1B1,AKR7A2,ALAD,ALDH16A1,ALDH18A1,ALDH1B1,ALDH9A1,ALDOA,ALDOC,ALYREF,ANKFY1,ANKHD1/ANKHD1-EIF4EBP3,ANP32A,ANP32B,ANP32E,…	1447
Cancer,Organismal Injury and Abnormalities	Anogenital cancer	9.88e-22		-1.049	ABCE1,ABCF1,ABCF2,ABHD10,ACADM,ACADVL,ACBD3,ACIN1,ACLY,ACOT7,ACOX1,ACSL1,ACSL3,ACSL4,ACTG1,ACTN1,ACTN4,ACTR1A,ACTR2,ACTR3,ACY1,ADAR,ADD1,ADI1,ADK,ADNP,ADSL,AFG3L2,AGK,AGPS,AHCY,AHNAK,AIFM1,AK1,AKR1A1,AKR1B1,AKR7A2,ALDH16A1,ALDH18A1,ALDH1B1,ALDH9A1,ALDOA,ALDOC,ANKFY1,ANKHD1/ANKHD1-EIF4EBP3,ANP32B,ANP32E,ANXA1,ANXA11,ANXA2,ANXA5,ANXA6,AP1B1,AP1S2,AP2A1,AP2B1,APEH,APEX1,API5,APMAP,APOBR,ARCN1,ARF1,A…	975
Cancer,Organismal Injury and Abnormalities	Malignant solid tumor	3.15e-72		-1.045	ABCE1,ABCF1,ABCF2,ABHD10,ACAA2,ACAD9,ACADM,ACADVL,ACAT1,ACAT2,ACBD3,ACIN1,ACLY,ACO2,ACOT7,ACOX1,ACP1,ACSL1,ACSL3,ACSL4,ACTG1,ACTL6A,ACTN1,ACTN4,ACTR1A,ACTR2,ACTR3,ACY1,ADAR,ADD1,ADH5,ADI1,ADK,ADNP,ADSL,AFG3L2,AGK,AGPS,AGTRAP,AHCY,AHNAK,AHSA1,AIFM1,AIMP1,AIMP2,AIP,AK1,AK2,AK4,AKR1A1,AKR1B1,AKR7A2,ALAD,ALDH16A1,ALDH18A1,ALDH1B1,ALDH9A1,ALDOA,ALDOC,ALYREF,ANKFY1,ANKHD1/ANKHD1-EIF4EBP3,ANP32A,ANP32B,…	1457
Cancer,Organismal Injury and Abnormalities	Genitourinary carcinoma	3.1e-14		-1.039	ABCE1,ABCF1,ABCF2,ABHD10,ACADM,ACADVL,ACAT1,ACIN1,ACLY,ACOT7,ACOX1,ACSL1,ACSL3,ACSL4,ACTG1,ACTN1,ACTN4,ACTR1A,ACTR2,ACY1,ADAR,ADD1,ADH5,ADI1,ADNP,ADSL,AFG3L2,AGK,AGPS,AHCY,AHNAK,AIFM1,AIP,AK1,AKR1A1,AKR1B1,ALAD,ALDH16A1,ALDH18A1,ALDH1B1,ALYREF,ANKFY1,ANKHD1/ANKHD1-EIF4EBP3,ANP32B,ANP32E,ANXA1,ANXA11,ANXA2,ANXA5,ANXA6,ANXA7,AP1B1,AP1S2,AP2A1,AP2B1,APEH,APEX1,API5,APOBR,ARCN1,ARF1,ARFGAP2,ARFGEF1,A…	943
Cancer,Organismal Injury and Abnormalities	Nonhematologic malignant neoplasm	1.19e-75		-1.033	ABCE1,ABCF1,ABCF2,ABHD10,ACAA2,ACAD9,ACADM,ACADVL,ACAT1,ACAT2,ACBD3,ACIN1,ACLY,ACO2,ACOT7,ACOX1,ACP1,ACSL1,ACSL3,ACSL4,ACTG1,ACTL6A,ACTN1,ACTN4,ACTR1A,ACTR2,ACTR3,ACY1,ADAR,ADD1,ADH5,ADI1,ADK,ADNP,ADSL,AFG3L2,AGK,AGPS,AGTRAP,AHCY,AHNAK,AHSA1,AIFM1,AIMP1,AIMP2,AIP,AK1,AK2,AK4,AKR1A1,AKR1B1,AKR7A2,ALAD,ALDH16A1,ALDH18A1,ALDH1B1,ALDH9A1,ALDOA,ALDOC,ALYREF,ANKFY1,ANKHD1/ANKHD1-EIF4EBP3,ANP32A,ANP32B,…	1448
Cancer,Organismal Injury and Abnormalities	Epithelial neoplasm	2.46e-73		-1.005	ABCE1,ABCF1,ABCF2,ABHD10,ACAA2,ACAD9,ACADM,ACADVL,ACAT1,ACAT2,ACBD3,ACIN1,ACLY,ACO2,ACOT7,ACOX1,ACP1,ACSL1,ACSL3,ACSL4,ACTG1,ACTN1,ACTN4,ACTR1A,ACTR2,ACTR3,ACY1,ADAR,ADD1,ADH5,ADI1,ADK,ADNP,ADSL,AFG3L2,AGK,AGPS,AHCY,AHNAK,AHSA1,AIFM1,AIMP1,AIP,AK1,AK2,AK4,AKR1A1,AKR1B1,AKR7A2,ALAD,ALDH16A1,ALDH18A1,ALDH1B1,ALDH9A1,ALDOA,ALDOC,ALYREF,ANKFY1,ANKHD1/ANKHD1-EIF4EBP3,ANP32A,ANP32B,ANP32E,ANXA1,ANXA11,…	1435
Infectious Diseases	Infection of cervical cancer cell lines	1.34e-18		-0.996	ACTR2,ACTR3,ARCN1,ARF1,ATP1A1,ATP5F1B,BAG6,BCLAF1,BICD2,CA2,CCT2,CDC42,CLTC,COPA,COPB1,COPB2,COPG1,COPZ1,CTBP1,CTSZ,CYCS,DCD,DDOST,DDX3X,DLST,DNAJA2,DNAJB1,DNM2,DYNC1H1,EEA1,EIF3A,EIF3G,EIF3H,EIF3I,ETF1,FBL,GAPVD1,GOLPH3,GRK2,HEATR1,HNRNPF,HNRNPK,HNRNPU,HSPA9,HUWE1,IDH1,IKBKG,LARS1,LOC102724159/PWP2,MAP4,MAT2A,NDUFA10,NEK9,NOP56,NSF,NUP107,NUP153,NUP155,NUP160,PDIA3,PDIA6,PLOD3,PPIB,PPP2R2A,PPP5C…	99
Cell-To-Cell Signaling and Interaction,Cellular Function and Maintenance,Inflammatory Response	Phagocytosis of tumor cell lines	3.52e-18		-0.973	ACTR2,ACTR3,AHSA1,ANXA1,ARPC2,ARPC3,BTK,CALR,CDC42,CLTC,CSK,CYFIP1,CYRIB,ERP44,FERMT3,GNAI2,GRB2,IDH1,INPP5D,ITGB2,LMAN2,MAPK1,MEF2D,MTA2,NANS,PFN1,PKM,PPP6R1,PRKCD,PSMD4,PTPN6,PTPN7,RAB11A,RAC1,RALA,RHOA,RHOG,RPS6KA1,RPS6KA3,SH3KBP1,SMARCA4,SRSF6,STT3A,STUB1,TLN1,UBE2L3,VIM,WAS,WASF2	49
Protein Synthesis	Synthesis of protein	1.4e-61		-0.973	ABCF1,ANXA1,APEH,APEX1,ARHGEF1,ARHGEF2,BPNT1,BTK,CALR,CAPRIN1,CBS/CBSL,CKAP5,CNBP,CNOT1,CREB1,CYFIP1,DAP3,DARS1,DCTN2,DDX39B,DDX3X,DDX6,DHPS,DHX9,DKC1,EEF1A1,EEF1B2,EEF1D,EEF1G,EEF2,EIF1,EIF1AX,EIF2A,EIF2B3,EIF2S1,EIF2S2,EIF2S3,EIF3A,EIF3B,EIF3C,EIF3D,EIF3E,EIF3F,EIF3G,EIF3H,EIF3I,EIF3J,EIF3L,EIF3M,EIF4A1,EIF4A3,EIF4B,EIF4G1,EIF4G2,EIF4H,EIF5,EIF5A,EIF5B,EIF6,ELAVL1,EPRS1,ETF1,FARSB,FKBP1A,FUS,FX…	194
Cell Death and Survival	Cell death of tumor cell lines	2.91e-55		-0.964	ABCE1,ACO2,ACSL4,ADAR,ADH5,ADI1,ADNP,AHSA1,AIFM1,AIMP1,AIMP2,AKR1B1,ANXA2,ANXA5,APEX1,API5,APMAP,ARHGAP4,ARHGDIA,ARHGEF6,ASNS,ATG3,ATP1A1,ATP1B3,ATP2A2,ATP2B1,ATP5F1A,B2M,BAG6,BAX,BCAP31,BCLAF1,BID,BSG,BTK,BUB3,CALR,CAPN1,CAPN2,CASP1,CAST,CAT,CBR1,CBX3,CBX5,CCAR1,CCAR2,CCT2,CCT3,CCT4,CCT5,CCT6A,CCT7,CCT8,CDC37,CDC42,CDK1,CDK6,CDKN2AIP,CEBPA,CES1,CKAP5,CLTC,CNN2,COPZ1,CREB1,CS,CSE1L,CSTB,CTBP1,CTB…	380
Gene Expression	Transcription of RNA	2.92e-13		-0.964	ACTN4,ACTR2,ACTR3,ALYREF,ANP32A,ANXA4,ARHGEF2,ARID1A,BASP1,BAX,BCLAF1,BID,BST2,BTF3,BTK,C1QBP,CALR,CAMK2D,CAND1,CARM1,CASP1,CBFB,CBX1,CBX3,CBX5,CCAR2,CCNK,CD36,CD81,CDC42,CDC5L,CDK1,CDK5RAP3,CDK6,CEBPA,CHCHD2,CHCHD3,CNBP,CNOT1,COPS2,CREB1,CSE1L,CTBP1,CTBP2,CUL3,DDB1,DDX17,DDX21,DDX3X,DDX5,DEK,DHX9,DPF2,DRG1,EEF1D,EIF2S1,EIF4A3,EIF4G2,ELOB,ELOC,ELP1,ENO1,EWSR1,EXOSC9,EZR,FBP1,FLNA,FUBP1,FUBP3,FUS,…	276
Cellular Function and Maintenance	Internalization of tumor cell lines	3.81e-18		-0.961	ACTR2,ACTR3,AHSA1,ANXA1,ARPC2,ARPC3,BTK,CALR,CDC42,CLTC,CSK,CYFIP1,CYRIB,ERP44,EZR,FERMT3,GNAI2,GRB2,IDH1,INPP5D,ITGB2,LMAN2,MAPK1,MEF2D,MTA2,NANS,NCL,PFN1,PKM,PPP6R1,PRKCD,PSMD4,PTPN6,PTPN7,RAB11A,RAC1,RALA,RHOA,RHOG,RPS6KA1,RPS6KA3,SH3KBP1,SMARCA4,SRSF6,STT3A,STUB1,TLN1,UBE2L3,VIM,WAS,WASF2	51
Cancer,Hematological Disease,Organismal Injury and Abnormalities	Hematologic cancer of cells	2.89e-15		-0.921	ACTG1,ADAR,ADSL,AHNAK,AIMP1,ALDH9A1,ANXA1,ANXA11,ANXA2,ANXA4,ANXA6,ANXA7,ARHGAP1,ARHGAP17,ARHGEF1,ARID1A,ATIC,ATP6V1B2,B2M,BAG2,BASP1,BAX,BCLAF1,BST2,BTK,BUB3,BZW2,CAD,CBFB,CCT3,CCT7,CD36,CDK1,CDK6,CEBPA,CELF2,CFL1,COA6,COMT,COPS4,CRKL,CSDE1,CSE1L,CSK,CSTF2,CTBP1,CTBP2,DCD,DCK,DDB1,DDX3X,DDX46,DHCR24,DIABLO,DIAPH1,DIS3,DLAT,DNM1L,DNM2,DPYD,EDC4,EEF1A1,EHD1,EIF2A,EIF4A1,ELAVL1,ELOC,EWSR1,EXOSC6,EX…	290
RNA Post-Transcriptional Modification	Splicing of RNA	4.5e-55		-0.879	AHNAK,ALYREF,C1QBP,CCAR1,CCAR2,CD2BP2,CDC42,CDC5L,CPSF2,CSTF2,DDX17,DDX39B,DDX42,DDX46,DDX5,DHX15,DHX9,DNAJC8,EFTUD2,EIF4A3,ELAVL1,FIP1L1,FUS,GEMIN5,HCFC1,HNRNPA0,HNRNPA1,HNRNPA2B1,HNRNPA3,HNRNPC,HNRNPD,HNRNPF,HNRNPH1,HNRNPH3,HNRNPK,HNRNPL,HNRNPM,HNRNPR,HNRNPU,HNRNPUL1,HSPA8,IK,KHDRBS1,KHSRP,LSM2,LUC7L3,MAGOH,MFAP1,MTREX,NONO,NPM1,NUDT21,PABPN1,PAPOLA,PCBP1,PCBP2,PHF5A,PIN1,PNN,POLR2A,POLR2B,PRCC…	117
RNA Post-Transcriptional Modification	Processing of RNA	2.32e-78		-0.874	AARS1,AHNAK,ALYREF,BOP1,C1QBP,CCAR1,CCAR2,CD2BP2,CDC42,CDC5L,CELF2,CPSF2,CPSF6,CSTF2,DDX17,DDX27,DDX39B,DDX42,DDX46,DDX5,DHX15,DHX9,DIS3,DKC1,DNAJC8,EFTUD2,EIF4A3,ELAVL1,EXOSC1,EXOSC2,EXOSC4,EXOSC6,EXOSC7,EXOSC8,EXOSC9,FBL,FIP1L1,FUS,GEMIN5,GRSF1,HCFC1,HEATR1,HNRNPA0,HNRNPA1,HNRNPA2B1,HNRNPA3,HNRNPC,HNRNPD,HNRNPF,HNRNPH1,HNRNPH3,HNRNPK,HNRNPL,HNRNPM,HNRNPR,HNRNPU,HNRNPUL1,HSPA8,IK,KHDRBS1,KHSRP,L…	177
Cell Cycle	Cell cycle progression	6.33e-27		-0.873	ACTL6A,AHNAK,AK1,ARID1A,ARPC1B,ARPC5,ASNS,BAX,BCCIP,BOP1,BTK,BUB3,C1QBP,CALR,CAPN2,CAST,CBX3,CBX5,CCNK,CCT4,CDC37,CDC42,CDC5L,CDK1,CDK5RAP3,CDK6,CEBPA,CHMP4B,CKAP5,CLTC,COPZ1,CREB1,CSE1L,CSK,CSTB,CTBP1,CUL3,DCK,DCTN2,DDX17,DHX9,DIABLO,DYNC1H1,DYNC1LI1,EIF3E,EIF3M,EIF4G2,EIF6,ELOC,EWSR1,EZR,FASN,FKBP1A,FLNA,GNAI3,GNL3,GPI,GPX1,GRB2,GRK2,GRN,GSPT1,HAT1,HCFC1,HDAC2,HMGB1,HNRNPU,HRAS,HSPA1A/HSPA1B,HS…	223
Molecular Transport,Protein Trafficking	Transport of protein	2.62e-25		-0.869	AIP,AP1B1,AP2A1,ARCN1,ARF1,BID,CALR,CDK1,CFL1,DCTN1,DDX5,DNAJA1,DNAJA2,DNM2,EHD1,EIF5A,ELAVL1,ERP29,FLNA,GAPVD1,GDI2,HCLS1,HSP90AA1,HSP90AB1,HSPA8,HSPA9,IGF2R,IPO4,IPO5,IPO7,KPNA2,KPNB1,LMAN2,LMNA,M6PR,MAPK1,MAPK14,MAVS,MYH9,NAPA,NOLC1,NPM1,NSF,NUP155,NUP214,NUP54,NUP58,NUP98,NUTF2,PDCD6,PHB2,PICALM,PML,PPP3CA,PRKCD,PSAP,RAB11A,RAB2A,RAB3GAP2,RAB6A,RAB7A,RAN,RANGAP1,RUFY1,SCAMP1,SCAMP2,SCAMP3,SCF…	95
Infectious Diseases	Infection of tumor cell lines	4.43e-23		-0.868	ACTR2,ACTR3,AP1B1,AP2A1,AP2B1,ARCN1,ARF1,ARPC1B,ARPC3,ARPC5,ATP1A1,ATP5F1B,BAG6,BCLAF1,BICD2,CA2,CCT2,CDC42,CHCHD2,CLTC,COPA,COPB1,COPB2,COPG1,COPZ1,CTBP1,CTSZ,CYCS,DCD,DDOST,DDX3X,DIAPH1,DLST,DNAJA2,DNAJB1,DNM2,DYNC1H1,EEA1,EIF2A,EIF3A,EIF3G,EIF3H,EIF3I,ETF1,FBL,G3BP1,GAPVD1,GOLPH3,GRK2,HEATR1,HIP1,HMGB1,HNRNPF,HNRNPK,HNRNPU,HSP90B1,HSPA9,HUWE1,IDH1,IGF2R,IKBKG,LARS1,LOC102724159/PWP2,MAP4,MAT2A…	122
DNA Replication, Recombination, and Repair	DNA replication	1.07e-10		-0.867	CACYBP,CDK1,CLPP,DDB1,DDX5,DHX9,DUT,FBL,FEN1,GRSF1,GRWD1,HMGB1,HMGB2,HRAS,HUWE1,INPPL1,LONP1,MAPK1,MCM2,MCM3,MCM4,MCM5,MCM6,MCM7,MRE11,MSH2,NAE1,NAP1L1,NCL,NPM1,NUCKS1,PARP1,PCM1,PCNA,PDS5A,PML,POLD1,PTK2B,RAC1,RAD50,RFC4,RPA1,S100A11,SET,SMC3,SP1,SSBP1,SSRP1,SUPT16H,TMPO,TOP1,TSG101,UCHL5,UPF1,USP9X,XRCC5	56
Cancer,Hematological Disease,Immunological Disease,Organismal Injury and Abnormalities	Lymphoma	2.73e-19		-0.865	ADAR,ADSL,AHNAK,AIMP1,ALDH9A1,ANXA1,ANXA11,ANXA2,ANXA4,ANXA6,ANXA7,ARHGAP1,ARHGAP17,ARHGEF1,ARID1A,ATIC,ATP6V1B2,B2M,BAG2,BASP1,BAX,BCLAF1,BST2,BTK,BUB3,BZW2,CAD,CCT3,CCT7,CD36,CDK1,CDK6,CEBPA,CELF2,COA6,COMT,COPS4,CRKL,CSDE1,CSE1L,CSTF2,CTBP1,CTBP2,DCD,DCK,DDB1,DDX3X,DDX46,DHCR24,DIABLO,DIAPH1,DIS3,DLAT,DPYD,EDC4,EEF1A1,EHD1,EIF2A,EIF4A1,ELAVL1,ELOC,EWSR1,EXOSC6,FASN,FDFT1,FDPS,FEN1,FKBP1A,FKBP3…	253
Cancer,Organismal Injury and Abnormalities	Carcinoma	1.23e-72		-0.856	ABCE1,ABCF1,ABCF2,ABHD10,ACAA2,ACAD9,ACADM,ACADVL,ACAT1,ACAT2,ACBD3,ACIN1,ACLY,ACO2,ACOT7,ACOX1,ACP1,ACSL1,ACSL3,ACSL4,ACTG1,ACTN1,ACTN4,ACTR1A,ACTR2,ACTR3,ACY1,ADAR,ADD1,ADH5,ADI1,ADK,ADNP,ADSL,AFG3L2,AGK,AGPS,AHCY,AHNAK,AHSA1,AIFM1,AIMP1,AIP,AK1,AK2,AK4,AKR1A1,AKR1B1,AKR7A2,ALAD,ALDH16A1,ALDH18A1,ALDH1B1,ALDH9A1,ALDOA,ALDOC,ALYREF,ANKFY1,ANKHD1/ANKHD1-EIF4EBP3,ANP32A,ANP32B,ANP32E,ANXA1,ANXA11,…	1433
Cell Cycle	G1 phase	2.32e-10		-0.845	ACIN1,ANXA2,BAX,BOP1,BTK,CAMK2D,CARM1,CBX1,CDC42,CDK1,CDK5RAP3,CDK6,CEBPA,CNDP2,COPS2,CRKL,CUL3,DARS1,DDX24,DTD1,ELAVL1,FASN,FH,FKBP1A,GNL3,GPI,GSPT1,HDAC2,HRAS,ITGA5,ITGB1,KHDRBS1,KPNB1,LGALS1,LMNA,LMNB1,MAPK1,MAPK14,MCM2,MCM3,MCM4,MCM5,MCM6,MCM7,NASP,NEK9,OLA1,PARP1,PHB,PKM,PNPT1,PPP1CA,PPP3CA,PPP6C,PRKCD,PRKDC,PRPF8,PTGES3,PTK2B,PTPN6,RAC1,RACK1,RBM14,RCC1,RHOA,RPA1,RPL11,RPL23,RPL23A,RPL5,RPL…	87
Cancer,Organismal Injury and Abnormalities	Tumorigenesis of epithelial neoplasm	6.83e-23		-0.831	ABCE1,ABCF1,ABCF2,ACAD9,ACADM,ACADVL,ACAT1,ACBD3,ACIN1,ACLY,ACO2,ACOT7,ACOX1,ACP1,ACSL1,ACSL3,ACSL4,ACTG1,ACTN1,ACTN4,ACTR1A,ACTR2,ACY1,ADAR,ADD1,ADH5,ADI1,ADK,ADNP,ADSL,AFG3L2,AGK,AGPS,AHCY,AHNAK,AIFM1,AIP,AKR1A1,AKR1B1,AKR7A2,ALDH16A1,ALDH18A1,ALDH1B1,ALDOA,ALDOC,ANKFY1,ANKHD1/ANKHD1-EIF4EBP3,ANP32A,ANP32B,ANP32E,ANXA1,ANXA11,ANXA2,ANXA4,ANXA5,ANXA7,AP1B1,AP1S2,AP2A1,AP2B1,APEH,APEX1,API5,APOBR…	1066
Infectious Diseases	Replication of Influenza A virus	5.51e-25		-0.829	ADAR,AGTRAP,ANXA6,ARCN1,ATP6V1A,ATP6V1B2,B2M,CAD,CD81,CDC42,CLUH,COPA,COPB1,COPB2,COPG1,CREB1,CSE1L,EEF1A1,EIF3A,EIF3C,EIF3G,EIF3L,EIF4A3,FDPS,FERMT3,HRAS,HSP90AA1,HSPD1,ILF3,KIF11,KPNB1,LONP1,MAN2B1,MAPK1,NAA10,NEK9,NUP153,NUP205,NUP214,NUP54,NUP98,OXSR1,PAK2,PBK,PIN1,PML,POLR2A,PRKCD,PRPF8,PRPS1,PSMA1,PSMD2,RAE1,RPL13A,RPS10,RPS14,RPS16,RPS27A,RPS5,RPSA,RTRAF,RUVBL2,SAE1,SAFB,SF3A1,SF3B1,SF3B6,…	83
Cancer,Organismal Injury and Abnormalities	Development of carcinoma	7.71e-21		-0.815	ABCE1,ABCF1,ABCF2,ACAD9,ACADM,ACADVL,ACAT1,ACBD3,ACIN1,ACLY,ACO2,ACOT7,ACOX1,ACP1,ACSL1,ACSL3,ACSL4,ACTG1,ACTN1,ACTN4,ACTR1A,ACTR2,ACY1,ADAR,ADD1,ADH5,ADI1,ADK,ADNP,ADSL,AFG3L2,AGK,AGPS,AHCY,AHNAK,AIFM1,AKR1A1,AKR1B1,AKR7A2,ALDH16A1,ALDH18A1,ALDH1B1,ALDOA,ALDOC,ANKFY1,ANKHD1/ANKHD1-EIF4EBP3,ANP32A,ANP32B,ANP32E,ANXA1,ANXA11,ANXA2,ANXA4,ANXA5,ANXA7,AP1B1,AP1S2,AP2A1,AP2B1,APEH,APEX1,API5,APOBR,ARC…	1050
Immunological Disease	Allergy	1.38e-11		-0.8	ACADVL,ACO2,AHCY,AHNAK,ALDOA,ANXA1,ANXA5,ARCN1,BTK,CAPG,CAPN1,CAPZB,CASP1,CAT,CBR1,CD81,CFL1,CORO1A,CORO1B,CPNE1,CTSB,CTSZ,DBN1,DCD,DPYSL2,EEF1A1,EIF1,EIF3E,ENO1,FABP5,FKBP1A,FKBP4,FKBP8,FLNA,G6PD,GAPDH,GRK2,GRSF1,GSTO1,HDAC2,HNMT,HNRNPAB,HNRNPR,HSPA5,IDE,JPT1,KIF5B,LGALS1,LTA4H,LYN,MKI67,MSN,MYH9,NAPA,P4HB,PDIA3,PHGDH,PITPNB,PPIA,PPP3CA,PRDX1,PRDX6,PRMT1,PSAP,PTPRC,RAB27A,RAB34,RUVBL1,S100A11,S1…	88
Cellular Assembly and Organization,Cellular Function and Maintenance	Organization of cytoplasm	1.6e-21		-0.796	ACP1,ACTG1,ACTN1,ACTN4,ACTR2,ACTR3,ADD1,ADI1,ADNP,AFG3L2,AHNAK,ALDOA,ANP32A,ANXA1,ARF1,ARFGEF1,ARHGAP1,ARHGAP17,ARHGAP4,ARHGDIA,ARHGEF1,ARHGEF2,ARHGEF6,ARPC2,ARPC3,ARPC5,ATL2,ATL3,ATP2B1,ATP5F1B,ATXN10,BASP1,BAX,BCCIP,BICD2,BSG,BST2,BTK,C1QBP,CALR,CALU,CANX,CAP1,CAPG,CAPN2,CAPRIN1,CAPZB,CAST,CD81,CDC42,CDK1,CDK5RAP3,CEBPA,CEP170,CFL1,CHCHD3,CKAP4,CKAP5,CLTC,CLUH,CNN2,COMT,COPB2,CORO1A,CORO1B,CORO…	283
Post-Translational Modification	Polyubiquitination	1.62e-13		-0.749	BLMH,CBFB,CUL3,HUWE1,NPEPPS,OTUB1,PCBP2,PRPF19,PSMA1,PSMA3,PSMA4,PSMA5,PSMA6,PSMA7,PSMB1,PSMB2,PSMB3,PSMB5,PSMB6,PSMB7,PSMB8,PSMB9,PSMC1,PSMC2,PSMC3,PSMC4,PSMC5,PSMC6,PSMD1,PSMD11,PSMD12,PSMD13,PSMD2,PSMD3,PSMD4,PSMD5,PSMD6,PSMD7,PSMD9,PSME1,PSME2,PSME3,RPS27A,SKP1,STUB1,THOP1,TPP2,UBE2L3,UBE2N	49
Cell Death and Survival	Apoptosis of cervical cancer cell lines	3.14e-18		-0.749	AIFM1,ANXA5,API5,ARHGAP4,ARHGEF6,BAG6,BAX,BCAP31,BID,CASP1,CAT,CCAR2,CCT4,CDK1,CDKN2AIP,CEBPA,CKAP5,CLTC,CTSB,DIABLO,DNM1L,DNM2,DYNC1H1,EEA1,EEF1A1,EIF4G2,ELAVL1,ELOC,FKBP8,FLNB,HNRNPH1,HNRNPK,HRAS,IMMT,ITPR1,KHDRBS1,KIF11,LYPLA1,LYPLA2,MAPK1,MAPK14,NAPA,NASP,NCAM1,NME1,OPA1,PAK2,PARP1,PBK,PCBP2,PDCD6,PDCD6IP,PDLIM7,PML,PPIA,PPP2R2A,PRKCD,PRKDC,PRPF19,PTMA,PUF60,RAB32,RAC1,RPA1,RPS24,RPS6KA3,SHC1…	79
Cellular Assembly and Organization,Cellular Function and Maintenance	Organization of cytoskeleton	1.85e-16		-0.737	ACP1,ACTG1,ACTN1,ACTN4,ACTR2,ACTR3,ADD1,ADI1,ADNP,AFG3L2,AHNAK,ALDOA,ANP32A,ANXA1,ARF1,ARFGEF1,ARHGAP1,ARHGAP17,ARHGAP4,ARHGDIA,ARHGEF1,ARHGEF2,ARHGEF6,ARPC2,ARPC3,ARPC5,ATP2B1,ATXN10,BASP1,BAX,BCCIP,BICD2,BSG,BST2,BTK,C1QBP,CALR,CALU,CANX,CAP1,CAPG,CAPN2,CAPRIN1,CAPZB,CAST,CD81,CDC42,CDK1,CDK5RAP3,CEP170,CFL1,CKAP4,CKAP5,CLTC,CNN2,COMT,COPB2,CORO1A,CORO1B,CORO1C,CORO7/CORO7-PAM16,CREB1,CRKL,CSK,…	246
Cellular Function and Maintenance	Engulfment of cells	1.22e-25		-0.735	ABCF1,ACTN4,ACTR2,ACTR3,ADD1,AHSA1,ANKFY1,ANXA1,ANXA5,AP2A1,AP2B1,ARF1,ARPC2,ARPC3,ATG3,ATP6V1A,ATP6V1B2,ATP6V1E1,BTK,CALR,CAPG,CAT,CD36,CDC42,CDC5L,CKAP5,CLTC,CNN2,CORO1A,CORO1C,CSK,CTNND1,CYFIP1,CYRIB,DBN1,DDX3X,DNM2,DPYSL2,EHD1,EPB41L2,ERP44,EZR,FERMT3,FLNA,GAPVD1,GNAI2,GRB2,GRN,GSTP1,HIP1,HMGB1,HRAS,HSP90AA1,HSPA5,HSPA8,HYOU1,ICOSLG/LOC102723996,IDH1,INPP5D,IQGAP1,IRF8,ITGB1,ITGB2,LMAN2,LYN,M…	132
Cancer,Organismal Injury and Abnormalities	Development of malignant tumor	1.1e-20		-0.716	ABCE1,ABCF1,ABCF2,ACAD9,ACADM,ACADVL,ACAT1,ACBD3,ACIN1,ACLY,ACO2,ACOT7,ACOX1,ACP1,ACSL1,ACSL3,ACSL4,ACTG1,ACTN1,ACTN4,ACTR1A,ACTR2,ACY1,ADAR,ADD1,ADH5,ADI1,ADK,ADNP,ADSL,AFG3L2,AGK,AGPS,AHCY,AHNAK,AIFM1,AKR1A1,AKR1B1,AKR7A2,ALDH16A1,ALDH18A1,ALDH1B1,ALDOA,ALDOC,ANKFY1,ANKHD1/ANKHD1-EIF4EBP3,ANP32A,ANP32B,ANP32E,ANXA1,ANXA11,ANXA2,ANXA4,ANXA5,ANXA7,AP1B1,AP1S2,AP2A1,AP2B1,APEH,APEX1,API5,APOBR,ARC…	1056
Cellular Function and Maintenance	Engulfment of tumor cell lines	3.2e-20		-0.707	ACTR2,ACTR3,AHSA1,ANXA1,ARPC2,ARPC3,ATP6V1A,ATP6V1B2,ATP6V1E1,BTK,CALR,CD36,CDC42,CDC5L,CLTC,CSK,CYFIP1,CYRIB,DNM2,EPB41L2,ERP44,EZR,FERMT3,GNAI2,GRB2,HRAS,HSP90AA1,IDH1,INPP5D,ITGB1,ITGB2,LMAN2,MAPK1,MEF2D,MTA2,NANS,NCL,PFN1,PKM,PPP6R1,PRKCD,PSMD4,PTPN6,PTPN7,RAB11A,RAC1,RACK1,RALA,RHOA,RHOG,RPS6KA1,RPS6KA3,RUVBL2,SART1,SF3B3,SFPQ,SH3KBP1,SMARCA4,SRSF3,SRSF6,STT3A,STUB1,TLN1,UBE2L3,VIM,WAS,WASF2	67
Cancer,Organismal Injury and Abnormalities	Lymphoid cancer	6.66e-18		-0.692	ACTG1,ADAR,ADSL,AHNAK,AIMP1,ALDH9A1,ANXA1,ANXA11,ANXA2,ANXA4,ANXA5,ANXA6,ANXA7,ARHGAP1,ARHGAP17,ARHGEF1,ARID1A,ATIC,ATP6V1B2,ATP6V1E1,B2M,BAG2,BASP1,BAX,BCLAF1,BST2,BTK,BUB3,BZW2,CA2,CAD,CAT,CBFB,CCT3,CCT7,CD36,CDK1,CDK6,CEBPA,CELF2,CFL1,COA6,COMT,COPS4,CRKL,CSDE1,CSE1L,CSK,CSTF2,CTBP1,CTBP2,CTNND1,CTSC,CTSG,DCD,DCK,DDB1,DDX3X,DDX46,DEK,DHCR24,DIABLO,DIAPH1,DIS3,DLAT,DNM1L,DNM2,DPYD,EDC4,EEF1A1,E…	320
Cell Morphology,Cellular Function and Maintenance	Transmembrane potential of mitochondria	1.23e-11		-0.675	ANXA6,ARID1A,B2M,BAX,BCAP31,BID,CAT,CISD1,CISD2,CLIC1,CLPP,CYCS,DFFA,DIABLO,DNAJB1,DNM1L,ELP1,HSPA4,HSPB1,HSPD1,IMMT,ITGA5,LDHA,LGALS1,LONP1,LYN,MAPK14,NDRG1,NDUFS1,OPA1,PAPOLA,PARK7,PARP1,PDK1,PHB,PHB2,PKM,PPA2,PRDX3,PRKCD,PTPN6,PYCARD,RAC1,SHC1,SLC25A6,SOD1,SPART,STOML2,VCP,VDAC1,VIM,YWHAE	52
Cell-To-Cell Signaling and Interaction	Response of tumor cell lines	9.86e-18		-0.67	ACTR2,ACTR3,AHSA1,ANXA1,ARPC2,ARPC3,ATP2A2,BTK,CALR,CAT,CDC42,CLTC,CSK,CTSB,CYFIP1,CYRIB,DNM1L,EIF2A,ERO1A,ERP44,FERMT3,GAPDH,GNAI2,GRB2,HNRNPA1,HSP90B1,HSPA5,HSPA9,IDH1,INPP5D,ITGB2,LMAN2,MAPK1,MEF2D,MSH2,MTA2,NANS,PFN1,PKM,PPP6R1,PRDX6,PRKCD,PSMD4,PTPN6,PTPN7,RAB11A,RAC1,RALA,RHOA,RHOG,RPS6KA1,RPS6KA3,SF3A1,SH3KBP1,SLC1A5,SLC7A5,SMARCA4,SRSF6,STT3A,STUB1,TLN1,TNPO1,UBE2L3,USP9X,VAV1,VCP,VIM,WAS…	69
Cancer,Hematological Disease,Immunological Disease,Organismal Injury and Abnormalities	Lymphocytic cancer	4.54e-18		-0.663	ACTG1,ADAR,ADSL,AHNAK,AIMP1,ALDH9A1,ANXA1,ANXA11,ANXA2,ANXA4,ANXA5,ANXA6,ANXA7,ARHGAP1,ARHGAP17,ARHGEF1,ARID1A,ATIC,ATP6V1B2,ATP6V1E1,B2M,BAG2,BASP1,BAX,BCLAF1,BST2,BTK,BUB3,BZW2,CA2,CAD,CAT,CBFB,CCT3,CCT7,CD36,CDK1,CDK6,CEBPA,CELF2,CFL1,COA6,COMT,COPS4,CRKL,CSDE1,CSE1L,CSK,CSTF2,CTBP1,CTBP2,CTSC,CTSG,DCD,DCK,DDB1,DDX3X,DDX46,DEK,DHCR24,DIABLO,DIAPH1,DIS3,DLAT,DNM1L,DNM2,DPYD,EDC4,EEF1A1,EHD1,EIF…	318
Cancer,Hematological Disease,Immunological Disease,Organismal Injury and Abnormalities	Tumorigenesis of lymphocytes	1.35e-19		-0.646	ADAR,ADSL,AHNAK,AIMP1,ALDH9A1,ANXA1,ANXA11,ANXA2,ANXA4,ANXA5,ANXA6,ANXA7,ARHGAP1,ARHGAP17,ARHGEF1,ARID1A,ATIC,ATP6V1B2,ATP6V1E1,B2M,BAG2,BASP1,BAX,BCLAF1,BID,BST2,BTK,BUB3,BZW2,CA2,CAD,CAT,CCT3,CCT7,CD36,CDK1,CDK6,CEBPA,CELF2,CFL1,COA6,COMT,COPS4,CRKL,CSDE1,CSE1L,CSK,CSTF2,CTBP1,CTBP2,CTSC,CTSG,DCD,DCK,DDB1,DDX3X,DDX46,DEK,DHCR24,DIABLO,DIAPH1,DIS3,DLAT,DNM1L,DNM2,DPYD,EDC4,EEF1A1,EHD1,EIF1AX,EIF…	310
Gene Expression	Expression of RNA	1.82e-24		-0.641	ABCF1,ACTG1,ACTN4,ACTR2,ACTR3,ADNP,ALYREF,ANP32A,ANXA4,ANXA7,ARHGEF2,ARID1A,BASP1,BAX,BCLAF1,BID,BST2,BTF3,BTK,C1QBP,CALR,CAMK2D,CAND1,CAPRIN1,CARM1,CASP1,CBFB,CBX1,CBX3,CBX5,CCAR2,CCNK,CD36,CD81,CDC42,CDC5L,CDK1,CDK5RAP3,CDK6,CEBPA,CHCHD2,CHCHD3,CNBP,CNN2,CNOT1,COPS2,COPZ1,CPNE1,CREB1,CRKL,CSE1L,CTBP1,CTBP2,CUL3,CYFIP1,DARS1,DDB1,DDX17,DDX21,DDX3X,DDX5,DEK,DHPS,DHX9,DIAPH1,DNAJB1,DNM1L,DPF2,DRG1…	379
Neurological Disease,Organismal Injury and Abnormalities	Brain lesion	1.15e-10		-0.602	ABCE1,ABCF1,ABCF2,ACAD9,ACADM,ACADVL,ACAT1,ACIN1,ACLY,ACOT7,ACOX1,ACSL1,ACTN1,ACTN4,ACTR1A,ACY1,ADAR,ADD1,ADNP,ADSL,AFG3L2,AGPS,AGTRAP,AHCY,AHNAK,AIMP1,AIMP2,AIP,AKR1A1,AKR1B1,ALAD,ALDH16A1,ALDH18A1,ALDH1B1,ALDH9A1,ALDOC,ALYREF,ANKFY1,ANKHD1/ANKHD1-EIF4EBP3,ANP32B,ANP32E,ANXA1,ANXA11,ANXA2,ANXA5,ANXA7,AP1B1,AP2A1,AP2B1,APEH,APEX1,APMAP,APOBR,APRT,ARCN1,ARFGAP2,ARFGEF1,ARHGAP1,ARHGAP4,ARHGAP45,ARH…	798
Cell Morphology	Modification of tumor cell lines	3.96e-09		-0.579	CBX5,CEBPA,COPS6,DEK,EIF3F,EIF3H,FASN,KPNA2,NAE1,NPM1,OTUB1,PARP1,PGAM1,PML,POLD1,PRPF19,RAD50,RIF1,RPA1,SMARCA4,SUPT6H,THOC1,UBE2N,UCHL5,USP5,XRCC5,XRCC6	27
Cell Morphology,Cellular Function and Maintenance,DNA Replication, Recombination, and Repair	Double-stranded DNA break repair of cells	2.11e-09		-0.549	CEBPA,COPS6,DEK,EIF3F,EIF3H,FASN,FEN1,G6PD,KPNA2,NAE1,NPM1,OTUB1,PARP1,PCNA,PGAM1,PRKDC,PRPF19,RAD50,RIF1,RPA1,SMARCA4,UBE2N,UCHL5,USP5,VCP,XRCC5,XRCC6	27
Cell Cycle	G2 phase	8.14e-10		-0.541	ACTR1A,ANXA2,BAX,CAT,CDC5L,CDK1,CDK5RAP3,CEBPA,CELF2,CKAP5,CSE1L,DCTN1,DCTN2,DDB1,DYNC1H1,DYNC1I2,EIF3E,ELAC2,ELAVL1,FASN,FEN1,FLNA,GORASP2,HRAS,HSP90AA1,HSPB1,IDH1,KIF11,LGALS1,LMNA,MAPK14,MAPRE1,MDC1,MRE11,MSH2,MTDH,NDRG1,NPM1,PAFAH1B1,PARP1,PCM1,PDCD6,PIN1,PPP1R12A,PPP2CA,PPP2R1A,PPP2R2A,PPP5C,PRKCD,PRPF19,RAC1,RALA,RPA1,RPL7A,RPS6,SF3B2,SKP1,SMARCA4,TAOK3,TCP1,THOC1,TIAL1,TUBA4A,TUBB,TUBB4B,Y…	67
Carbohydrate Metabolism	Glycolysis	9.75e-16		-0.53	ALDOA,BSG,C1QBP,CISD1,CISD2,DNAJB1,DNM1L,EIF6,ENO1,FBP1,GAPDH,GPI,GSTP1,HK2,HRAS,IDH3A,LDHA,MIF,MTCH2,NUP107,NUP153,NUP155,NUP160,NUP205,NUP210,NUP214,NUP35,NUP37,NUP50,NUP54,NUP58,NUP88,NUP93,NUP98,OGT,PDHA1,PDK1,PFKL,PFKM,PFKP,PFN1,PGAM1,PGK1,PGM1,PKM,RAE1,RANBP2,SEC13,SEH1L,SHC1,SLC2A1,TPI1,TPR,TRAF3IP3	54
Cell Morphology,Cellular Movement	Cell spreading	1.47e-09		-0.53	ACP1,ACTN4,ARPC3,BTK,CAP1,CAPN2,CAST,CD36,CD81,CDC42,CNN2,CORO1A,CRKL,CSK,DCTN2,EHD1,FERMT3,FLNA,FLNB,HRAS,IGF2R,IKBKG,INPP5D,INPPL1,ITGA5,ITGB1,ITGB2,LGALS1,LPXN,LYN,MAP4,MAPK1,MAPK14,MYH9,NSF,PACSIN2,PDCD6IP,PFN1,PTBP1,PTK2B,RAC1,RACK1,RAP1B,RAP2B,RHOA,RHOG,RRBP1,SH3KBP1,SYK,TLN1,TWF2,VAMP7,VASP,VCL,VIM,WAS,YWHAZ,ZYX	58
Protein Synthesis	Translation	5.9e-68		-0.512	ABCF1,APEH,APEX1,BPNT1,BTK,CALR,CAPRIN1,CKAP5,CNBP,CNOT1,CYFIP1,DAP3,DARS1,DDX3X,DDX6,DHPS,DHX9,DKC1,EEF1A1,EEF1B2,EEF1D,EEF1G,EEF2,EIF1,EIF1AX,EIF2A,EIF2B3,EIF2S1,EIF2S2,EIF2S3,EIF3A,EIF3B,EIF3C,EIF3D,EIF3E,EIF3F,EIF3G,EIF3H,EIF3I,EIF3J,EIF3L,EIF3M,EIF4A1,EIF4A3,EIF4B,EIF4G1,EIF4G2,EIF4H,EIF5,EIF5A,EIF5B,ELAVL1,EPRS1,ETF1,FARSB,FUS,FXR1,GAPDH,GEMIN5,GFM1,GRSF1,GSPT1,HNRNPK,HRAS,HSPA1A/HSPA1B,HSP…	160
Cancer,Organismal Injury and Abnormalities	Benign solid tumor	3.48e-10		-0.507	ACSL1,AIP,AK2,ALDH1B1,ALDOA,ALDOC,ANXA1,ANXA2,ANXA5,ANXA7,ARHGEF2,ASS1,ATP1A1,ATP2A2,ATP6V1B2,BID,BYSL,CA2,CAD,CALR,CDK1,CLUH,CTNND1,CTSB,CTSC,DAP3,DBN1,DDX17,DDX24,DDX5,DDX6,DKC1,DNM1L,DPYD,DUT,EPB41L3,FABP5,FDFT1,FDPS,FH,FKBP1A,FLNA,FUBP1,GNAI2,GNAS,GRB2,GSTO1,GSTP1,HCLS1,HLA-A,HMGB1,HMGB2,HNMT,HRAS,HSD17B10,HSP90AB1,HSPA9,HUWE1,IDH1,IDH2,IGF2R,IQGAP1,ITGB1,KIF11,KPNA3,LGALS1,LRCH4,LYN,MAPK1,MA…	152
Cancer,Organismal Injury and Abnormalities	Benign Tumors	1.9e-10		-0.507	ACSL1,AIP,AK2,ALDH1B1,ALDOA,ALDOC,ANXA1,ANXA2,ANXA5,ANXA7,ARHGEF2,ASS1,ATP1A1,ATP2A2,ATP6V1B2,BID,BYSL,CA2,CAD,CALR,CDK1,CLUH,CTNND1,CTSB,CTSC,DAP3,DBN1,DCK,DDX17,DDX24,DDX5,DDX6,DKC1,DNM1L,DPYD,DUT,EPB41L3,FABP5,FDFT1,FDPS,FH,FKBP1A,FLNA,FUBP1,GNAI2,GNAS,GRB2,GSTO1,GSTP1,HCLS1,HLA-A,HMGB1,HMGB2,HNMT,HRAS,HSD17B10,HSP90AB1,HSPA9,HUWE1,IDH1,IDH2,IGF2R,IQGAP1,ITGB1,KIF11,KPNA3,LGALS1,LRCH4,LYN,MAPK…	154
Cancer,Hematological Disease,Organismal Injury and Abnormalities	Lymphocytic neoplasm	1.71e-18		-0.496	ACTG1,ADAR,ADSL,AHNAK,AIMP1,ALDH9A1,ANXA1,ANXA11,ANXA2,ANXA4,ANXA5,ANXA6,ANXA7,ARHGAP1,ARHGAP17,ARHGEF1,ARID1A,ATIC,ATP6V1B2,ATP6V1E1,B2M,BAG2,BASP1,BAX,BCLAF1,BST2,BTK,BUB3,BZW2,CA2,CAD,CAT,CBFB,CCT3,CCT7,CD36,CDK1,CDK6,CEBPA,CELF2,CFL1,COA6,COMT,COPS4,CRKL,CSDE1,CSE1L,CSK,CSTF2,CTBP1,CTBP2,CTSC,CTSG,DCD,DCK,DDB1,DDX3X,DDX46,DEK,DHCR24,DIABLO,DIAPH1,DIS3,DLAT,DNM1L,DNM2,DPYD,EDC4,EEF1A1,EHD1,EIF…	320
Hematological Disease,Immunological Disease	Lymphoproliferative disorder	9.01e-19		-0.496	ACTG1,ADAR,ADSL,AHNAK,AIMP1,ALDH9A1,ANXA1,ANXA11,ANXA2,ANXA4,ANXA5,ANXA6,ANXA7,ARHGAP1,ARHGAP17,ARHGEF1,ARID1A,ATIC,ATP6V1B2,ATP6V1E1,B2M,BAG2,BASP1,BAX,BCLAF1,BST2,BTK,BUB3,BZW2,CA2,CAD,CAT,CBFB,CCT3,CCT7,CD36,CDK1,CDK6,CEBPA,CELF2,CFL1,COA6,COMT,COPS4,CRKL,CSDE1,CSE1L,CSK,CSTF2,CTBP1,CTBP2,CTSC,CTSG,CUL3,DCD,DCK,DDB1,DDX3X,DDX46,DEK,DHCR24,DIABLO,DIAPH1,DIS3,DLAT,DNM1L,DNM2,DPYD,EDC4,EEF1A1,EHD…	322
Dermatological Diseases and Conditions,Inflammatory Disease,Inflammatory Response,Organismal Injury and Abnormalities	Dermatitis	3.49e-12		-0.491	ACADVL,AHCY,AHNAK,ANXA1,ANXA5,ARCN1,ARHGDIA,ATP1A1,BLMH,CALR,CAPG,CAPZB,CASP1,CAT,CBR1,CFL1,CPNE1,CSK,CTSB,CTSZ,DCD,DHPS,DIAPH1,DPYSL2,EEF1A1,EIF1,EIF3E,ENO1,FABP5,FKBP1A,FKBP4,FKBP8,FLNA,GRK2,GRSF1,GSR,GSTO1,GSTP1,HDAC2,HLA-A,HNMT,HNRNPR,IDE,IKBKG,ITGB2,JPT1,LGALS1,LYN,MAPK14,MAVS,MKI67,MSN,MTA2,NAPA,PBK,PHGDH,PITPNB,POR,PPIA,PPP3CA,PSAP,PSMB1,PSMB2,PSMB5,PSMD1,PSMD2,PTPN6,PTPRC,RAB34,RRM1,RRM2,…	91
Cancer,Hematological Disease,Immunological Disease,Organismal Injury and Abnormalities	Neoplasia of leukocytes	4.49e-19		-0.485	ACTG1,ADAR,ADSL,AHNAK,AIMP1,ALDH9A1,ANXA1,ANXA11,ANXA2,ANXA4,ANXA5,ANXA6,ANXA7,ARHGAP1,ARHGAP17,ARHGEF1,ARID1A,ATIC,ATP6V1B2,ATP6V1E1,B2M,BAG2,BASP1,BAX,BCLAF1,BID,BST2,BTK,BUB3,BZW2,CA2,CAD,CASP1,CAT,CBFB,CCT3,CCT7,CD36,CDK1,CDK6,CEBPA,CELF2,CFL1,COA6,COMT,COPS4,CRKL,CSDE1,CSE1L,CSK,CSTF2,CTBP1,CTBP2,CTSC,CTSG,DCD,DCK,DDB1,DDX3X,DDX46,DEK,DHCR24,DIABLO,DIAPH1,DIS3,DLAT,DNM1L,DNM2,DPYD,EDC4,EEF1A…	322
Cell Death and Survival	Cell death of colorectal cancer cell lines	1.68e-12		-0.477	AHSA1,AIFM1,BAX,BID,BTK,CAPN2,CASP1,CBX3,CCAR1,CDC37,CDC42,CDK1,CLTC,CSE1L,CTBP1,CTBP2,CYCS,DFFA,DHODH,DIABLO,EIF1AX,EIF3M,EZR,FASN,GSTP1,HDAC2,HK2,HNRNPC,HRAS,HSPD1,IGF2R,IRF8,ITGB1,LMNA,LONP1,MAPK14,MDC1,MIF,NAPA,NDRG1,PARK7,PARP1,PKM,PML,PPIA,PRKCD,PRPS1,PYCARD,RAC1,RHOA,SATB1,SFPQ,SLC9A3R1,SMC1A,SNW1,SNX1,SRI,STAT1,TK1,TM9SF4,TMSB10/TMSB4X,TRAP1,TRIM25,TXNRD1,UBA1,VCP,VDAC1,VPS35,XRCC5,YWHAE,…	71
Cancer,Organismal Injury and Abnormalities	Cancer of secretory structure	1.14e-52		-0.468	ABCE1,ABCF1,ABCF2,ACAA2,ACAD9,ACADM,ACADVL,ACAT1,ACAT2,ACBD3,ACIN1,ACLY,ACO2,ACOT7,ACOX1,ACP1,ACSL1,ACSL3,ACSL4,ACTG1,ACTN1,ACTN4,ACTR1A,ACTR2,ACTR3,ACY1,ADAR,ADD1,ADI1,ADNP,ADSL,AFG3L2,AGK,AGPS,AHCY,AHNAK,AIFM1,AIMP1,AIP,AK2,AK4,AKR1A1,AKR1B1,AKR7A2,ALAD,ALDH16A1,ALDH18A1,ALDH9A1,ALDOA,ALDOC,ALYREF,ANKFY1,ANKHD1/ANKHD1-EIF4EBP3,ANP32A,ANP32B,ANP32E,ANXA1,ANXA11,ANXA2,ANXA5,ANXA6,ANXA7,AP1B1,AP2A…	1256
Post-Translational Modification,Protein Folding	Folding of protein	6.49e-38		-0.465	AIP,B2M,BAG2,CALR,CANX,CCT2,CCT3,CCT4,CCT5,CCT6A,CCT7,CCT8,DNAJA1,DNAJA2,DNAJB1,DNAJC7,ERO1A,ERP29,ERP44,FKBP1A,FKBP4,FKBP8,GANAB,GNAI2,GNAI3,GNB1,GNB2,HSP90AA1,HSP90AB1,HSPA1A/HSPA1B,HSPA4L,HSPA5,HSPA8,HSPB1,HSPBP1,HSPD1,HSPE1,LMAN1,MLEC,P3H1,PDCL3,PDIA3,PDIA6,PFDN2,PFDN4,PPIA,PRKCSH,PSMC1,RAB7A,RAD23B,RUVBL2,SNRNP70,ST13,STUB1,TBCA,TBCE,TCP1,TXN,UBXN1,UGGT1,VCP	61
Cellular Development,Cellular Growth and Proliferation,Hematological System Development and Function,Hematopoiesis,Tissue Development	Differentiation of hematopoietic progenitor cells	1.38e-11		-0.465	ACTR2,ADAR,BSG,BTK,CALR,CBFB,CDK6,CEBPA,CTBP1,DCK,DEK,EEF2,EIF6,HDAC2,HMGB2,HRAS,HSPA9,IRF8,KDM1A,LONP1,LYN,MAPK1,MAPK14,PIK3AP1,PNP,PRKDC,PRMT1,PRRC2C,PSMA1,PSMA3,PSMA4,PSMA5,PSMA6,PSMA7,PSMB1,PSMB2,PSMB3,PSMB5,PSMB6,PSMB7,PSMB8,PSMB9,PSMC1,PSMC2,PSMC3,PSMC4,PSMC5,PSMC6,PSMD1,PSMD11,PSMD12,PSMD13,PSMD2,PSMD3,PSMD4,PSMD5,PSMD6,PSMD7,PSMD9,PSME1,PSME2,PSME3,PTPN1,PTPN6,PTPRC,PUS7,RAC1,RPS14,RPS19,…	84
Neurological Disease	Motor dysfunction or movement disorder	2.04e-21		-0.46	ACADM,ACAT1,ACP1,AFG3L2,AHCY,AIFM1,AIMP2,AK1,ANXA2,AP1S2,ARHGDIB,ARHGEF1,ATP2A2,ATP2B1,ATP5F1C,ATP5MG,ATP5PF,ATP5PO,ATP6V1A,ATP6V1B2,ATP6V1E1,ATXN10,B2M,BASP1,BAX,BCAP31,BICD2,BID,CA2,CANX,CAPZB,CASP1,CHCHD2,COMT,COPE,COQ9,CREB1,CSE1L,CSTB,CTSB,CYC1,CYCS,DBNL,DCPS,DDX1,DDX42,DECR1,DHPS,DNAJA1,DNAJB1,DNAJC13,DYNC1H1,EEF1A1,EEF2,EIF2B3,EIF3E,EIF4G1,EPB41L3,ERLIN2,ETFB,FARSB,FBL,FDFT1,FDPS,FKBP1A,FK…	222
Cancer,Organismal Injury and Abnormalities	Malignant genitourinary solid tumor	1.14e-24		-0.457	ABCE1,ABCF1,ABCF2,ABHD10,ACADM,ACADVL,ACAT1,ACBD3,ACIN1,ACLY,ACOT7,ACOX1,ACSL1,ACSL3,ACSL4,ACTG1,ACTN1,ACTN4,ACTR1A,ACTR2,ACTR3,ACY1,ADAR,ADD1,ADH5,ADI1,ADK,ADNP,ADSL,AFG3L2,AGK,AGPS,AHCY,AHNAK,AIFM1,AIP,AK1,AKR1A1,AKR1B1,AKR7A2,ALAD,ALDH16A1,ALDH18A1,ALDH1B1,ALDH9A1,ALDOA,ALDOC,ALYREF,ANKFY1,ANKHD1/ANKHD1-EIF4EBP3,ANP32B,ANP32E,ANXA1,ANXA11,ANXA2,ANXA5,ANXA6,ANXA7,AP1B1,AP1S2,AP2A1,AP2B1,APEH,AP…	1035
Cancer,Organismal Injury and Abnormalities	Urogenital cancer	6.6e-25		-0.457	ABCE1,ABCF1,ABCF2,ABHD10,ACADM,ACADVL,ACAT1,ACBD3,ACIN1,ACLY,ACOT7,ACOX1,ACSL1,ACSL3,ACSL4,ACTG1,ACTN1,ACTN4,ACTR1A,ACTR2,ACTR3,ACY1,ADAR,ADD1,ADH5,ADI1,ADK,ADNP,ADSL,AFG3L2,AGK,AGPS,AHCY,AHNAK,AIFM1,AIP,AK1,AKR1A1,AKR1B1,AKR7A2,ALAD,ALDH16A1,ALDH18A1,ALDH1B1,ALDH9A1,ALDOA,ALDOC,ALYREF,ANKFY1,ANKHD1/ANKHD1-EIF4EBP3,ANP32B,ANP32E,ANXA1,ANXA11,ANXA2,ANXA5,ANXA6,ANXA7,AP1B1,AP1S2,AP2A1,AP2B1,APEH,AP…	1036
Cancer,Organismal Injury and Abnormalities	Lymphatic system tumor	8.5e-20		-0.456	ACTG1,ADAR,ADSL,AHNAK,AIMP1,ALDH9A1,ANXA1,ANXA11,ANXA2,ANXA4,ANXA5,ANXA6,ANXA7,ARHGAP1,ARHGAP17,ARHGEF1,ARID1A,ATIC,ATP6V1B2,ATP6V1E1,B2M,BAG2,BASP1,BAX,BCLAF1,BID,BST2,BTK,BUB3,BZW2,CA2,CAD,CASP1,CAT,CBFB,CCT3,CCT7,CD36,CDK1,CDK6,CEBPA,CELF2,CFL1,COA6,COMT,COPS4,CRKL,CSDE1,CSE1L,CSK,CSTF2,CTBP1,CTBP2,CTNND1,CTSC,CTSG,DCD,DCK,DDB1,DDX3X,DDX46,DEK,DHCR24,DHX15,DIABLO,DIAPH1,DIS3,DLAT,DNM1L,DNM2,DP…	331
Cell Death and Survival	Apoptosis of leukemia cell lines	7.42e-10		-0.45	AIFM1,AIMP1,B2M,BAX,BID,CALR,CAT,CCAR1,CEBPA,CTSG,CYCS,DFFA,DIABLO,DNM1L,EIF2A,EIF4B,EZR,GLO1,GLS,GSTP1,HCLS1,HSPA1A/HSPA1B,HSPA8,HSPB1,IKBKG,ITGB1,LGALS1,LYN,MAPK14,MSN,NPM1,OGT,PAK2,PARP1,PHB2,PML,PPIA,PPP1CA,PRKCD,PTPN6,PTPRC,PYCARD,RAC1,RAD21,RPS19,RPS6KA1,S100A8,S100A9,SAR1A,SBDS,SHC1,SPN,STMN1,STOML2,SYNCRIP,TOP1,TPT1,UBA7,VAV1	59
Molecular Transport,Protein Trafficking	Internalization of protein	5.09e-24		-0.446	AIP,AP1B1,AP2B1,BID,CAP1,CDK1,CFL1,CLTC,DDX5,DNAJA1,DNAJA2,DNM2,ELAVL1,FLNA,HCLS1,HIP1,HSP90AA1,HSP90AB1,HSPA8,IPO4,IPO5,IPO7,KPNA2,KPNB1,LMNA,MAPK1,MAPK14,MAVS,NOLC1,NUP155,NUP214,NUP54,NUP58,NUP98,NUTF2,PHB2,PML,PPP3CA,PRKCD,RAN,RANGAP1,RHOA,SLC25A6,SYK,TARDBP,TIMM13,TIMM44,TIMM8A,TNPO1,TNPO3,TOMM22,TOMM34,TOMM40,TOMM70,TPR,TRIM28,XPO1,YWHAZ	58
Cellular Compromise,Inflammatory Response	Degranulation of cells	2.3e-54		-0.434	ACLY,ACTN1,ACTN4,ACTR2,ALAD,ALDOA,ALDOC,ANXA1,ANXA2,ANXA5,APEH,APRT,ARHGAP45,ARPC5,B2M,BAG6,BST2,BTK,CALM1 (includes others),CAND1,CAP1,CAPN1,CAT,CCT2,CCT8,CD36,CD81,CKAP4,CNN2,COMMD9,COPB1,CORO1A,CORO1B,COTL1,CPNE1,CPNE3,CPPED1,CSK,CSTB,CTSB,CTSC,CTSG,CTSZ,CYFIP1,CYRIB,DBN1,DBNL,DDOST,DDX3X,DIAPH1,DNAJC13,DYNC1H1,DYNC1LI1,EEF1A1,EEF2,ERP44,FABP5,FAF2,FERMT3,FLNA,GAA,GDI2,GLA,GLB1,GMFG,GNS,GPI,GR…	189
Cell Death and Survival	Cell death of breast cancer cell lines	2.3e-11		-0.425	ACSL4,ARHGDIA,B2M,BAX,BID,BTK,CASP1,CAT,CCAR1,CDC42,CDK1,CSE1L,CSTB,CTNND1,CYCS,DHODH,DHX9,DIABLO,DNM2,EIF4B,FASN,HK2,HSP90AA1,HSP90AB1,HSPA1A/HSPA1B,HSPA5,HSPB1,HSPD1,HSPH1,IKBKG,IRF2BP2,KIF11,KPNA2,MAPK1,MAPK14,MIF,MSH2,MTDH,PA2G4,PARP1,PCK2,PDCD4,PDHA1,PEBP1,PELP1,PHB,PKM,PML,PRKCD,PRKDC,PRMT1,PTPN6,RAC1,RACK1,RHOA,RPA1,RPAP3,SLC25A6,SLC2A1,SMARCE1,SND1,SOD1,SP1,SSRP1,STAT1,STIP1,STMN1,TAOK3,T…	76
Cancer,Gastrointestinal Disease,Organismal Injury and Abnormalities	Development of colorectal tumor	3.01e-09		-0.391	ABCE1,ABCF2,ACAD9,ACADM,ACADVL,ACAT1,ACBD3,ACIN1,ACLY,ACO2,ACOT7,ACOX1,ACSL1,ACSL4,ACTG1,ACTN1,ADAR,ADD1,ADK,ADNP,AFG3L2,AHNAK,AKR1B1,AKR7A2,ALDH16A1,ALDH1B1,ALDOA,ANKFY1,ANKHD1/ANKHD1-EIF4EBP3,ANP32E,ANXA1,ANXA11,ANXA4,AP2A1,AP2B1,APEH,APEX1,API5,APOBR,ARFGAP2,ARFGEF1,ARHGAP1,ARHGAP4,ARHGAP45,ARHGDIA,ARHGEF2,ARHGEF6,ARID1A,ARMT1,ASNS,ASS1,ATG3,ATIC,ATL2,ATL3,ATP13A1,ATP2B1,ATP5F1C,ATP5MG,ATP5PF,…	615
Cellular Compromise,Inflammatory Response	Degranulation of phagocytes	4.24e-56		-0.375	ACLY,ACTR2,ALAD,ALDOA,ALDOC,ANXA1,ANXA2,APEH,APRT,ARHGAP45,ARPC5,B2M,BST2,BTK,CAND1,CAP1,CAPN1,CAT,CCT2,CCT8,CD36,CKAP4,CNN2,COMMD9,COPB1,CORO1A,CORO1B,COTL1,CPNE1,CPNE3,CPPED1,CSTB,CTSB,CTSC,CTSG,CTSZ,CYFIP1,DBN1,DBNL,DDOST,DDX3X,DIAPH1,DNAJC13,DYNC1H1,DYNC1LI1,EEF1A1,EEF2,ERP44,FABP5,FAF2,GAA,GDI2,GLA,GLB1,GMFG,GNS,GPI,GRK2,GRN,GSTP1,HEBP2,HMGB1,HMOX2,HSP90AA1,HSP90AB1,HSPA1A/HSPA1B,HSPA8,HUWE1…	167
Cellular Movement	Cell movement of tumor cell lines	8.37e-17		-0.363	ACP1,ACSL4,ACTN1,ACTN4,AGK,AHNAK,ALDOA,ANXA1,ANXA2,ARF1,ARFGEF1,ARHGDIB,ARHGEF1,ARHGEF6,ARID1A,ARPC1B,ARPC2,ASNS,BSG,C1QBP,CALR,CALU,CAP1,CAPN1,CAPN2,CAT,CD36,CD81,CDC42,CEBPA,CLIC1,CLTC,CNDP2,CPNE3,CRKL,CSE1L,CSK,CTBP1,CTBP2,CTNND1,CTSB,CTSG,CTSZ,DIAPH1,DNM1L,DNM2,DOCK8,DPYSL2,EIF3A,EIF3F,ELAVL1,EZR,FAM120A,FASN,FERMT3,FH,FLNA,FLNB,GDI1,GEMIN5,GMFG,GNAI3,GNAS,GNB1,GNB2,GOLPH3,GPI,GRB2,GRN,HDGF,H…	202
Cancer,Organismal Injury and Abnormalities	Tumorigenesis of tissue	6.5e-74		-0.362	ABCE1,ABCF1,ABCF2,ABHD10,ACAA2,ACAD9,ACADM,ACADVL,ACAT1,ACAT2,ACBD3,ACIN1,ACLY,ACO2,ACOT7,ACOX1,ACP1,ACSL1,ACSL3,ACSL4,ACTG1,ACTN1,ACTN4,ACTR1A,ACTR2,ACTR3,ACY1,ADAR,ADD1,ADH5,ADI1,ADK,ADNP,ADSL,AFG3L2,AGK,AGPS,AHCY,AHNAK,AHSA1,AIFM1,AIMP1,AIP,AK1,AK2,AK4,AKR1A1,AKR1B1,AKR7A2,ALAD,ALDH16A1,ALDH18A1,ALDH1B1,ALDH9A1,ALDOA,ALDOC,ALYREF,ANKFY1,ANKHD1/ANKHD1-EIF4EBP3,ANP32A,ANP32B,ANP32E,ANXA1,ANXA11,…	1438
Cancer,Organismal Injury and Abnormalities	Abdominal adenocarcinoma	5.83e-35		-0.351	ABCE1,ABCF1,ABCF2,ACAA2,ACAD9,ACADM,ACADVL,ACAT1,ACAT2,ACBD3,ACIN1,ACLY,ACO2,ACOT7,ACOX1,ACP1,ACSL1,ACSL3,ACSL4,ACTG1,ACTN1,ACTN4,ACTR1A,ACTR2,ACTR3,ACY1,ADAR,ADD1,ADH5,ADK,ADNP,ADSL,AFG3L2,AGK,AGPS,AHCY,AHNAK,AHSA1,AIFM1,AIP,AKR1A1,AKR1B1,AKR7A2,ALAD,ALDH16A1,ALDH18A1,ALDH1B1,ALDH9A1,ALDOA,ANKFY1,ANKHD1/ANKHD1-EIF4EBP3,ANP32A,ANP32B,ANP32E,ANXA1,ANXA11,ANXA2,ANXA4,ANXA5,ANXA6,AP1B1,AP1S2,AP2A1,A…	1243
Cellular Function and Maintenance	Internalization of cells	4.27e-14		-0.349	ACTR2,ACTR3,AHSA1,ANXA1,ARPC2,ARPC3,BTK,CALR,CAPG,CD36,CDC42,CLTC,CNN2,CSK,CYFIP1,CYRIB,DDX3X,ERP44,EZR,FERMT3,GNAI2,GRB2,GRN,GSTP1,HMGB1,IDH1,INPP5D,IRF8,ITGB1,ITGB2,LMAN2,LYN,MAPK1,MAPK14,MEF2D,MIF,MTA2,NANS,NCL,NPM1,PFN1,PKM,PLAUR,PPP6R1,PRKCD,PSMD4,PTPN6,PTPN7,PTPRC,RAB11A,RAC1,RAC2,RALA,RHOA,RHOG,RPS6KA1,RPS6KA3,S100A9,SH3KBP1,SMARCA4,SNAP23,SNX5,SRSF6,STT3A,STUB1,SYK,TLN1,UBE2L3,VIM,WAS,WAS…	71
Cancer,Organismal Injury and Abnormalities	Growth of tumor	7.57e-12		-0.346	ACAT1,ACLY,ACSL4,ACTN4,ADH5,AGPS,AHCY,AIMP1,AKR1B1,ANXA1,ANXA2,ARID1A,ATAD3A,BSG,BST2,BTK,CACYBP,CALR,CAPN2,CASP1,CBX1,CD36,CDK1,CDK6,CISD1,CISD2,CKAP5,CREB1,CRKL,CTNND1,CTSB,CTSZ,CYFIP1,DNM2,EEF1A1,EIF3F,EIF3H,EIF4B,ELAVL1,ERO1A,EZR,FABP5,FASN,FERMT3,FH,FLNA,GAPDH,GATAD2A,GFM1,GLS,GRB2,GRK2,GRN,HDGF,HK2,HMGB1,HMGB3,HRAS,HSP90AA1,HSPA1A/HSPA1B,HSPA4,HSPA5,HSPA8,HSPD1,HSPH1,HUWE1,HYOU1,IDH2,IDH3A,…	169
Cell Morphology,Cellular Function and Maintenance	Repair of cells	1.76e-09		-0.342	APEX1,CBX5,CEBPA,COPS6,DEK,EIF3F,EIF3H,FASN,FEN1,G6PD,KPNA2,NAE1,NPM1,OTUB1,PARP1,PCNA,PGAM1,PML,PRKDC,PRPF19,RAD50,RIF1,RPA1,SMARCA4,TCEA1,THOC1,UBE2N,UCHL5,USP5,VCP,XRCC5,XRCC6,YBX1	33
Inflammatory Response	Degranulation	2.39e-54		-0.33	ACLY,ACTN1,ACTN4,ACTR2,ALAD,ALDOA,ALDOC,ANXA1,ANXA2,ANXA5,APEH,APRT,ARHGAP45,ARPC5,B2M,BAG6,BST2,BTK,CALM1 (includes others),CAND1,CAP1,CAPN1,CAT,CCT2,CCT8,CD36,CD81,CKAP4,CNN2,COMMD9,COPB1,CORO1A,CORO1B,COTL1,CPNE1,CPNE3,CPPED1,CSK,CSTB,CTSB,CTSC,CTSG,CTSZ,CYFIP1,CYRIB,DBN1,DBNL,DDOST,DDX3X,DIAPH1,DNAJC13,DYNC1H1,DYNC1LI1,EEF1A1,EEF2,ERP44,FABP5,FAF2,FERMT3,FLNA,GAA,GDI2,GLA,GLB1,GMFG,GNS,GPI,GR…	190
Inflammatory Disease	Chronic inflammatory disorder	1.2e-09		-0.324	ACLY,ACSL1,ACTL6A,ACTN4,ADK,ADSS2,AK2,AKR1A1,ALDOA,ANXA1,ANXA4,APEH,ARCN1,ARF1,ARHGDIB,ARID1A,ATIC,ATP2B1,B2M,BAG6,BSG,CA2,CALR,CAMK2D,CAPG,CASP1,CD36,CDK6,CELF2,CHCHD2,COTL1,CTNND1,CTSB,CTSC,CTSG,CYC1,DARS1,DCK,DDX39B,DDX5,DEK,DHODH,DHRS9,DNM1L,EEF1G,EEF2,EIF1,EIF3E,ENO1,FDFT1,FDPS,FIP1L1,FKBP1A,FUBP1,G6PD,GAA,GLIPR2,GLRX5,GNB2,GOLPH3,GRHPR,GRN,GSR,GSS,H2AC6,HCLS1,HDAC2,HLA-A,HMGB1,HNMT,HNRNPA1,…	183
Cell Death and Survival,Skeletal and Muscular Disorders	Cell death of muscle cells	8.14e-10		-0.31	ACSL1,ALDOA,BID,CALR,CAMK2D,CAPN1,CASP1,CAT,CNBP,CSK,CTSG,CYCS,EEF1A1,EEF1D,ELAVL1,FASN,GAPDH,GNAI2,GNAS,GNB1,GPX1,HADHA,HDAC2,HK2,HMGB1,HMOX2,HRAS,HSPB1,HSPD1,HSPE1,IKBKG,INPPL1,LMNA,MANF,MAPK1,MAPK14,MDH1,MEF2D,MKI67,MTPN,NAMPT,NCL,PARK7,PARP1,PDCD4,PFKM,PHB,PLEC,PPIF,PPP3CA,PRDX3,PRKCD,PRMT1,PSMB1,PTK2B,RAC1,RBM3,RHOA,RPSA,SHC1,SOD1,SP1,SPTLC2,STAT1,STUB1,TPT1,ZYX	67
Neurological Disease	Movement Disorders	6.11e-22		-0.31	ACADM,ACAT1,ACP1,AFG3L2,AHCY,AIFM1,AIMP2,AK1,ANXA2,AP1S2,ARHGDIB,ARHGEF1,ATP2A2,ATP2B1,ATP5F1C,ATP5MG,ATP5PF,ATP5PO,ATP6V1A,ATP6V1B2,ATP6V1E1,ATXN10,B2M,BASP1,BAX,BCAP31,BICD2,BID,CA2,CANX,CAPZB,CASP1,CHCHD2,COMT,COPE,COQ9,CREB1,CSE1L,CSTB,CTSB,CYC1,CYCS,DBNL,DCPS,DDX1,DDX42,DECR1,DHPS,DNAJA1,DNAJB1,DNAJC13,DYNC1H1,EEF1A1,EEF2,EIF2B3,EIF3E,EIF4G1,EPB41L3,ERLIN2,ETFB,FARSB,FBL,FDFT1,FDPS,FKBP1A,FK…	221
Cancer,Organismal Injury and Abnormalities,Reproductive System Disease	Breast or gynecological cancer	5.17e-17		-0.291	ABCE1,ABCF1,ABCF2,ABHD10,ACADM,ACADVL,ACBD3,ACIN1,ACOX1,ACSL1,ACSL3,ACSL4,ACTG1,ACTN1,ACTN4,ACTR1A,ACTR2,ACTR3,ACY1,ADD1,ADI1,ADK,ADNP,ADSL,AFG3L2,AGK,AGPS,AHCY,AHNAK,AIFM1,AK1,AKR1A1,AKR1B1,AKR7A2,ALDH16A1,ALDH1B1,ALDOA,ALDOC,ANKFY1,ANKHD1/ANKHD1-EIF4EBP3,ANP32B,ANP32E,ANXA1,ANXA11,ANXA2,ANXA5,AP1B1,AP1S2,AP2A1,AP2B1,APEH,APOBR,ARCN1,ARF1,ARFGEF1,ARHGAP4,ARHGAP45,ARHGDIA,ARHGDIB,ARHGEF1,ARHGEF2,…	837
Cellular Development,Cellular Growth and Proliferation,Hematological System Development and Function,Hematopoiesis,Tissue Development	Differentiation of hematopoietic cells	1.61e-11		-0.281	ACTR2,ADAR,BSG,BTK,CALR,CBFB,CDK6,CEBPA,CTBP1,DCK,DEK,EEF2,EIF6,HDAC2,HMGB2,HRAS,HSPA9,IRF8,KDM1A,LONP1,LYN,MAPK1,MAPK14,PIK3AP1,PNP,PRKDC,PRMT1,PRRC2C,PSMA1,PSMA3,PSMA4,PSMA5,PSMA6,PSMA7,PSMB1,PSMB2,PSMB3,PSMB5,PSMB6,PSMB7,PSMB8,PSMB9,PSMC1,PSMC2,PSMC3,PSMC4,PSMC5,PSMC6,PSMD1,PSMD11,PSMD12,PSMD13,PSMD2,PSMD3,PSMD4,PSMD5,PSMD6,PSMD7,PSMD9,PSME1,PSME2,PSME3,PTPN1,PTPN6,PTPRC,PUS7,RAC1,RPS14,RPS19,…	85
Cellular Function and Maintenance,Inflammatory Response	Phagocytosis	3.15e-16		-0.279	ABCF1,ACTR2,ACTR3,AHSA1,ANXA1,ANXA5,ARPC2,ARPC3,ATG3,BTK,CALR,CAPG,CASP1,CAT,CD36,CDC42,CLTC,CNN2,CORO1A,CORO1C,CSK,CYFIP1,CYRIB,DDX3X,DNM2,EHD1,ERP44,FERMT3,FLNA,GNAI2,GRB2,GRN,HMGB1,HSPA8,ICOSLG/LOC102723996,IDH1,INPP5D,IRF8,ITGB1,ITGB2,LMAN2,LYN,MAPK1,MAPK14,MEF2D,MIF,MSN,MTA2,MYH9,NANS,NPM1,PFN1,PKM,PLAUR,PPP6R1,PRKCD,PSMD4,PTPN6,PTPN7,PTPRC,PYCARD,RAB11A,RAB27A,RAB7A,RAC1,RAC2,RACK1,RALA,RHO…	92
Cellular Function and Maintenance	Endocytosis by eukaryotic cells	8.37e-22		-0.278	ABCF1,ACTR2,ACTR3,AHSA1,ANXA1,ANXA5,AP2A1,ARPC2,ARPC3,ATP6V1A,ATP6V1B2,ATP6V1E1,BTK,CALR,CAPG,CD36,CDC42,CDC5L,CLTC,CNN2,CSK,CTNND1,CYFIP1,CYRIB,DBN1,DDX3X,DNM2,DPYSL2,EHD1,EPB41L2,ERP44,FERMT3,FLNA,GAPVD1,GNAI2,GRB2,GRN,HMGB1,HRAS,HSP90AA1,HSPA5,HYOU1,ICOSLG/LOC102723996,IDH1,INPP5D,IRF8,ITGB1,ITGB2,LMAN2,M6PR,MAPK1,MAPK14,MEF2D,MIF,MRC2,MTA2,MYH9,NAE1,NANS,NPM1,NUMA1,PARK7,PFN1,PKM,PLAUR,PPP6R1…	101
Cellular Movement	Cell movement of melanoma cell lines	3.06e-09		-0.276	ACP1,ACTN4,AHNAK,ARF1,BSG,CAPN1,CD36,CD81,CTBP1,DIAPH1,FLNA,GEMIN5,GPI,HNRNPA2B1,HRAS,HSPA1A/HSPA1B,ITGB1,ITPR1,KHDRBS1,MSN,NAMPT,NME1,PEBP1,PPP2R2A,PRDX2,PRKCD,RAC1,RHOA,S100A11,S100A8,S100A9,SDCBP,SEPTIN9,SP1,U2AF2,WASF2	36
Cancer,Gastrointestinal Disease,Organismal Injury and Abnormalities	Colon tumor	2.85e-13		-0.25	ABCE1,ABCF2,ACAD9,ACADM,ACADVL,ACAT1,ACBD3,ACIN1,ACLY,ACO2,ACOT7,ACOX1,ACSL1,ACSL4,ACTG1,ACTN1,ADAR,ADD1,ADK,ADNP,ADSL,AFG3L2,AHCY,AHNAK,AKR1B1,AKR7A2,ALDH16A1,ALDH1B1,ALDOA,ALYREF,ANKFY1,ANKHD1/ANKHD1-EIF4EBP3,ANP32E,ANXA1,ANXA11,ANXA4,AP2A1,AP2B1,APEH,APEX1,API5,APOBR,ARFGAP2,ARFGEF1,ARHGAP1,ARHGAP4,ARHGAP45,ARHGDIA,ARHGEF2,ARHGEF6,ARID1A,ARMT1,ASNS,ASS1,ATG3,ATIC,ATL2,ATL3,ATP13A1,ATP1B3,ATP2A…	639
Cancer,Hematological Disease,Immunological Disease,Organismal Injury and Abnormalities	B-cell lymphoma	1.63e-17		-0.239	ADSL,AHNAK,ANXA1,ANXA11,ANXA2,ANXA4,ANXA6,ARHGAP1,ARHGAP17,ARHGEF1,ARID1A,B2M,BAX,BCLAF1,BTK,BUB3,BZW2,CCT3,CD36,CDK1,CDK6,CEBPA,COA6,COMT,CSDE1,CSE1L,CSTF2,CTBP1,CTBP2,DCD,DCK,DDB1,DDX3X,DDX46,DHCR24,DIABLO,DIAPH1,DIS3,DPYD,EDC4,EEF1A1,EHD1,EIF2A,EIF4A1,ELAVL1,ELOC,EWSR1,EXOSC6,FASN,FEN1,FKBP1A,FUBP1,FUS,G3BP1,GCN1,GNAI2,GNB1,GRB2,GSR,GTF2I,GYS1,H1-2,HAT1,HCLS1,HDAC2,HIP1,HMGB1,HNRNPM,HNRNPU,HPR…	180
Cancer,Neurological Disease,Organismal Injury and Abnormalities	Brain tumor	1.65e-10		-0.235	ABCE1,ABCF1,ABCF2,ACAD9,ACADM,ACADVL,ACAT1,ACIN1,ACLY,ACOT7,ACOX1,ACSL1,ACTN1,ACTN4,ACTR1A,ACY1,ADAR,ADD1,ADNP,ADSL,AFG3L2,AGPS,AGTRAP,AHCY,AHNAK,AIMP1,AIMP2,AIP,AKR1A1,AKR1B1,ALAD,ALDH16A1,ALDH18A1,ALDH1B1,ALDH9A1,ALDOC,ALYREF,ANKFY1,ANKHD1/ANKHD1-EIF4EBP3,ANP32B,ANP32E,ANXA1,ANXA11,ANXA2,ANXA5,ANXA7,AP1B1,AP2A1,AP2B1,APEH,APEX1,APMAP,APOBR,APRT,ARCN1,ARFGAP2,ARFGEF1,ARHGAP1,ARHGAP4,ARHGAP45,ARH…	792
DNA Replication, Recombination, and Repair	Repair of DNA	2.88e-19		-0.206	APEX1,ARHGAP1,ARID1A,BCLAF1,CDK1,CEBPA,COPS2,COPS3,COPS4,COPS6,COPS8,DDB1,DDX1,DEK,DHX9,DKC1,EIF3A,EIF3F,EIF3H,EIF4G1,FASN,FEN1,FUS,G6PD,GPS1,GSTP1,HAT1,HMGB1,HNRNPU,HRAS,HSPA1A/HSPA1B,HUWE1,IRF8,KPNA2,MCM7,MDC1,MMS19,MRE11,MSH2,NAE1,NPM1,OTUB1,PARK7,PARP1,PCNA,PDIA3,PGAM1,PML,PNP,POLD1,POLR2A,POLR2B,PRKDC,PRPF19,RAC1,RAD23A,RAD23B,RAD50,RCC1,RFC4,RIF1,RPA1,RPS27A,RPS3,RRM1,SMARCA4,SMARCA5,SMARCC…	92
Cancer,Organismal Injury and Abnormalities	Lymphohematopoietic neoplasia	6.17e-21		-0.196	ACSL1,ACSL3,ACSL4,ACTG1,ADAR,ADK,ADSL,AHNAK,AIFM1,AIMP1,ALDH9A1,ANKFY1,ANKHD1/ANKHD1-EIF4EBP3,ANP32E,ANXA1,ANXA11,ANXA2,ANXA4,ANXA5,ANXA6,ANXA7,APEX1,ARHGAP1,ARHGAP17,ARHGEF1,ARID1A,ATIC,ATL2,ATP5F1A,ATP6V1A,ATP6V1B2,ATP6V1E1,ATP6V1H,B2M,BAG2,BASP1,BAX,BCLAF1,BID,BST2,BTK,BUB3,BZW2,CA2,CAD,CALR,CAPN2,CAPZB,CASP1,CAT,CBFB,CCT3,CCT7,CD36,CDK1,CDK6,CEBPA,CELF2,CFL1,CHCHD3,CHORDC1,CKAP5,CLUH,COA6,COM…	513
Infectious Diseases	Production of virus	7.64e-15		-0.194	ABCE1,ADAR,ANXA6,BST2,CCT8,CSE1L,DCTN2,DDX17,DDX5,DDX6,EIF3G,GTF2I,HNRNPA1,HNRNPC,HNRNPK,HNRNPM,HNRNPR,HNRNPU,HSP90AB1,LGALS1,OGT,PDCD6IP,PML,PPIA,PSMA3,PSMB6,PSMC2,PTPN6,SART3,SDCBP,SPN,ST13,SYNCRIP,TKFC,TSG101,TXN,XPO1,YBX1	38
Cell Death and Survival	Apoptosis of colorectal cancer cell lines	2.73e-10		-0.182	AHSA1,AIFM1,BAX,BID,BTK,CASP1,CBX3,CCAR1,CDC37,CDC42,CSE1L,CTBP1,CTBP2,CYCS,DFFA,DHODH,DIABLO,EIF3M,EZR,FASN,GSTP1,HDAC2,HNRNPC,HRAS,HSPD1,IGF2R,IRF8,ITGB1,MAPK14,MDC1,MIF,NAPA,NDRG1,PARK7,PARP1,PKM,PML,PPIA,PRKCD,PRPS1,PYCARD,RAC1,RHOA,SATB1,SFPQ,SLC9A3R1,SNW1,SNX1,SRI,STAT1,TM9SF4,TMSB10/TMSB4X,TRAP1,TRIM25,VCP,VPS35,XRCC5,YWHAE	58
Cancer,Neurological Disease,Organismal Injury and Abnormalities	Central nervous system cancer	6.45e-10		-0.179	ABCE1,ABCF1,ABCF2,ACAD9,ACADM,ACADVL,ACAT1,ACIN1,ACLY,ACOT7,ACOX1,ACSL1,ACTN1,ACTN4,ACTR1A,ACY1,ADAR,ADD1,ADNP,ADSL,AFG3L2,AGPS,AGTRAP,AHCY,AHNAK,AIMP1,AIMP2,AIP,AKR1A1,AKR1B1,ALAD,ALDH16A1,ALDH18A1,ALDH1B1,ALDH9A1,ALDOA,ALDOC,ALYREF,ANKFY1,ANKHD1/ANKHD1-EIF4EBP3,ANP32B,ANP32E,ANXA1,ANXA11,ANXA2,ANXA5,ANXA7,AP1B1,AP2A1,AP2B1,APEH,APEX1,APMAP,APOBR,APRT,ARCN1,ARFGAP2,ARFGEF1,ARHGAP1,ARHGAP4,ARHGAP…	801
Cellular Assembly and Organization	Formation of nucleus	5.77e-12		-0.176	CBX1,CDK1,FLNA,FUS,G3BP1,G3BP2,GNAI2,LMNA,LMNB1,NOLC1,NONO,NUP107,NUP153,NUP205,NUP93,NUP98,PARP1,PPP2CA,PPP2R1A,PPP2R2A,RAN,RAP1GDS1,RBM14,RPS19,SON,TFCP2,TMPO,TOP1	28
Immunological Disease	Immediate hypersensitivity	1.12e-13		-0.171	ACADVL,ACO2,AHCY,AHNAK,ALDOA,ANXA1,ANXA5,ARCN1,BTK,CAPG,CAPZB,CAT,CBR1,CD81,CFL1,CORO1A,CORO1B,CPNE1,CTSB,CTSZ,DBN1,DCD,DPYSL2,EEF1A1,EIF1,EIF3E,ENO1,FABP5,FKBP1A,FKBP4,FKBP8,FLNA,GAPDH,GRK2,GRSF1,GSTO1,HNMT,HNRNPAB,HNRNPR,HSPA5,IDE,JPT1,KIF5B,LGALS1,LTA4H,LYN,MKI67,MSN,MYH9,NAPA,P4HB,PDIA3,PHGDH,PITPNB,PPIA,PPP3CA,PRDX1,PRDX6,PSAP,PTPRC,RAB27A,RAB34,RUVBL1,S100A11,S100A8,S100A9,SBDS,STAT1,STXBP2…	82
Carbohydrate Metabolism	Glycolysis of cells	1.84e-17		-0.168	ALDOA,BSG,C1QBP,CISD1,CISD2,DNAJB1,EIF6,ENO1,FBP1,GAPDH,GPI,GSTP1,HK2,HRAS,IDH3A,LDHA,MIF,MTCH2,NUP107,NUP153,NUP155,NUP160,NUP205,NUP210,NUP214,NUP35,NUP37,NUP50,NUP54,NUP58,NUP88,NUP93,NUP98,OGT,PDHA1,PDK1,PFKL,PFKM,PFKP,PFN1,PGAM1,PGK1,PGM1,PKM,RAE1,RANBP2,SEC13,SEH1L,SHC1,SLC2A1,TPI1,TPR,TRAF3IP3	53
Cancer,Organismal Injury and Abnormalities	Head and neck tumor	1.42e-59		-0.164	ABCE1,ABCF1,ABCF2,ACAA2,ACAD9,ACADM,ACADVL,ACAT1,ACAT2,ACBD3,ACIN1,ACLY,ACO2,ACOT7,ACOX1,ACP1,ACSL1,ACSL3,ACSL4,ACTG1,ACTN1,ACTN4,ACTR1A,ACTR2,ACTR3,ACY1,ADAR,ADD1,ADI1,ADNP,ADSL,AFG3L2,AGK,AGPS,AGTRAP,AHCY,AHNAK,AIFM1,AIMP1,AIMP2,AIP,AK2,AK4,AKR1A1,AKR1B1,AKR7A2,ALAD,ALDH16A1,ALDH18A1,ALDH1B1,ALDH9A1,ALDOC,ALYREF,ANKFY1,ANKHD1/ANKHD1-EIF4EBP3,ANP32A,ANP32B,ANP32E,ANXA1,ANXA11,ANXA2,ANXA5,ANXA6,A…	1319
Cancer,Hematological Disease,Organismal Injury and Abnormalities	Hematopoietic neoplasm	3.86e-21		-0.158	ACSL1,ACSL3,ACSL4,ACTG1,ADAR,ADK,ADSL,AHNAK,AIFM1,AIMP1,ALDH9A1,ANKFY1,ANKHD1/ANKHD1-EIF4EBP3,ANP32E,ANXA1,ANXA11,ANXA2,ANXA4,ANXA5,ANXA6,ANXA7,APEX1,ARHGAP1,ARHGAP17,ARHGEF1,ARID1A,ATIC,ATL2,ATP5F1A,ATP6V1A,ATP6V1B2,ATP6V1E1,ATP6V1H,B2M,BAG2,BASP1,BAX,BCLAF1,BID,BST2,BTK,BUB3,BZW2,CA2,CAD,CALR,CAPN2,CAPZB,CASP1,CAT,CBFB,CCT3,CCT7,CD36,CDK1,CDK6,CEBPA,CELF2,CFL1,CHCHD3,CHORDC1,CKAP5,CLUH,COA6,COM…	512
Cell Signaling,Post-Translational Modification,Protein Synthesis	Assembly of protein-protein complex	2.89e-12		-0.152	ACAD9,ACTR3,ADD1,AIMP2,ARPC1B,ARPC3,ARPC5,BAX,BID,CAPZA1,CAPZA2,CAPZB,CD36,CDC42,CDK1,COA6,CORO1A,DARS1,DDX3X,DNM1L,DUT,ELOB,EPRS1,GEMIN5,HCFC1,HSPA8,IKBKG,KPNA3,LPXN,LYN,NCAM1,NCLN,NDUFA10,NDUFA5,NDUFA8,NDUFB10,NUP210,PARK7,PICALM,PML,PPP2R1A,PTK2B,RACK1,RPS3,SLC2A1,SLC9A3R1,SNAP23,STX4,SYK,TFRC,TUBGCP2,TWF2,VAMP3,VAMP8,VASP,VCP,WARS1,WAS,ZW10	59
Cancer,Organismal Injury and Abnormalities	Genitourinary tumor	3.85e-28		-0.121	ABCE1,ABCF1,ABCF2,ABHD10,ACAD9,ACADM,ACADVL,ACAT1,ACBD3,ACIN1,ACLY,ACOT7,ACOX1,ACSL1,ACSL3,ACSL4,ACTG1,ACTN1,ACTN4,ACTR1A,ACTR2,ACTR3,ACY1,ADAR,ADD1,ADH5,ADI1,ADK,ADNP,ADSL,AFG3L2,AGK,AGPS,AHCY,AHNAK,AIFM1,AIP,AK1,AK2,AKR1A1,AKR1B1,AKR7A2,ALAD,ALDH16A1,ALDH18A1,ALDH1B1,ALDH9A1,ALDOA,ALDOC,ALYREF,ANKFY1,ANKHD1/ANKHD1-EIF4EBP3,ANP32B,ANP32E,ANXA1,ANXA11,ANXA2,ANXA5,ANXA6,ANXA7,AP1B1,AP1S2,AP2A1,AP2…	1060
Neurological Disease,Organismal Injury and Abnormalities	Progressive encephalopathy	2e-18		-0.115	ACLY,AIFM1,AIMP2,ANP32A,ANXA1,ANXA11,ANXA2,ANXA5,AP1S2,ARHGDIB,ATP1A1,ATP5F1A,ATP5PB,ATP6V1E1,BAX,CALM1 (includes others),CANX,CAPN1,CAPN2,CAPZB,CASP1,CBS/CBSL,CCT2,CD36,CDK1,CEBPA,CELF2,CFL1,CHCHD2,CLUH,COMT,COPE,CSE1L,CSTB,CTSB,DBNL,DCD,DCTN1,DDX46,DHCR24,DHODH,DHX9,DNAJC13,DNM1L,DPYSL2,EEF1A1,EEF1G,EEF2,EIF2A,EIF2B3,EIF2S1,EIF4A1,EIF4G1,EPRS1,ERLIN1,EZR,FARSB,FASN,FDFT1,FDPS,FH,FUBP1,FUS,G3BP1…	185
Cancer,Hematological Disease,Organismal Injury and Abnormalities	Neoplasia of blood cells	9.89e-21		-0.11	ACSL1,ACSL3,ACSL4,ACTG1,ADAR,ADSL,AHNAK,AIFM1,AIMP1,ALDH9A1,ANKFY1,ANKHD1/ANKHD1-EIF4EBP3,ANP32E,ANXA1,ANXA11,ANXA2,ANXA4,ANXA5,ANXA6,ANXA7,APEX1,ARHGAP1,ARHGAP17,ARHGEF1,ARID1A,ATIC,ATL2,ATP5F1A,ATP6V1A,ATP6V1B2,ATP6V1E1,ATP6V1H,B2M,BAG2,BASP1,BAX,BCLAF1,BID,BST2,BTK,BUB3,BZW2,CA2,CAD,CALR,CAPN2,CAPZB,CASP1,CAT,CBFB,CCT3,CCT7,CD36,CDK1,CDK6,CEBPA,CELF2,CFL1,CHCHD3,CHORDC1,CKAP5,CLUH,COA6,COMT,CO…	506
Cancer,Gastrointestinal Disease,Organismal Injury and Abnormalities	Large intestine neoplasm	5.88e-27		-0.103	ABCE1,ABCF1,ABCF2,ACAA2,ACAD9,ACADM,ACADVL,ACAT1,ACBD3,ACIN1,ACLY,ACO2,ACOT7,ACOX1,ACSL1,ACSL4,ACTG1,ACTN1,ACTN4,ACTR1A,ACY1,ADAR,ADD1,ADK,ADNP,ADSL,AFG3L2,AGK,AGPS,AHCY,AHNAK,AHSA1,AIFM1,AIMP1,AIP,AKR1A1,AKR1B1,AKR7A2,ALAD,ALDH16A1,ALDH18A1,ALDH1B1,ALDH9A1,ALDOA,ALYREF,ANKFY1,ANKHD1/ANKHD1-EIF4EBP3,ANP32E,ANXA1,ANXA11,ANXA2,ANXA4,ANXA5,ANXA6,ANXA7,AP1B1,AP2A1,AP2B1,APEH,APEX1,API5,APMAP,APOBR,AR…	1119
Infectious Diseases	Replication of RNA virus	5.51e-38		-0.094	ABCE1,ADAR,AGTRAP,ANXA5,ANXA6,ARCN1,ARF1,ARHGDIB,ATP1B3,ATP2A2,ATP6V1A,ATP6V1B2,B2M,BAX,BST2,BTF3,CAD,CASP1,CCNK,CD81,CDC42,CDC5L,CES1,CHMP4B,CLUH,COPA,COPB1,COPB2,COPG1,CREB1,CSE1L,CTBP1,CUL3,DDB1,DDX1,DDX3X,DDX5,DDX6,DHX9,DNAJA1,EEF1A1,EIF2S1,EIF3A,EIF3C,EIF3E,EIF3G,EIF3L,EIF4A3,FASN,FDPS,FERMT3,G3BP1,G6PD,HMGB1,HNRNPA1,HNRNPH3,HNRNPL,HNRNPM,HRAS,HSP90AA1,HSP90AB1,HSPD1,ILF3,KIF11,KPNB1,LONP1,M…	153
Cell Death and Survival	Cell death of immune cells	2.96e-09		-0.092	ACAT1,AIFM1,AIMP1,ANXA1,ARHGEF1,ATG3,BAG2,BAX,BID,BTK,CASP1,CAST,CAT,CCAR1,CD81,CDC42,CDK1,CEBPA,COMT,CORO1A,CREB1,CRKL,CTSB,DCK,DEK,DFFA,DIABLO,DOCK8,EIF4B,EZR,FKBP8,FUS,GAPDH,GLS,GNAS,H1-2,HCLS1,HMGB1,HRAS,HSP90AB1,HSPA5,ICOSLG/LOC102723996,IKBKG,INPP5D,IRF8,ITGA5,ITGB1,ITGB2,ITPR1,LAT2,LGALS1,LYN,MAPK14,MAVS,MIF,MSH2,MVP,NAMPT,NCEH1,NME1,OGT,PARP1,PCNA,PDCD5,PDIA3,PDK1,PIK3AP1,PIN1,PNP,PNPT1,P…	111
Cell Death and Survival	Cell death of leukemia cell lines	1.76e-12		-0.091	AIFM1,AIMP1,B2M,BAX,BID,CALR,CAT,CBR1,CCAR1,CEBPA,CTSB,CTSG,CYCS,DFFA,DIABLO,DNM1L,EIF2A,EIF2S2,EIF4B,EZR,GAPDH,GLO1,GLS,GSTP1,HCLS1,HSPA1A/HSPA1B,HSPA8,HSPB1,IKBKG,IMMT,ITGB1,ITPR1,LGALS1,LYN,MAPK14,MSN,MTDH,NOL6,NPC2,NPM1,OGT,PAK2,PARP1,PHB2,PKM,PML,PPIA,PPP1CA,PRKCD,PTPN6,PTPRC,PYCARD,RAC1,RAD21,RPS19,RPS6KA1,S100A8,S100A9,SAR1A,SBDS,SHC1,SPN,STING1,STMN1,STOML2,SYNCRIP,TOP1,TPT1,TUBB6,TXNRD1,…	74
Cellular Movement	Migration of tumor cell lines	2.25e-13		-0.086	ACSL4,ACTN1,ACTN4,AGK,AHNAK,ALDOA,ANXA1,ANXA2,ARF1,ARFGEF1,ARHGDIB,ARHGEF1,ARHGEF6,ARID1A,ARPC2,ASNS,BSG,C1QBP,CALR,CALU,CAPN2,CAT,CD36,CD81,CDC42,CEBPA,CLTC,CNDP2,CPNE3,CRKL,CSE1L,CSK,CTBP1,CTBP2,CTNND1,CTSB,CTSZ,DIAPH1,DNM1L,DNM2,DOCK8,DPYSL2,EIF3F,ELAVL1,EZR,FAM120A,FASN,FH,FLNA,FLNB,GMFG,GNAI3,GNAS,GOLPH3,GPI,GRN,HDGF,HNRNPA2B1,HNRNPK,HRAS,HSP90AA1,HSP90B1,HSPA1A/HSPA1B,HSPA9,ILF3,IPO7,IQGAP1…	168
Cell Death and Survival	Cell death of blood cells	1.63e-10		-0.079	ACAT1,AIFM1,AIMP1,AIP,ANXA1,ARHGEF1,ATG3,BAG2,BAX,BID,BTK,CASP1,CAST,CAT,CCAR1,CD81,CDC42,CDK1,CEBPA,COMT,CORO1A,CREB1,CRKL,CTSB,DCK,DEK,DFFA,DIABLO,DOCK8,EIF4B,EZR,FKBP8,FUS,GAPDH,GLS,GNAS,H1-2,HCLS1,HDAC2,HMGB1,HRAS,HSP90AB1,HSPA5,HSPA9,ICOSLG/LOC102723996,IKBKG,INPP5D,IRF8,ITGA5,ITGB1,ITGB2,ITPR1,LAT2,LGALS1,LYN,MAPK14,MAVS,MIF,MSH2,MVP,NAMPT,NCEH1,NME1,OGT,PARP1,PCBP2,PCNA,PDCD5,PDIA3,PDK1,PF…	121
Cancer,Hematological Disease,Organismal Injury and Abnormalities	Myeloid or lymphoid neoplasm	2.18e-20		-0.071	ACSL1,ACSL3,ACSL4,ACTG1,ADAR,ADSL,AHNAK,AIFM1,AIMP1,ALDH9A1,ANKFY1,ANKHD1/ANKHD1-EIF4EBP3,ANP32E,ANXA1,ANXA11,ANXA2,ANXA4,ANXA5,ANXA6,ANXA7,APEX1,ARHGAP1,ARHGAP17,ARHGEF1,ARID1A,ATIC,ATL2,ATP5F1A,ATP6V1A,ATP6V1B2,ATP6V1E1,ATP6V1H,B2M,BAG2,BASP1,BAX,BCLAF1,BST2,BTK,BUB3,BZW2,CA2,CAD,CALR,CAPN2,CAPZB,CASP1,CAT,CBFB,CCT3,CCT7,CD36,CDK1,CDK6,CEBPA,CELF2,CFL1,CHCHD3,CHORDC1,CKAP5,CLUH,COA6,COMT,COPS4,…	505
Immunological Disease	Hypersensitive reaction	9.19e-12		-0.066	ACADVL,ACO2,AHCY,AHNAK,ALDOA,ANXA1,ANXA5,ARCN1,BTK,CALR,CAPG,CAPZB,CAT,CBR1,CD81,CFL1,CORO1A,CORO1B,CPNE1,CTSB,CTSZ,DBN1,DCD,DPYSL2,EEF1A1,EIF1,EIF3E,ENO1,FABP5,FKBP1A,FKBP4,FKBP8,FLNA,GAPDH,GARS1,GRK2,GRSF1,GSTO1,HLA-A,HNMT,HNRNPAB,HNRNPR,HSPA1A/HSPA1B,HSPA5,ICOSLG/LOC102723996,IDE,ITGB2,JPT1,KIF5B,LGALS1,LTA4H,LYN,MIF,MKI67,MSN,MYH9,NAPA,P4HB,PDIA3,PHGDH,PITPNB,PPIA,PPP3CA,PRDX1,PRDX6,PSAP,PSME…	93
Cell Death and Survival	Neuronal cell death	5.11e-11		-0.061	AARS1,ADNP,AIFM1,AIMP2,ANP32A,AP2B1,ARHGAP1,BAG6,BAX,BID,CAPN1,CAPN2,CAPRIN1,CASP1,CAST,CAT,CDC42,CDK1,CDK6,CHMP4B,CIAPIN1,COQ9,CORO1A,CREB1,CTSB,CTSZ,CYCS,DFFA,DIABLO,DNM1L,EIF2A,EIF2S1,EIF4G1,ELP1,FKBP1A,FUS,G6PD,GAPDH,GBE1,GLUD1,GPI,GPX1,GRK2,GRN,GSR,HDGF,HIP1,HK2,HLA-A,HMGB1,HMGB2,HMOX2,HPRT1,HRAS,HSD17B10,HSP90AB1,HSPA5,HSPB1,HSPD1,HSPH1,HYOU1,IDE,IKBKG,ITGA5,ITGB1,ITPR1,LDHA,LGALS1,MAPK1,MA…	126
Inflammatory Response	Immune response of cells	5.53e-13		-0.047	ABCF1,ACTR2,ACTR3,AHSA1,ANXA1,ANXA5,ARPC2,ARPC3,ATG3,BAX,BTK,CALR,CAPG,CASP1,CAT,CD36,CDC42,CLTC,CNN2,CORO1A,CORO1C,CSK,CTSB,CTSG,CYFIP1,CYRIB,DDX3X,DNM1L,DNM2,DOCK8,EHD1,ERP44,FBP1,FERMT3,FLNA,GAPDH,GNAI2,GNAS,GRB2,GRN,HMGB1,HSP90AA1,HSP90B1,HSPA8,HSPB1,ICOSLG/LOC102723996,IDH1,IKBKG,INPP5D,IRF8,ITGB1,ITGB2,LGALS1,LMAN2,LYN,MAPK1,MAPK14,MAVS,MEF2D,MIF,MSH2,MTA2,MYH9,NAMPT,NANS,NPM1,OTUB1,PARP1,P…	120
Cancer,Organismal Injury and Abnormalities,Reproductive System Disease	Breast cancer	1.2e-22		-0.043	ABHD10,ACADVL,ACBD3,ACIN1,ACOX1,ADK,ADNP,AIFM1,AK1,AKR1B1,AKR7A2,ALDH1B1,ALDOA,ALDOC,ANP32B,ANXA1,ANXA11,APOBR,ARFGEF1,ARHGAP45,ARHGDIA,ARHGDIB,ARHGEF1,ARHGEF2,ARID1A,ARMT1,ARPC5,ARPC5L,ASF1B,ATAD3A,ATL3,ATP1A1,ATP5F1A,ATP5F1C,ATP5PF,BAX,BCCIP,BCLAF1,BLVRA,BSG,BTF3,BUB3,C1QBP,CAD,CALM1 (includes others),CANX,CAPN1,CAPN2,CAPZA2,CAPZB,CARM1,CAST,CAT,CBFB,CBS/CBSL,CBX3,CCT3,CDC42,CDC5L,CDK1,CDK6,CEB…	442
Cancer,Organismal Injury and Abnormalities,Reproductive System Disease	Breast or ovarian cancer	1.85e-19		-0.043	ABCF2,ABHD10,ACADVL,ACBD3,ACIN1,ACOX1,ACTG1,ACTN4,ACTR2,ADK,ADNP,AGK,AHNAK,AIFM1,AK1,AKR1A1,AKR1B1,AKR7A2,ALDH16A1,ALDH1B1,ALDOA,ALDOC,ANP32B,ANXA1,ANXA11,AP1B1,APEH,APOBR,ARFGEF1,ARHGAP45,ARHGDIA,ARHGDIB,ARHGEF1,ARHGEF2,ARID1A,ARMT1,ARPC5,ARPC5L,ASF1B,ATAD3A,ATIC,ATL3,ATP13A1,ATP1A1,ATP5F1A,ATP5F1C,ATP5PF,ATP6V1B2,B2M,BAG6,BAX,BCCIP,BCLAF1,BICD2,BLVRA,BSG,BTF3,BUB3,C1QBP,CAD,CALM1 (includes othe…	552
Cancer,Organismal Injury and Abnormalities	Multiple cancers	1.75e-22		-0.043	ABCF2,ABHD10,ACADVL,ACBD3,ACIN1,ACOX1,ACTG1,ACTN4,ACTR2,ADK,ADNP,AGK,AHNAK,AIFM1,AK1,AKR1A1,AKR1B1,AKR7A2,ALDH16A1,ALDH1B1,ALDOA,ALDOC,ANP32B,ANXA1,ANXA11,ANXA5,AP1B1,APEH,APOBR,ARFGEF1,ARHGAP45,ARHGDIA,ARHGDIB,ARHGEF1,ARHGEF2,ARID1A,ARMT1,ARPC5,ARPC5L,ASF1B,ATAD3A,ATIC,ATL3,ATP13A1,ATP1A1,ATP5F1A,ATP5F1C,ATP5PF,ATP6V1B2,ATP6V1E1,B2M,BAG6,BAX,BCCIP,BCLAF1,BICD2,BLVRA,BSG,BTF3,BUB3,C1QBP,CA2,CAD,C…	575
RNA Post-Transcriptional Modification	Processing of rRNA	1.09e-26		-0.027	BOP1,DDX27,DDX5,DIS3,DKC1,EXOSC1,EXOSC2,EXOSC4,EXOSC6,EXOSC7,EXOSC8,EXOSC9,FBL,HEATR1,LOC102724159/PWP2,MTREX,NOL11,NOL6,NOLC1,NOP56,NOP58,NPM1,PELP1,RPL11,RPL14,RPL5,RPL7,RPS14,RPS16,RPS19,RPS2,RPS24,RPS27,RPS28,RPS6,RPS7,RPS9,RRP9,SBDS,SNU13,TBL3,TRMT112,UTP14A,WDR12,WDR74,XRN2	46
Cellular Function and Maintenance	Engulfment of blood cells	7.97e-12		-0.011	ACTR2,ACTR3,AHSA1,ANXA1,ANXA5,ARPC2,ARPC3,BTK,CALR,CAPG,CD36,CDC42,CNN2,CTNND1,CYFIP1,CYRIB,ERP44,FERMT3,GNAI2,GRN,GSTP1,HMGB1,HYOU1,ICOSLG/LOC102723996,INPP5D,IRF8,ITGB2,LYN,M6PR,MAPK1,MAPK14,MEF2D,MIF,MTA2,NANS,NPM1,PLAUR,PPP6R1,PRKCD,PTPN6,PTPN7,PTPRC,RAB11A,RAC1,RAC2,RHOA,RHOG,RPS6KA1,RPS6KA3,S100A9,SRSF6,STT3A,STUB1,SYK,TLN1,UBE2L3,WAS,WASF2,WNK1	59
Nucleic Acid Metabolism,Small Molecule Biochemistry	Synthesis of nucleoside 5'-phosphate	7.93e-11		0	ADSL,ADSS2,DUT,GMPS,HPRT1,IMPDH1,PPA1,PRPS1,PRPS2,SHMT1,TYMS,UMPS	12
Cell Signaling,DNA Replication, Recombination, and Repair,Nucleic Acid Metabolism,Small Molecule Biochemistry	Hydrolysis of GTP	8.38e-12		0.003	ANXA7,CALR,CDC42,CDK1,DNM1L,EIF5,GNAI2,GNAS,GNB1,IPO5,NME1,PTK2B,RAB2A,RAB7A,RAC1,RAC2,RAN,RANBP1,RANBP2,RANGAP1,RHOA,STMN1,XPO1	23
Molecular Transport	Export of molecule	4.14e-18		0.012	ACAT1,ACSL1,ALYREF,ANXA6,BCAP31,BSG,CALR,CANX,CD36,CDC42,CES1,CPSF2,CUL3,DDX19B,DDX39B,EIF4A3,EIF5A,ELAVL1,FIP1L1,HNRNPA2B1,HRAS,HSPA9,KHDRBS1,LAMTOR1,LETM1,MAGOH,MAPK1,MSN,MVP,NCEH1,NPC2,NUP107,NUP153,NUP155,NUP160,NUP205,NUP210,NUP214,NUP35,NUP37,NUP50,NUP54,NUP58,NUP88,NUP93,NUP98,NUTF2,PARP1,POLDIP3,RAC1,RAE1,RAN,RANBP2,RBM8A,RHOA,S100A8,S100A9,SAR1A,SCP2,SEC13,SEH1L,SLC1A5,SLC25A1,SLC7A5,SP1…	81
DNA Replication, Recombination, and Repair,Nucleic Acid Metabolism,Small Molecule Biochemistry	Hydrolysis of nucleotide	7.6e-19		0.026	ANXA7,ATP1A1,CALR,CCT4,CCT5,CDC42,CDK1,DNM1L,EIF4B,EIF5,GNAI2,GNAS,GNB1,HMGB1,HSPA5,HSPD1,IPO5,ITPA,MAPK1,NME1,NUDT5,PSMC2,PTK2B,RAB2A,RAB7A,RAC1,RAC2,RAN,RANBP1,RANBP2,RANGAP1,RHOA,RUVBL1,RUVBL2,SMARCA4,SMARCA5,SNRNP200,SOD1,STMN1,UBA1,USP14,VCP,XPO1	43
Cellular Assembly and Organization	Organization of organelle	3.35e-17		0.033	ACTN1,ADNP,AFG3L2,ALDOA,ANXA2,ARF1,ARFGEF1,ARHGAP17,ARHGAP4,ARHGEF2,ARID1A,ATL2,ATL3,ATP2A2,ATP5F1B,BAX,CAPZB,CDC42,CEBPA,CEP170,CFL1,CHCHD3,CHMP4B,CLTC,CLUH,CORO1A,CORO1B,CORO7/CORO7-PAM16,CSK,CTNND1,CYCS,DBN1,DNAJC13,DNM1L,DPYSL2,EMD,FKBP1A,FLNA,GAA,GAPDH,GOLPH3,GORASP2,GRN,H1-5,HCFC1,HDAC2,HSD17B10,HSP90AB1,INPPL1,ITGB1,ITPA,LAMTOR1,LCP1,LMAN1,LMNA,LMNB2,LONP1,MAPK14,MAPRE1,MRE11,MSN,MYBPH,MYH…	131
DNA Replication, Recombination, and Repair,Energy Production,Nucleic Acid Metabolism,Small Molecule Biochemistry	Hydrolysis of ATP	2.87e-10		0.038	ATP1A1,CCT4,CCT5,CDK1,EIF4B,HMGB1,HSPA5,HSPD1,MAPK1,PSMC2,RUVBL1,RUVBL2,SMARCA4,SMARCA5,SNRNP200,SOD1,UBA1,USP14,VCP	19
Cancer,Gastrointestinal Disease,Organismal Injury and Abnormalities	Colorectal tumor	5.41e-15		0.041	ABCE1,ABCF2,ACAD9,ACADM,ACADVL,ACAT1,ACBD3,ACIN1,ACLY,ACO2,ACOT7,ACOX1,ACSL1,ACSL4,ACTG1,ACTN1,ADAR,ADD1,ADK,ADNP,ADSL,AFG3L2,AHCY,AHNAK,AIMP1,AKR1B1,AKR7A2,ALDH16A1,ALDH1B1,ALDOA,ALYREF,ANKFY1,ANKHD1/ANKHD1-EIF4EBP3,ANP32E,ANXA1,ANXA11,ANXA2,ANXA4,ANXA5,ANXA7,AP2A1,AP2B1,APEH,APEX1,API5,APOBR,ARFGAP2,ARFGEF1,ARHGAP1,ARHGAP4,ARHGAP45,ARHGDIA,ARHGEF2,ARHGEF6,ARID1A,ARMT1,ASNS,ASS1,ATG3,ATIC,ATL2,A…	723
Protein Synthesis	Translation of protein	5.32e-63		0.043	ABCF1,APEH,APEX1,BPNT1,BTK,CALR,CAPRIN1,CKAP5,CNBP,CNOT1,CYFIP1,DAP3,DARS1,DDX3X,DDX6,DHPS,DHX9,DKC1,EEF1A1,EIF1,EIF1AX,EIF2A,EIF2B3,EIF2S1,EIF2S2,EIF2S3,EIF3A,EIF3B,EIF3C,EIF3D,EIF3E,EIF3F,EIF3G,EIF3H,EIF3I,EIF3J,EIF3L,EIF3M,EIF4A1,EIF4A3,EIF4B,EIF4G1,EIF4G2,EIF4H,EIF5,EIF5A,EIF5B,ELAVL1,EPRS1,ETF1,FARSB,FUS,FXR1,GAPDH,GEMIN5,GSPT1,HNRNPK,HSPA1A/HSPA1B,HSPA5,HSPB1,IGF2BP2,ILF3,ITGB1,MARS1,METAP1…	152
Cell-To-Cell Signaling and Interaction,Cellular Function and Maintenance,Inflammatory Response	Phagocytosis of cells	6.04e-17		0.051	ABCF1,ACTR2,ACTR3,AHSA1,ANXA1,ANXA5,ARPC2,ARPC3,ATG3,BTK,CALR,CAPG,CAT,CD36,CDC42,CLTC,CNN2,CORO1A,CORO1C,CSK,CYFIP1,CYRIB,DDX3X,DNM2,EHD1,ERP44,FERMT3,FLNA,GNAI2,GRB2,GRN,HMGB1,HSPA8,ICOSLG/LOC102723996,IDH1,INPP5D,IRF8,ITGB1,ITGB2,LMAN2,LYN,MAPK1,MAPK14,MEF2D,MIF,MTA2,MYH9,NANS,NPM1,PFN1,PKM,PLAUR,PPP6R1,PRKCD,PSMD4,PTPN6,PTPN7,PTPRC,PYCARD,RAB11A,RAB27A,RAC1,RAC2,RACK1,RALA,RHOA,RHOG,RPS6KA1,R…	87
Cancer,Organismal Injury and Abnormalities	Genitourinary adenocarcinoma	3.75e-10		0.069	ABCE1,ABCF1,ABCF2,ACADM,ACADVL,ACAT1,ACIN1,ACLY,ACOT7,ACOX1,ACSL1,ACSL3,ACSL4,ACTG1,ACTN1,ACTN4,ACTR1A,ACTR2,ACY1,ADAR,ADD1,ADH5,ADNP,ADSL,AFG3L2,AGK,AGPS,AHCY,AHNAK,AIFM1,AKR1A1,AKR1B1,ALDH16A1,ALDH18A1,ALDH1B1,ANKFY1,ANKHD1/ANKHD1-EIF4EBP3,ANP32B,ANP32E,ANXA1,ANXA11,ANXA2,ANXA5,ANXA6,AP1B1,AP1S2,AP2B1,APEH,APEX1,API5,APOBR,ARCN1,ARF1,ARFGAP2,ARFGEF1,ARHGAP4,ARHGAP45,ARHGEF1,ARHGEF6,ARID1A,ARL8B…	816
Cancer,Organismal Injury and Abnormalities	Lymphohematopoietic cancer	3.26e-20		0.077	ACSL1,ACSL3,ACSL4,ACTG1,ADAR,ADK,ADSL,AHNAK,AIFM1,AIMP1,ALDH9A1,ANKFY1,ANKHD1/ANKHD1-EIF4EBP3,ANP32E,ANXA1,ANXA11,ANXA2,ANXA4,ANXA5,ANXA6,ANXA7,APEX1,ARHGAP1,ARHGAP17,ARHGEF1,ARID1A,ATIC,ATL2,ATP5F1A,ATP6V1A,ATP6V1B2,ATP6V1E1,ATP6V1H,B2M,BAG2,BASP1,BAX,BCLAF1,BST2,BTK,BUB3,BZW2,CA2,CAD,CALR,CAPN2,CAPZB,CAT,CBFB,CCT3,CCT7,CD36,CDK1,CDK6,CEBPA,CELF2,CFL1,CHCHD3,CKAP5,CLUH,COA6,COMT,COPS4,CORO1A,CPN…	505
Protein Synthesis	Expression of protein	8.31e-58		0.116	ABCF1,ANXA1,APEH,APEX1,ARHGEF2,BPNT1,BTK,CALR,CAPRIN1,CBS/CBSL,CKAP5,CNBP,CNOT1,CREB1,CYFIP1,DAP3,DARS1,DDX3X,DDX6,DHPS,DHX9,DKC1,EEF1A1,EIF1,EIF1AX,EIF2A,EIF2B3,EIF2S1,EIF2S2,EIF2S3,EIF3A,EIF3B,EIF3C,EIF3D,EIF3E,EIF3F,EIF3G,EIF3H,EIF3I,EIF3J,EIF3L,EIF3M,EIF4A1,EIF4A3,EIF4B,EIF4G1,EIF4G2,EIF4H,EIF5,EIF5A,EIF5B,ELAVL1,EPRS1,ETF1,FARSB,FUS,FXR1,GAPDH,GEMIN5,GSPT1,HNRNPK,HSPA1A/HSPA1B,HSPA5,HSPB1,IG…	162
Cancer,Hematological Disease,Organismal Injury and Abnormalities	Hematologic cancer	3.14e-20		0.126	ACSL1,ACSL3,ACSL4,ACTG1,ADAR,ADK,ADSL,AHNAK,AIFM1,AIMP1,ALDH9A1,ANKFY1,ANKHD1/ANKHD1-EIF4EBP3,ANP32E,ANXA1,ANXA11,ANXA2,ANXA4,ANXA5,ANXA6,ANXA7,APEX1,ARHGAP1,ARHGAP17,ARHGEF1,ARID1A,ATIC,ATL2,ATP5F1A,ATP6V1A,ATP6V1B2,ATP6V1E1,ATP6V1H,B2M,BAG2,BASP1,BAX,BCLAF1,BST2,BTK,BUB3,BZW2,CA2,CAD,CALR,CAPN2,CAPZB,CAT,CBFB,CCT3,CCT7,CD36,CDK1,CDK6,CEBPA,CELF2,CFL1,CHCHD3,CKAP5,CLUH,COA6,COMT,COPS4,CORO1A,CPN…	503
Cancer,Organismal Injury and Abnormalities	Adenocarcinoma	4.2e-38		0.136	ABCE1,ABCF1,ABCF2,ACAA2,ACAD9,ACADM,ACADVL,ACAT1,ACAT2,ACBD3,ACIN1,ACLY,ACO2,ACOT7,ACOX1,ACP1,ACSL1,ACSL3,ACSL4,ACTG1,ACTN1,ACTN4,ACTR1A,ACTR2,ACTR3,ACY1,ADAR,ADD1,ADH5,ADK,ADNP,ADSL,AFG3L2,AGK,AGPS,AHCY,AHNAK,AHSA1,AIFM1,AIP,AKR1A1,AKR1B1,AKR7A2,ALAD,ALDH16A1,ALDH18A1,ALDH1B1,ALDH9A1,ALDOA,ALDOC,ANKFY1,ANKHD1/ANKHD1-EIF4EBP3,ANP32A,ANP32B,ANP32E,ANXA1,ANXA11,ANXA2,ANXA4,ANXA5,ANXA6,AP1B1,AP1S2,A…	1269
Cell Signaling	Viral life cycle	6.21e-17		0.162	ADAR,BST2,CHMP4B,DDX5,ILF3,KPNA2,MAVS,NUP107,NUP153,NUP155,NUP160,NUP205,NUP210,NUP214,NUP35,NUP37,NUP50,NUP54,NUP58,NUP88,NUP93,NUP98,PDCD6IP,PIN1,PPIA,PPIB,RAE1,RAN,RANBP1,RANBP2,RCC1,RPS27A,SEC13,SEH1L,TNPO3,TPR,TSG101,TXN,UBE2I,VPS4B,VTA1,XPO1,ZC3HAV1	43
Cancer,Organismal Injury and Abnormalities,Respiratory Disease	Advanced lung cancer	5.26e-10		0.172	ANXA1,ANXA2,ARID1A,ATIC,B2M,CALU,CDK6,CTNND1,CTSB,CTSG,CTSZ,EEF1A1,EIF4A1,FDFT1,FDPS,FKBP1A,G3BP2,GART,GSTP1,HRAS,HSP90AA1,HSP90AB1,HSP90B1,HSPA1A/HSPA1B,ITGB1,LGALS1,LYN,MAP4,MYBPH,MYL12A,PARP1,PDK1,PML,POR,PPIA,PRDX2,PTK2B,RHOA,RPL7,RPS11,RPS27A,RPS6,RRM1,RRM2,SMARCA4,SND1,SSBP1,TMSB10/TMSB4X,TOP1,TPT1,TUBA1C,TUBA4A,TUBB4B,TUBG2,TYMS,YWHAE	56
Cancer,Organismal Injury and Abnormalities	Lymphoreticular neoplasm	7.4e-20		0.195	ACSL1,ACSL3,ACSL4,ADAR,ADSL,AHNAK,AIFM1,AIMP1,ALDH9A1,ANKFY1,ANKHD1/ANKHD1-EIF4EBP3,ANP32E,ANXA1,ANXA11,ANXA2,ANXA4,ANXA6,ANXA7,APEX1,ARHGAP1,ARHGAP17,ARHGEF1,ARID1A,ATIC,ATL2,ATP5F1A,ATP6V1A,ATP6V1B2,ATP6V1E1,ATP6V1H,B2M,BAG2,BASP1,BAX,BCLAF1,BST2,BTK,BUB3,BZW2,CAD,CALR,CAPN2,CAPZB,CASP1,CBFB,CCT3,CCT7,CD36,CDK1,CDK6,CEBPA,CELF2,CHCHD3,CHORDC1,CKAP5,CLUH,COA6,COMT,COPS4,CORO1A,CPNE1,CPPED1,CPT2,…	458
Free Radical Scavenging	Synthesis of reactive oxygen species	2.77e-15		0.199	ACOX1,AFG3L2,AGTRAP,AIFM1,AKR1B1,ANXA1,ANXA2,ARHGDIA,ARHGDIB,ARHGEF1,BAX,BID,CANX,CAT,CBR1,CBS/CBSL,CD36,CDC42,CLIC1,CSTB,CTSG,DECR1,DHCR24,DHODH,DLST,DNM1L,DNM2,DPP3,ERO1A,FBP1,FLNA,G6PD,GNAS,GPX1,GRK2,GRN,GSTP1,HADHA,HK2,HMGB1,HNRNPK,HRAS,HSD17B10,HSP90AB1,HSPA9,HSPB1,IDH1,IMMT,IQGAP1,ITGA5,ITGB1,ITGB2,LDHA,LETM1,LONP1,LYN,MACROH2A1,MAPK1,MAPK14,MEF2D,MIF,NAMPT,NCF4,NDUFS1,PARK7,PDK1,PGAM5,PHB,…	107
Infectious Diseases	Replication of virus	1.76e-40		0.21	ABCE1,ADAR,AGTRAP,ANXA5,ANXA6,ARCN1,ARF1,ARHGDIB,ATP1B3,ATP2A2,ATP5F1B,ATP6V1A,ATP6V1B2,B2M,BAX,BST2,BTF3,CAD,CASP1,CAT,CCNK,CD81,CDC42,CDC5L,CES1,CHMP4B,CLUH,COPA,COPB1,COPB2,COPG1,CREB1,CSE1L,CTBP1,CTBP2,CUL3,DDB1,DDX1,DDX3X,DDX5,DDX6,DEK,DHX9,DNAJA1,EEF1A1,EIF2S1,EIF3A,EIF3C,EIF3E,EIF3G,EIF3L,EIF4A3,FASN,FDPS,FERMT3,FUBP1,G3BP1,G6PD,GRK2,HDAC2,HMGB1,HNRNPA1,HNRNPH3,HNRNPL,HNRNPM,HRAS,HSP90AA1,…	167
RNA Damage and Repair	Decay of mRNA	1.12e-50		0.218	EIF3E,EIF4A3,EIF4G1,ETF1,GSPT1,HNRNPD,MAGOH,NCL,PABPC1,PPP2CA,PPP2R1A,PPP2R2A,PYM1,RBM8A,RPL10A,RPL11,RPL12,RPL13,RPL13A,RPL14,RPL15,RPL18,RPL18A,RPL19,RPL21,RPL22,RPL23,RPL23A,RPL24,RPL3,RPL30,RPL32,RPL4,RPL5,RPL6,RPL7,RPL7A,RPL8,RPL9,RPLP0,RPLP1,RPLP2,RPS10,RPS11,RPS12,RPS13,RPS14,RPS15A,RPS16,RPS18,RPS19,RPS2,RPS20,RPS24,RPS25,RPS26,RPS27,RPS27A,RPS28,RPS3,RPS3A,RPS4X,RPS5,RPS6,RPS7,RPS8,RPS9,…	69
Cell-To-Cell Signaling and Interaction,Cellular Function and Maintenance,Inflammatory Response	Phagocytosis of blood cells	5.1e-10		0.237	ACTR2,ACTR3,AHSA1,ANXA1,ANXA5,ARPC2,ARPC3,BTK,CALR,CAPG,CD36,CDC42,CNN2,CYFIP1,CYRIB,ERP44,FERMT3,GNAI2,GRN,HMGB1,ICOSLG/LOC102723996,INPP5D,IRF8,ITGB2,LYN,MAPK1,MAPK14,MEF2D,MIF,MTA2,NANS,NPM1,PLAUR,PPP6R1,PRKCD,PTPN7,PTPRC,RAB11A,RAC1,RAC2,RPS6KA1,RPS6KA3,S100A9,SRSF6,STT3A,STUB1,SYK,TLN1,UBE2L3,WAS,WASF2	51
Cancer,Hematological Disease,Immunological Disease,Organismal Injury and Abnormalities	B cell cancer	4.35e-22		0.24	ADSL,AHNAK,ANXA1,ANXA11,ANXA2,ANXA4,ANXA5,ANXA6,ARHGAP1,ARHGAP17,ARHGEF1,ARID1A,ATP6V1E1,B2M,BAX,BCLAF1,BTK,BUB3,BZW2,CA2,CAT,CCT3,CD36,CDK1,CDK6,CEBPA,COA6,COMT,CSDE1,CSE1L,CSK,CSTF2,CTBP1,CTBP2,CTSC,CTSG,DCD,DCK,DDB1,DDX3X,DDX46,DEK,DHCR24,DIABLO,DIAPH1,DIS3,DNM1L,DNM2,DPYD,EDC4,EEF1A1,EHD1,EIF1AX,EIF2A,EIF4A1,ELAVL1,ELOC,EWSR1,EXOSC6,FAM120A,FASN,FDFT1,FDPS,FEN1,FKBP1A,FLNA,FUBP1,FUS,G3BP1,GCN…	242
Free Radical Scavenging	Metabolism of reactive oxygen species	3.66e-16		0.244	ACOX1,AFG3L2,AGTRAP,AIFM1,AKR1B1,ANXA1,ANXA2,ARHGDIA,ARHGDIB,ARHGEF1,BAX,BID,CANX,CAT,CBR1,CBS/CBSL,CD36,CDC42,CLIC1,CSTB,CTSG,CYCS,DECR1,DHCR24,DHODH,DLST,DNM1L,DNM2,DPP3,ERO1A,FBP1,FLNA,G6PD,GNAS,GPX1,GRK2,GRN,GSTP1,HADHA,HK2,HMGB1,HNRNPK,HRAS,HSD17B10,HSP90AB1,HSPA9,HSPB1,IDH1,IMMT,IQGAP1,ITGA5,ITGB1,ITGB2,LDHA,LETM1,LONP1,LYN,MACROH2A1,MAPK1,MAPK14,MEF2D,MIF,NAMPT,NCF4,NDUFAF2,NDUFS1,NDUFS3,N…	114
Neurological Disease	Progressive motor neuron disease	4.65e-10		0.246	AIFM1,AIMP2,ANXA1,ANXA11,ANXA2,ANXA5,AP1S2,ARHGDIB,ATP6V1E1,BAG6,BAX,BSG,BST2,CALM1 (includes others),CAPN2,CAPZB,CASP1,CCT2,CD36,CEBPA,CELF2,CHCHD2,COMT,COPE,CSE1L,CTSB,DBNL,DCK,DCTN1,DHCR24,DHODH,DNAJB11,DNAJC13,DOCK8,EEF1A1,EIF2B3,EIF4A1,EIF4G1,ERLIN1,EZR,FARSB,FASN,FDFT1,FDPS,FUBP1,FUS,GNAS,GRN,GSTP1,HMOX2,HNRNPA1,HNRNPA2B1,HNRNPDL,HPRT1,HSPA5,HSPB1,IMPDH1,IMPDH2,JPT1,LDHA,LDHB,M6PR,MAPK1,MAT…	118
Neurological Disease	Progressive motor neuropathy	7.26e-10		0.246	AIFM1,AIMP2,ANXA1,ANXA11,ANXA2,ANXA5,AP1S2,ARHGDIB,ATP6V1E1,BAG6,BAX,BSG,BST2,CALM1 (includes others),CAPN2,CAPZB,CASP1,CCT2,CD36,CEBPA,CELF2,CHCHD2,COMT,COPE,CSE1L,CTSB,DBNL,DCK,DCTN1,DHCR24,DHODH,DNAJB11,DNAJC13,DOCK8,EEF1A1,EIF2B3,EIF4A1,EIF4G1,ERLIN1,EZR,FARSB,FASN,FDFT1,FDPS,FUBP1,FUS,GNAS,GRN,GSTP1,HMOX2,HNRNPA1,HNRNPDL,HPRT1,HSPA5,HSPB1,IMPDH1,IMPDH2,JPT1,LDHA,LDHB,M6PR,MAPK1,MATR3,MDH1,ME…	117
Neurological Disease	Progressive neuropathy	7.5e-10		0.246	AIFM1,AIMP2,ANXA1,ANXA11,ANXA2,ANXA5,AP1S2,ARHGDIB,ATP6V1E1,BAG6,BAX,BSG,BST2,CALM1 (includes others),CAPN2,CAPZB,CASP1,CCT2,CD36,CEBPA,CELF2,CHCHD2,COMT,COPE,CSE1L,CTSB,DBNL,DCK,DCTN1,DHCR24,DHODH,DNAJB11,DNAJC13,DOCK8,EEF1A1,EIF2B3,EIF4A1,EIF4G1,ERLIN1,EZR,FARSB,FASN,FDFT1,FDPS,FUBP1,FUS,GNAS,GRN,GSTP1,HMOX2,HNRNPA1,HNRNPDL,HPRT1,HSPA5,HSPB1,IMPDH1,IMPDH2,JPT1,LDHA,LDHB,M6PR,MAPK1,MATR3,MDH1,ME…	118
Cellular Assembly and Organization,Tissue Development	Fibrogenesis	8.65e-11		0.247	ACTG1,ACTR2,ACTR3,ADD1,AIMP1,ARF1,ARFGEF1,ARHGEF1,ARHGEF2,ARPC2,BOP1,CALR,CAMK2D,CAPN1,CAPZB,CDC42,CDK6,CFL1,CHCHD2,CKAP5,CORO1A,CORO7/CORO7-PAM16,CREB1,CTNND1,CTSB,CUL3,CYRIB,DBN1,DCTN1,DIAPH1,DPYSL2,DRG1,FKBP4,GAA,GNAI2,GNB1,GPI,GRB2,HCLS1,HRAS,HSPA5,HSPB1,INF2,INPPL1,ITGB1,LAMTOR1,LAT2,MAPK1,MAPK14,MAPRE1,MARCKSL1,MIF,NPM1,NUMA1,PAFAH1B1,PAK2,PDCD4,PDCD6IP,PFN1,PIN1,PLAUR,PLOD3,PRKAR1A,PRKCD,P…	93
Cellular Assembly and Organization,Cellular Function and Maintenance	Organization of filaments	1.29e-10		0.256	ACTN1,ADNP,ALDOA,ANXA2,ARF1,ARHGAP17,ARHGAP4,ARHGEF2,ATP2A2,CDC42,CEP170,CFL1,CORO1A,CORO7/CORO7-PAM16,CSK,DBN1,DPYSL2,FKBP1A,FLNA,GAPDH,HSP90AB1,INPPL1,ITGB1,LCP1,MAPK14,MAPRE1,MSN,MYBPH,NUMA1,P3H1,P4HA1,PAFAH1B1,PCM1,PLEC,PLOD3,PPIB,PRMT1,PTK2B,RAB2A,RAC1,RAC2,RBBP4,RHOA,RRBP1,SERPINH1,SH3BP1,SOD1,TUBB,VIM	49
Cancer,Gastrointestinal Disease,Organismal Injury and Abnormalities	Intestinal tumor	3.39e-27		0.259	ABCE1,ABCF1,ABCF2,ACAA2,ACAD9,ACADM,ACADVL,ACAT1,ACBD3,ACIN1,ACLY,ACO2,ACOT7,ACOX1,ACSL1,ACSL4,ACTG1,ACTN1,ACTN4,ACTR1A,ACY1,ADAR,ADD1,ADK,ADNP,ADSL,AFG3L2,AGK,AGPS,AHCY,AHNAK,AHSA1,AIFM1,AIMP1,AIP,AKR1A1,AKR1B1,AKR7A2,ALAD,ALDH16A1,ALDH18A1,ALDH1B1,ALDH9A1,ALDOA,ALYREF,ANKFY1,ANKHD1/ANKHD1-EIF4EBP3,ANP32E,ANXA1,ANXA11,ANXA2,ANXA4,ANXA5,ANXA6,ANXA7,AP1B1,AP2A1,AP2B1,APEH,APEX1,API5,APMAP,APOBR,AR…	1121
Post-Translational Modification	Ubiquitination of protein	2.87e-14		0.299	AIMP2,ATG3,BAG2,BLMH,CAND1,CAPN1,CAST,CBFB,CDK5RAP3,CUL3,DDB1,DNAJA1,ELOB,ELOC,FKBP1A,H2BC13,HLA-A,HSP90AA1,HSP90AB1,HSPA1A/HSPA1B,HSPA5,HSPBP1,HUWE1,LEO1,NPEPPS,NPM1,OGT,OTUB1,PARK7,PCNA,PCNP,PRKDC,PRPF19,PSMA1,PSMA3,PSMA4,PSMA5,PSMA6,PSMA7,PSMB1,PSMB2,PSMB3,PSMB5,PSMB6,PSMB7,PSMB8,PSMB9,PSMC1,PSMC2,PSMC3,PSMC4,PSMC5,PSMC6,PSMD1,PSMD11,PSMD12,PSMD13,PSMD2,PSMD3,PSMD4,PSMD5,PSMD6,PSMD7,PSMD9,PSME…	92
Cancer,Gastrointestinal Disease,Organismal Injury and Abnormalities	Gastrointestinal tumor	2.33e-29		0.303	ABCE1,ABCF1,ABCF2,ACAA2,ACAD9,ACADM,ACADVL,ACAT1,ACBD3,ACIN1,ACLY,ACO2,ACOT7,ACOX1,ACP1,ACSL1,ACSL3,ACSL4,ACTG1,ACTN1,ACTN4,ACTR1A,ACY1,ADAR,ADD1,ADK,ADNP,ADSL,AFG3L2,AGK,AGPS,AHCY,AHNAK,AHSA1,AIFM1,AIMP1,AIP,AKR1A1,AKR1B1,AKR7A2,ALAD,ALDH16A1,ALDH18A1,ALDH1B1,ALDH9A1,ALDOA,ALYREF,ANKFY1,ANKHD1/ANKHD1-EIF4EBP3,ANP32E,ANXA1,ANXA11,ANXA2,ANXA4,ANXA5,ANXA6,ANXA7,AP1B1,AP2A1,AP2B1,APEH,APEX1,API5,APM…	1185
Cancer,Hematological Disease,Organismal Injury and Abnormalities	Malignant myeloid neoplasm	1.53e-09		0.339	ACSL1,ACSL3,ACSL4,AHNAK,AIFM1,ANKFY1,ANKHD1/ANKHD1-EIF4EBP3,ANP32E,ANXA1,ANXA2,APEX1,ARID1A,ATL2,ATP5F1A,ATP6V1A,ATP6V1E1,ATP6V1H,BCLAF1,BTK,CALR,CAPN2,CAPZB,CBFB,CD36,CDK1,CEBPA,CHCHD3,CKAP5,CLUH,CORO1A,CPNE1,CPPED1,CPT2,CSK,CTBP2,CYCS,DAZAP1,DBN1,DCK,DCTN2,DDX1,DDX39B,DDX3X,DDX46,DHX15,DIABLO,DLST,DPF2,DPP3,DPYD,DYNC1H1,ECPAS,EDC4,EEF1A1,EEF1D,EIF2S3,EIF3C,EIF3D,EIF3I,EIF3L,EIF4A1,EIF4G1,EIF5B,…	292
Cell Cycle	Interphase	5.84e-21		0.382	ACIN1,ACTR1A,AGK,ANXA2,BAX,BID,BOP1,BTK,CAMK2D,CARM1,CAT,CBX1,CDC42,CDC5L,CDK1,CDK5RAP3,CDK6,CEBPA,CELF2,CES1,CKAP5,CNDP2,COPS2,CRKL,CSE1L,CSTB,CTNND1,CUL3,DARS1,DCTN1,DCTN2,DDB1,DDX24,DDX3X,DTD1,DYNC1H1,DYNC1I2,EIF3E,ELAC2,ELAVL1,FASN,FEN1,FH,FKBP1A,FLNA,GNL3,GORASP2,GPI,GRB2,GSPT1,GTF2I,HDAC2,HRAS,HSP90AA1,HSPB1,IDH1,ITGA5,ITGB1,KHDRBS1,KIF11,KPNB1,LGALS1,LMNA,LMNB1,MAPK1,MAPK14,MAPRE1,MCM2,MCM…	162
Cellular Assembly and Organization,Tissue Development	Formation of filaments	3.95e-10		0.406	ACTG1,ACTR2,ACTR3,ADD1,AIMP1,ARF1,ARFGEF1,ARHGEF1,ARHGEF2,ARPC2,BOP1,CAPN1,CAPZB,CDC42,CDK6,CFL1,CHCHD2,CKAP5,CORO1A,CORO7/CORO7-PAM16,CREB1,CTNND1,CTSB,CUL3,CYRIB,DBN1,DCTN1,DIAPH1,DPYSL2,DRG1,FKBP4,GNAI2,GNB1,GPI,GRB2,HCLS1,HRAS,HSPA5,HSPB1,INF2,INPPL1,ITGB1,LAMTOR1,LAT2,MAPK1,MAPRE1,MIF,NPM1,NUMA1,PAFAH1B1,PAK2,PDCD6IP,PFN1,PIN1,PLAUR,PLOD3,PRKCD,PTK2B,PYCARD,RAC1,RAP1GDS1,RBBP4,RHOA,ROCK2,RPS…	84
Cellular Assembly and Organization,Tissue Development	Polymerization of filaments	2.3e-09		0.424	ACTR3,ADD1,ARFGEF1,ARPC2,CAPN1,CAPZB,CDC42,CFL1,CKAP5,CORO1A,CORO7/CORO7-PAM16,CYRIB,DBN1,DCTN1,DIAPH1,DRG1,FKBP4,GRB2,HCLS1,INF2,INPPL1,MAPRE1,NUMA1,PFN1,PRKCD,PTK2B,PYCARD,RAC1,RHOA,RPS3,STMN1,TMOD3,TUBA4A,TUBB,TWF2,VASP,VAV1,WAS	38
Cancer,Organismal Injury and Abnormalities	Head and neck cancer	1.46e-57		0.43	ABCE1,ABCF1,ABCF2,ACAA2,ACAD9,ACADM,ACADVL,ACAT1,ACAT2,ACBD3,ACIN1,ACLY,ACO2,ACOT7,ACOX1,ACP1,ACSL1,ACSL3,ACSL4,ACTG1,ACTN1,ACTN4,ACTR1A,ACTR2,ACTR3,ACY1,ADAR,ADD1,ADI1,ADNP,ADSL,AFG3L2,AGK,AGPS,AHCY,AHNAK,AIFM1,AIMP1,AIMP2,AIP,AK2,AK4,AKR1A1,AKR1B1,AKR7A2,ALAD,ALDH16A1,ALDH18A1,ALDH9A1,ALDOC,ALYREF,ANKFY1,ANKHD1/ANKHD1-EIF4EBP3,ANP32A,ANP32B,ANP32E,ANXA1,ANXA11,ANXA2,ANXA5,ANXA6,ANXA7,AP1B1,AP2A…	1260
Cancer,Organismal Injury and Abnormalities	Breast or colorectal cancer	8.48e-28		0.444	ABCE1,ABCF2,ABHD10,ACAD9,ACADM,ACADVL,ACAT1,ACBD3,ACIN1,ACLY,ACO2,ACOT7,ACOX1,ACSL1,ACSL4,ACTG1,ACTN1,ADAR,ADD1,ADK,ADNP,ADSL,AFG3L2,AHCY,AHNAK,AIFM1,AIMP1,AK1,AKR1B1,AKR7A2,ALDH16A1,ALDH1B1,ALDOA,ALDOC,ANKFY1,ANKHD1/ANKHD1-EIF4EBP3,ANP32B,ANP32E,ANXA1,ANXA11,ANXA2,ANXA4,ANXA5,ANXA7,AP2A1,AP2B1,APEH,APEX1,API5,APOBR,ARFGAP2,ARFGEF1,ARHGAP1,ARHGAP4,ARHGAP45,ARHGDIA,ARHGDIB,ARHGEF1,ARHGEF2,ARHGEF6,…	885
Molecular Transport	Transport of molecule	6.56e-22		0.459	ACAT1,ACAT2,ACBD3,ACLY,ACSL1,ACSL3,ACSL4,ACTR1A,AFG3L2,AGK,AIMP1,AIP,AK1,ALYREF,ANP32A,ANXA1,ANXA2,ANXA6,AP1B1,AP1S2,AP2A1,ARCN1,ARF1,ATP13A1,ATP1A1,ATP1B3,ATP2A2,ATP2B1,ATP5F1B,ATP5F1D,ATP5MG,ATP6V1A,ATP6V1B2,ATP6V1C1,ATP6V1E1,ATP6V1H,B2M,BCAP31,BID,BSG,BTK,CA2,CALR,CAMK2D,CAND1,CANX,CASP1,CAT,CD36,CDC42,CDK1,CES1,CFL1,CISD1,CKAP5,CLIC1,CORO1A,CORO7/CORO7-PAM16,CPNE1,CPOX,CPSF2,CPT2,CREB1,CTSG,C…	295
Organismal Injury and Abnormalities	Benign lesion	3.42e-09		0.465	ACSL1,AHNAK,AIP,AK2,ALDH1B1,ALDOA,ALDOC,ANXA1,ANXA2,ANXA5,ANXA7,ARHGDIA,ARHGEF2,ASS1,ATP1A1,ATP2A2,ATP6V1B2,BCLAF1,BID,BLMH,BYSL,CA2,CAD,CALR,CDK1,CEBPA,CLUH,CRYZ,CTNND1,CTSB,CTSC,DAP3,DBN1,DCK,DDX17,DDX24,DDX5,DDX6,DKC1,DNM1L,DPYD,DUT,EPB41L3,FABP5,FDFT1,FDPS,FH,FKBP1A,FLNA,FUBP1,GNAI2,GNAS,GRB2,GSTO1,GSTP1,HCLS1,HLA-A,HMGB1,HMGB2,HNMT,HRAS,HSD17B10,HSP90AB1,HSPA9,HUWE1,IDH1,IDH2,IGF2R,IKBKG,IQG…	170
Cancer,Organismal Injury and Abnormalities	Cancer	2.16e-70		0.469	ABCE1,ABCF1,ABCF2,ABHD10,ACAA2,ACAD9,ACADM,ACADVL,ACAT1,ACAT2,ACBD3,ACIN1,ACLY,ACO2,ACOT7,ACOX1,ACP1,ACSL1,ACSL3,ACSL4,ACTG1,ACTL6A,ACTN1,ACTN4,ACTR1A,ACTR2,ACTR3,ACY1,ADAR,ADD1,ADH5,ADI1,ADK,ADNP,ADSL,AFG3L2,AGK,AGPS,AGTRAP,AHCY,AHNAK,AHSA1,AIFM1,AIMP1,AIMP2,AIP,AK1,AK2,AK4,AKR1A1,AKR1B1,AKR7A2,ALAD,ALDH16A1,ALDH18A1,ALDH1B1,ALDH9A1,ALDOA,ALDOC,ALYREF,ANKFY1,ANKHD1/ANKHD1-EIF4EBP3,ANP32A,ANP32B,…	1458
Cancer,Organismal Injury and Abnormalities,Reproductive System Disease	Mammary tumor	1.24e-25		0.476	ABHD10,ACADVL,ACBD3,ACIN1,ACOX1,ADK,ADNP,AGPS,AIFM1,AK1,AKR1B1,AKR7A2,ALDH1B1,ALDOA,ALDOC,ALYREF,ANP32B,ANXA1,ANXA11,APOBR,ARFGEF1,ARHGAP45,ARHGDIA,ARHGDIB,ARHGEF1,ARHGEF2,ARID1A,ARMT1,ARPC5,ARPC5L,ASF1B,ATAD3A,ATL3,ATP1A1,ATP5F1A,ATP5F1C,ATP5PF,BAX,BCCIP,BCLAF1,BLVRA,BSG,BTF3,BTK,BUB3,C1QBP,CAD,CALM1 (includes others),CANX,CAPN1,CAPN2,CAPZA2,CAPZB,CARM1,CAST,CAT,CBFB,CBS/CBSL,CBX3,CCT3,CDC37,CDC…	468
Post-Translational Modification	Ubiquitination	9.81e-15		0.489	AIMP2,ATG3,BAG2,BLMH,CAND1,CAPN1,CAST,CBFB,CDK5RAP3,CUL3,DDB1,DNAJA1,ELOB,ELOC,FKBP1A,H2BC13,HLA-A,HPRT1,HSP90AA1,HSP90AB1,HSPA1A/HSPA1B,HSPA5,HSPBP1,HUWE1,LEO1,NPEPPS,NPM1,OGT,OTUB1,PARK7,PCBP2,PCNA,PCNP,PRKDC,PRPF19,PSMA1,PSMA3,PSMA4,PSMA5,PSMA6,PSMA7,PSMB1,PSMB2,PSMB3,PSMB5,PSMB6,PSMB7,PSMB8,PSMB9,PSMC1,PSMC2,PSMC3,PSMC4,PSMC5,PSMC6,PSMD1,PSMD11,PSMD12,PSMD13,PSMD2,PSMD3,PSMD4,PSMD5,PSMD6,PSMD…	94
Cancer,Organismal Injury and Abnormalities,Renal and Urological Disease	Renal cancer	1.23e-09		0.5	ABCF1,ACAT1,ACIN1,ACOT7,ACSL3,ADH5,AHNAK,ANKHD1/ANKHD1-EIF4EBP3,ANXA2,ANXA5,ARFGAP2,ARID1A,ASNS,ATP2B1,ATXN2L,B2M,BASP1,BAX,BSG,CAD,CAP1,CBFB,CCT3,CEBPA,CNOT1,CNOT9,CORO7/CORO7-PAM16,CUL3,DDX19B,DDX5,DIS3,DLST,DOCK8,ECHS1,EDC4,EEF1B2,EIF4G2,ELOC,ERLIN2,ESYT1,EWSR1,FABP5,FDFT1,FDPS,FH,FKBP1A,FLNA,FTSJ3,FUBP3,G6PD,GCN1,GEMIN4,GFM1,GLB1,GLRX5,GLS,GNAS,GNB1,GPX1,GRHPR,GSPT1,GSTK1,GSTP1,H1-2,HADHB,HCL…	200
Cancer,Organismal Injury and Abnormalities,Renal and Urological Disease	Renal tumor	9.91e-10		0.5	ABCF1,ACAT1,ACIN1,ACOT7,ACSL3,ADH5,AHNAK,ALYREF,ANKHD1/ANKHD1-EIF4EBP3,ANXA2,ANXA5,ARFGAP2,ARID1A,ASNS,ATP2B1,ATXN2L,B2M,BASP1,BAX,BSG,CAD,CAP1,CBFB,CCT3,CEBPA,CNOT1,CNOT9,COPS2,CORO7/CORO7-PAM16,CUL3,DDX19B,DDX5,DIS3,DLST,DOCK8,ECHS1,EDC4,EEF1B2,EIF4G2,ELOC,ERLIN2,ESYT1,EWSR1,FABP5,FDFT1,FDPS,FH,FKBP1A,FLNA,FTSJ3,FUBP3,G6PD,GCN1,GEMIN4,GFM1,GLB1,GLRX5,GLS,GNAS,GNB1,GPX1,GRHPR,GSPT1,GSTK1,GSTP1,H…	204
Cancer,Organismal Injury and Abnormalities,Renal and Urological Disease	Urinary tract cancer	7.53e-12		0.5	ABCF1,ACAT1,ACIN1,ACOT7,ACSL3,ADH5,AFG3L2,AHNAK,AIP,ALAD,ALDH16A1,ALYREF,ANKHD1/ANKHD1-EIF4EBP3,ANXA2,ANXA5,ANXA7,AP1B1,ARFGAP2,ARID1A,ASNS,ATIC,ATP2B1,ATXN2L,B2M,BASP1,BAX,BCCIP,BCLAF1,BICD2,BSG,BTK,CAD,CALR,CAP1,CASP1,CBFB,CCAR1,CCT3,CD2BP2,CDC37,CEBPA,CELF2,CNOT1,CNOT9,COMMD9,COMT,COPS4,CORO7/CORO7-PAM16,CSK,CSTF2,CUL3,DAZAP1,DDI2,DDX19B,DDX21,DDX46,DDX5,DECR1,DHPS,DHRS9,DHX9,DIS3,DLST,DNAJC13…	336
Cancer,Organismal Injury and Abnormalities,Renal and Urological Disease	Urinary tract tumor	2.69e-11		0.5	ABCF1,ACAT1,ACIN1,ACOT7,ACSL3,ADH5,AFG3L2,AHNAK,AIP,ALAD,ALDH16A1,ALYREF,ANKHD1/ANKHD1-EIF4EBP3,ANXA2,ANXA5,ANXA7,AP1B1,ARFGAP2,ARID1A,ASNS,ATIC,ATP2B1,ATXN2L,B2M,BASP1,BAX,BCCIP,BCLAF1,BICD2,BSG,BTK,CAD,CALR,CAP1,CASP1,CBFB,CCAR1,CCT3,CD2BP2,CDC37,CEBPA,CELF2,CNOT1,CNOT9,COMMD9,COMT,COPS2,COPS4,CORO7/CORO7-PAM16,CSK,CSTF2,CUL3,DAZAP1,DDI2,DDX19B,DDX21,DDX46,DDX5,DECR1,DHPS,DHRS9,DHX9,DIS3,DLST,D…	339
Cancer,Hematological Disease,Immunological Disease,Organismal Injury and Abnormalities	B-cell neoplasm	2.28e-16		0.508	ADSL,AHNAK,ANXA1,ANXA11,ANXA2,ANXA4,ANXA5,ANXA6,ARHGAP1,ARHGAP17,ARHGEF1,ARID1A,ATP6V1E1,B2M,BAX,BCLAF1,BTK,BUB3,BZW2,CA2,CAT,CCT3,CD36,CDK1,CDK6,CEBPA,CFL1,COA6,COMT,CSDE1,CSE1L,CSK,CSTF2,CTBP1,CTBP2,CTSC,CTSG,DCD,DCK,DDB1,DDX3X,DDX46,DEK,DHCR24,DIABLO,DIAPH1,DIS3,DNM1L,DNM2,DPYD,EDC4,EEF1A1,EHD1,EIF1AX,EIF2A,EIF4A1,ELAVL1,ELOC,EWSR1,EXOSC6,EXOSC8,FAM120A,FASN,FDFT1,FDPS,FEN1,FKBP1A,FLNA,FUBP1,F…	248
Cancer,Organismal Injury and Abnormalities	Breast or pancreatic cancer	1.31e-18		0.513	ABCF2,ABHD10,ACADVL,ACAT2,ACBD3,ACIN1,ACLY,ACOX1,ACTG1,ACTN4,ACTR2,ACTR3,ADAR,ADK,ADNP,ADSL,AGK,AHNAK,AIFM1,AK1,AKR1A1,AKR1B1,AKR7A2,ALDH16A1,ALDH1B1,ALDOA,ALDOC,ANKHD1/ANKHD1-EIF4EBP3,ANP32A,ANP32B,ANP32E,ANXA1,ANXA11,AP1B1,APEH,API5,APOBR,ARFGEF1,ARHGAP4,ARHGAP45,ARHGDIA,ARHGDIB,ARHGEF1,ARHGEF2,ARHGEF6,ARID1A,ARMT1,ARPC5,ARPC5L,ASF1B,ATAD3A,ATIC,ATL3,ATP13A1,ATP1A1,ATP2B1,ATP5F1A,ATP5F1C,ATP5PF…	680
Cancer,Neurological Disease,Organismal Injury and Abnormalities	Nervous system neoplasm	4.25e-13		0.531	ABCE1,ABCF1,ABCF2,ACAD9,ACADM,ACADVL,ACAT1,ACIN1,ACLY,ACOT7,ACOX1,ACSL1,ACTN1,ACTN4,ACTR1A,ACY1,ADAR,ADD1,ADNP,ADSL,AFG3L2,AGPS,AGTRAP,AHCY,AHNAK,AIMP1,AIMP2,AIP,AKR1A1,AKR1B1,ALAD,ALDH16A1,ALDH18A1,ALDH1B1,ALDH9A1,ALDOA,ALDOC,ALYREF,ANKFY1,ANKHD1/ANKHD1-EIF4EBP3,ANP32B,ANP32E,ANXA1,ANXA11,ANXA2,ANXA5,ANXA7,AP1B1,AP2A1,AP2B1,APEH,APEX1,APMAP,APOBR,APRT,ARCN1,ARFGAP2,ARFGEF1,ARHGAP1,ARHGAP4,ARHGAP…	843
Neurological Disease	Progressive neurological disorder	6.04e-20		0.6	ACLY,ACTG1,AIFM1,AIMP2,ANP32A,ANXA1,ANXA11,ANXA2,ANXA5,AP1S2,ARHGDIB,ATIC,ATP1A1,ATP5F1A,ATP5PB,ATP6V1E1,BAG6,BAX,BSG,BST2,CALM1 (includes others),CANX,CAPN1,CAPN2,CAPZB,CASP1,CBS/CBSL,CCT2,CD36,CDK1,CEBPA,CELF2,CFL1,CHCHD2,CLUH,COMT,COPE,CSE1L,CSTB,CTSB,DBNL,DCD,DCK,DCTN1,DDX46,DHCR24,DHODH,DHX9,DNAJB11,DNAJC13,DNM1L,DOCK8,DPYSL2,EEF1A1,EEF1G,EEF2,EIF2A,EIF2B3,EIF2S1,EIF4A1,EIF4G1,EPRS1,ERLIN1,E…	212
DNA Replication, Recombination, and Repair	Double-stranded DNA break repair	2.03e-09		0.608	ARID1A,CDK1,CEBPA,COPS6,DDX1,DEK,EIF3F,EIF3H,FASN,FEN1,FUS,G6PD,KPNA2,MDC1,MRE11,MSH2,NAE1,NPM1,OTUB1,PARP1,PCNA,PGAM1,PML,PRKDC,PRPF19,RAD50,RIF1,RPA1,SMARCA4,SMARCA5,SMARCC1,SMARCC2,TRIM28,TRIP13,UBE2I,UBE2N,UCHL5,USP5,VCP,XRCC5,XRCC6	41
Cell Death and Survival	Apoptosis	1.79e-51		0.62	AARS1,ABCE1,ACIN1,ACLY,ACO2,ACSL1,ACSL4,ACTN4,ADAR,ADH5,ADI1,ADNP,AHSA1,AIFM1,AIMP1,AIMP2,AIP,AKR1B1,ALDOA,ALDOC,ANP32A,ANXA1,ANXA11,ANXA2,ANXA4,ANXA5,ANXA6,ANXA7,APEX1,API5,ARHGAP1,ARHGAP4,ARHGDIA,ARHGDIB,ARHGEF1,ARHGEF2,ARHGEF6,ARID1A,ASNS,ASS1,ATAD3A,ATG3,ATP1A1,ATP1B3,B2M,BAG2,BAG6,BASP1,BAX,BCAP31,BCLAF1,BID,BLVRA,BSG,BTF3,BTK,BUB3,C1QBP,CALR,CAMK2D,CANX,CAPN1,CAPN2,CAPRIN1,CASP1,CAST,CAT,CB…	519
Cell Cycle	Interaction of DNA	2.24e-10		0.621	AIMP1,ALYREF,ANXA7,APEX1,ASS1,BTK,CALM1 (includes others),CALR,CARM1,CAT,CBX1,CCAR1,CDK1,CEBPA,CFL1,CREB1,DNAJB1,FUS,GAPDH,GFPT1,GNAS,GPX1,GSTP1,HMGB1,HMGB2,HNRNPC,HRAS,HSPA1A/HSPA1B,IKBKG,INPP5D,ITGA5,ITGB2,LGALS1,LMNA,LYN,MAPK1,MAPK14,MIF,NCL,NME1,PARP1,PCNA,PDCD4,PDIA3,PELP1,PHB,PIN1,PKM,PML,PNPT1,POR,PPIA,PPIB,PPP2CA,PPP5C,PRDX1,PRKCD,PRKDC,PSME3,PTPN1,PTPN6,PTPRC,RAC1,RACK1,RAD21,RAD50,RANBP…	96
Cellular Development,Cellular Growth and Proliferation	Cell proliferation of breast cancer cell lines	1.5e-14		0.678	ACSL4,ACTN4,AHCY,ANXA1,ANXA2,ARF1,ARID1A,ATAD3A,ATP5PF,BCCIP,C1QBP,CAT,CDK1,CEBPA,CISD1,CISD2,COPS2,COPS3,COPS4,CREB1,CSE1L,DCD,DDX17,EEF1A1,EEF1B2,EIF3A,EIF3C,EIF3E,EIF3H,EIF4A1,ELAVL1,FABP5,FAM120A,FASN,GLS,GNAS,GPX1,GRB2,GRN,H1-2,HAT1,HDAC2,HK2,HNRNPK,HRAS,HSPA5,HUWE1,IKBKG,ILF3,ITGA5,ITGB1,KDM1A,KPNA2,LDHA,LGALS1,MAPK1,MAPK14,MTAP,MTDH,NCAPD2,NME1,NONO,OGT,PA2G4,PBK,PCK2,PDIA3,PELP1,PFKP,PFN1…	110
Cancer,Neurological Disease,Organismal Injury and Abnormalities	Central nervous system solid tumor	1.64e-11		0.695	ABCE1,ABCF1,ABCF2,ACAD9,ACADM,ACADVL,ACAT1,ACIN1,ACLY,ACOT7,ACOX1,ACSL1,ACTN1,ACTN4,ACTR1A,ACY1,ADAR,ADD1,ADNP,ADSL,AFG3L2,AGPS,AGTRAP,AHCY,AHNAK,AIMP1,AIMP2,AIP,AKR1A1,AKR1B1,ALAD,ALDH16A1,ALDH18A1,ALDH1B1,ALDH9A1,ALDOA,ALDOC,ALYREF,ANKFY1,ANKHD1/ANKHD1-EIF4EBP3,ANP32B,ANP32E,ANXA1,ANXA11,ANXA2,ANXA5,ANXA7,AP1B1,AP2A1,AP2B1,APEH,APEX1,APMAP,APOBR,APRT,ARCN1,ARFGAP2,ARFGEF1,ARHGAP1,ARHGAP4,ARHGAP…	828
Cancer,Neurological Disease,Organismal Injury and Abnormalities	Central nervous system tumor	1.2e-11		0.695	ABCE1,ABCF1,ABCF2,ACAD9,ACADM,ACADVL,ACAT1,ACIN1,ACLY,ACOT7,ACOX1,ACSL1,ACTN1,ACTN4,ACTR1A,ACY1,ADAR,ADD1,ADNP,ADSL,AFG3L2,AGPS,AGTRAP,AHCY,AHNAK,AIMP1,AIMP2,AIP,AKR1A1,AKR1B1,ALAD,ALDH16A1,ALDH18A1,ALDH1B1,ALDH9A1,ALDOA,ALDOC,ALYREF,ANKFY1,ANKHD1/ANKHD1-EIF4EBP3,ANP32B,ANP32E,ANXA1,ANXA11,ANXA2,ANXA5,ANXA7,AP1B1,AP2A1,AP2B1,APEH,APEX1,APMAP,APOBR,APRT,ARCN1,ARFGAP2,ARFGEF1,ARHGAP1,ARHGAP4,ARHGAP…	829
Cell Death and Survival	Cell death of lymphoma cell lines	1.64e-09		0.696	ANXA2,ARHGDIA,ATG3,BAX,BTK,CAT,CBR1,CBX5,CEBPA,CNN2,DHX9,DIABLO,DUT,EZR,FUBP1,GLO1,GLS,GPX1,HNRNPA1,HNRNPC,HSPB1,IRF8,ITPR1,LGALS1,LMNB1,LONP1,LYN,MAPK1,NCL,NPM1,PML,PTPN6,PTPRC,RAC1,RAD23B,RPLP0,SAE1,SATB1,STAT1,STING1,SYK,TPP2,UBA1,UBA2,WAS,YWHAG,YWHAZ	47
Gene Expression	Expression of mRNA	5.01e-27		0.702	ABCF1,CALR,CAPRIN1,CNOT1,COPZ1,CYFIP1,DARS1,DDX3X,DDX5,DHPS,DHX9,EIF1,EIF2A,EIF2B3,EIF2S1,EIF2S3,EIF3B,EIF3C,EIF3D,EIF3E,EIF3F,EIF3G,EIF3H,EIF3I,EIF3L,EIF3M,EIF4A3,EIF4B,EIF4G1,EIF4G2,EIF4H,EIF5,EIF5B,ELAVL1,EPRS1,FARSB,FXR1,GAPDH,GEMIN5,HMGB1,HSPB1,IGF2BP2,ILF3,KHDRBS1,METAP1,NOLC1,PABPC4,PAIP1,PFN1,PIN1,POLR2A,POLR2B,PPP1CA,PUS7,RACK1,RBM3,RBM4,RIDA,RPL10A,RPL13A,RPL19,RPL23,RPL24,RPL30,RPS14,R…	83
Cell Death and Survival	Necrosis of prostate cancer cell lines	3.45e-09		0.735	ABCE1,ADI1,AIFM1,BAX,CALR,CASP1,CAT,CCAR1,COPZ1,CREB1,DHODH,DIABLO,EIF3H,FASN,FDFT1,HRAS,HSPA1A/HSPA1B,HSPA5,HSPD1,ITGB1,LGALS1,MAVS,MCM7,NAPA,NASP,NDRG1,PARP1,PEBP1,PLAUR,PPIA,PRKAR1A,PRKCD,PSME3,RABGGTA,RHOA,SF3B3,SLC25A5,SOD1,STUB1,TLN1,TMED10,TOP1,TRAP1,TXN,TYMP,UBA1	46
Cell Death and Survival	Necrosis	6.65e-79		0.742	AARS1,ABCE1,ACAT1,ACLY,ACO2,ACP1,ACSL1,ACSL4,ADAR,ADH5,ADI1,ADNP,AHSA1,AIFM1,AIMP1,AIMP2,AIP,AKR1B1,ALDOA,ANP32A,ANXA1,ANXA2,ANXA5,AP2B1,APEX1,API5,APMAP,APRT,ARCN1,ARHGAP1,ARHGAP4,ARHGDIA,ARHGEF1,ARHGEF6,ARID1A,ASNS,ASS1,ATG3,ATIC,ATP1A1,ATP1B3,ATP2A2,ATP2B1,ATP5F1A,B2M,BAG2,BAG6,BAX,BCAP31,BCLAF1,BID,BSG,BTK,BUB3,CALR,CAMK2D,CAPN1,CAPN2,CAPRIN1,CASP1,CAST,CAT,CBR1,CBS/CBSL,CBX3,CBX5,CCAR1,CCAR2…	589
Cancer,Hematological Disease,Organismal Injury and Abnormalities	Bone marrow cancer	6.53e-10		0.744	ACSL1,ACSL3,ACSL4,AHNAK,AIFM1,ANKFY1,ANKHD1/ANKHD1-EIF4EBP3,ANP32E,ANXA1,ANXA2,APEX1,ARID1A,ATL2,ATP5F1A,ATP6V1A,ATP6V1E1,ATP6V1H,BCLAF1,BTK,CALR,CAPN2,CAPZB,CBFB,CD36,CDK1,CEBPA,CHCHD3,CKAP5,CLUH,CORO1A,CPNE1,CPPED1,CPT2,CSK,CTBP2,CYCS,DAZAP1,DBN1,DCK,DCTN2,DDX1,DDX39B,DDX3X,DDX46,DEK,DHX15,DIABLO,DLST,DPF2,DPP3,DPYD,DYNC1H1,ECPAS,EDC4,EEF1A1,EEF1D,EIF2S3,EIF3C,EIF3D,EIF3I,EIF3L,EIF4A1,EIF4G1,EI…	296
Cellular Assembly and Organization	Formation of cytoskeleton	4.82e-10		0.772	ACTG1,ACTR2,ACTR3,ADD1,AIMP1,ARF1,ARFGEF1,ARHGEF1,ARHGEF2,ARPC2,BOP1,CAPN1,CAPZB,CDC42,CDK6,CFL1,CHCHD2,CKAP5,CORO1A,CORO7/CORO7-PAM16,CREB1,CTNND1,CUL3,CYRIB,DBN1,DBNL,DCTN1,DIAPH1,DPYSL2,DRG1,ERP29,FKBP4,FLNA,GDI1,GNAI2,GNB1,GPI,GRB2,HCLS1,HIP1,HRAS,INF2,INPPL1,ITGB1,LAMTOR1,LAT2,MAPK1,MAPRE1,MIF,NPM1,NUMA1,PAFAH1B1,PAK2,PDCD6IP,PFN1,PIN1,PRKCD,PTK2B,PYCARD,RAC1,RBBP4,RHOA,RHOG,ROCK2,RPS3,SMARC…	79
Cancer,Gastrointestinal Disease,Organismal Injury and Abnormalities	Colorectal cancer	4.53e-13		0.788	ABCE1,ABCF2,ACAD9,ACADM,ACADVL,ACAT1,ACBD3,ACIN1,ACLY,ACO2,ACOT7,ACOX1,ACSL1,ACSL4,ACTG1,ACTN1,ADAR,ADD1,ADK,ADNP,ADSL,AFG3L2,AHCY,AHNAK,AIMP1,AKR1B1,AKR7A2,ALDH16A1,ALDH1B1,ALDOA,ANKFY1,ANKHD1/ANKHD1-EIF4EBP3,ANP32E,ANXA1,ANXA11,ANXA2,ANXA4,ANXA5,ANXA7,AP2A1,AP2B1,APEH,APEX1,API5,APOBR,ARFGAP2,ARFGEF1,ARHGAP1,ARHGAP4,ARHGAP45,ARHGDIA,ARHGEF2,ARHGEF6,ARID1A,ARMT1,ASNS,ASS1,ATG3,ATIC,ATL2,ATL3,ATP…	703
Cancer,Gastrointestinal Disease,Organismal Injury and Abnormalities	Malignant neoplasm of large intestine	3.35e-26		0.788	ABCE1,ABCF1,ABCF2,ACAA2,ACAD9,ACADM,ACADVL,ACAT1,ACBD3,ACIN1,ACLY,ACO2,ACOT7,ACOX1,ACSL1,ACSL4,ACTG1,ACTN1,ACTN4,ACTR1A,ACY1,ADAR,ADD1,ADK,ADNP,ADSL,AFG3L2,AGK,AGPS,AHCY,AHNAK,AHSA1,AIFM1,AIMP1,AIP,AKR1A1,AKR1B1,AKR7A2,ALAD,ALDH16A1,ALDH18A1,ALDH1B1,ALDH9A1,ALDOA,ANKFY1,ANKHD1/ANKHD1-EIF4EBP3,ANP32E,ANXA1,ANXA11,ANXA2,ANXA4,ANXA5,ANXA6,ANXA7,AP1B1,AP2A1,AP2B1,APEH,APEX1,API5,APMAP,APOBR,ARCN1,ARF…	1113
Cancer,Organismal Injury and Abnormalities	Head and neck carcinoma	9.51e-58		0.808	ABCE1,ABCF1,ABCF2,ACAA2,ACAD9,ACADM,ACADVL,ACAT1,ACAT2,ACBD3,ACIN1,ACLY,ACO2,ACOT7,ACOX1,ACP1,ACSL1,ACSL3,ACSL4,ACTG1,ACTN1,ACTN4,ACTR1A,ACTR2,ACTR3,ACY1,ADAR,ADD1,ADI1,ADNP,ADSL,AFG3L2,AGK,AGPS,AHCY,AHNAK,AIFM1,AIMP1,AIP,AK2,AK4,AKR1A1,AKR1B1,AKR7A2,ALAD,ALDH16A1,ALDH18A1,ALDH9A1,ALDOC,ALYREF,ANKFY1,ANKHD1/ANKHD1-EIF4EBP3,ANP32A,ANP32B,ANP32E,ANXA1,ANXA11,ANXA2,ANXA5,ANXA6,ANXA7,AP1B1,AP2A1,AP2B…	1230
Cancer,Gastrointestinal Disease,Organismal Injury and Abnormalities	Gastrointestinal tract cancer	2.89e-28		0.835	ABCE1,ABCF1,ABCF2,ACAA2,ACAD9,ACADM,ACADVL,ACAT1,ACBD3,ACIN1,ACLY,ACO2,ACOT7,ACOX1,ACP1,ACSL1,ACSL3,ACSL4,ACTG1,ACTN1,ACTN4,ACTR1A,ACY1,ADAR,ADD1,ADK,ADNP,ADSL,AFG3L2,AGK,AGPS,AHCY,AHNAK,AHSA1,AIFM1,AIMP1,AIP,AKR1A1,AKR1B1,AKR7A2,ALAD,ALDH16A1,ALDH18A1,ALDH1B1,ALDH9A1,ALDOA,ANKFY1,ANKHD1/ANKHD1-EIF4EBP3,ANP32E,ANXA1,ANXA11,ANXA2,ANXA4,ANXA5,ANXA6,ANXA7,AP1B1,AP2A1,AP2B1,APEH,APEX1,API5,APMAP,APOB…	1178
Molecular Transport	Nuclear export	4.33e-26		0.849	ALYREF,CALR,CPSF2,DDX19B,DDX39B,EIF4A3,EIF5A,FIP1L1,HNRNPA1,HNRNPA2B1,HSPA9,KHDRBS1,MAGOH,NPM1,NUP107,NUP153,NUP155,NUP160,NUP205,NUP210,NUP214,NUP35,NUP37,NUP50,NUP54,NUP58,NUP88,NUP93,NUP98,NUTF2,POLDIP3,RAE1,RAN,RANBP2,RBM8A,SEC13,SEH1L,SRSF1,SRSF11,SRSF3,SRSF6,SRSF7,SRSF9,SYMPK,THOC1,TPR,U2AF1/U2AF1L5,U2AF2,UPF1,XPO1,XPO7,ZC3H11A	52
Cellular Assembly and Organization	Development of cytoplasm	1.43e-14		0.851	ACSL1,ACTG1,ACTR2,ACTR3,ADD1,AIMP1,ANXA1,ARF1,ARFGEF1,ARHGEF1,ARHGEF2,ARPC2,ATG3,BAX,BOP1,CAPN1,CAPZB,CDC42,CDK6,CFL1,CHCHD2,CKAP5,CORO1A,CORO7/CORO7-PAM16,CREB1,CTNND1,CUL3,CYRIB,DBN1,DBNL,DCTN1,DIAPH1,DNM1L,DPYSL2,DRG1,EIF2A,ERP29,FKBP4,FLNA,GDI1,GNAI2,GNAS,GNB1,GPI,GRB2,HCLS1,HDAC2,HIP1,HRAS,HSPA8,INF2,INPPL1,IPO4,ITGB1,LAMTOR1,LAT2,LETM1,LONP1,MAPK1,MAPRE1,MIF,NPM1,NUMA1,OPA1,PACSIN2,PAFAH1B1…	108
Cell Cycle,Gene Expression	Binding of DNA	2.4e-09		0.888	AIMP1,ALYREF,ANXA7,APEX1,ASS1,BTK,CALM1 (includes others),CALR,CARM1,CAT,CBX1,CCAR1,CDK1,CEBPA,CFL1,CREB1,DNAJB1,GAPDH,GFPT1,GNAS,GPX1,GSTP1,HMGB1,HMGB2,HNRNPC,HRAS,HSPA1A/HSPA1B,IKBKG,INPP5D,ITGA5,ITGB2,LGALS1,LMNA,LYN,MAPK1,MAPK14,MIF,NCL,NME1,PARP1,PCNA,PDCD4,PELP1,PHB,PIN1,PKM,PML,PNPT1,POR,PPIA,PPIB,PPP2CA,PPP5C,PRDX1,PRKCD,PRKDC,PSME3,PTPN1,PTPN6,PTPRC,RAC1,RACK1,RAD21,RANBP2,RHOA,RPA1,RPS6…	91
Cell Cycle	Interphase of tumor cell lines	8.17e-11		0.893	ACIN1,AGK,ANXA2,BAX,CAT,CBX1,CDC42,CDK1,CDK5RAP3,CDK6,CEBPA,CELF2,CES1,CNDP2,COPS2,CSE1L,CTNND1,DARS1,DDB1,DDX24,DTD1,EIF3E,ELAVL1,FASN,GNL3,GORASP2,GSPT1,HRAS,ITGA5,ITGB1,KIF11,KPNB1,LGALS1,LMNB1,MCM3,MCM7,MSH2,MTCH2,MTDH,NAE1,NASP,NDRG1,NPM1,PARP1,PDCD6,PHB,PIN1,PKM,PLAUR,PML,PPIF,PPP2CA,PPP2R2A,PRKCD,PRPF19,PRPF8,PSAP,PTGES3,PTK2B,PTPN6,RACK1,RHOA,RPA1,RPL11,RPL23,RPL23A,RPL5,RPL7A,RPS6,SAR1A,…	85
Cell Death and Survival	Cell death of connective tissue cells	7.44e-15		0.893	ABCE1,AIFM1,ARHGAP1,ARID1A,ATG3,BAX,BID,CASP1,CAT,CD36,CDC42,CDK6,CDKN2AIP,CEBPA,CREB1,CRKL,CTBP1,CTBP2,CTSB,CUL3,CYCS,DDX3X,DFFA,DHCR24,DIABLO,DNM1L,EEF1A1,EIF2A,EIF2S1,EIF3B,EIF3C,EIF3H,EIF3I,EIF5B,EIF6,EMD,ENO1,FH,FKBP4,FKBP8,FLNA,GLO1,GLS,GNB2,GNL3,GPI,GPX1,GRB2,GRK2,GSTP1,HNRNPA1,HRAS,HSPA5,HSPD1,IDH1,IGF2R,IKBKG,ITGB1,ITPR1,KHDRBS1,LMNA,M6PR,MAP4,MAPK1,MAPK14,MAVS,MICAL1,MSH2,MTCH2,OPA1,P4H…	119
Cell Cycle	M phase	1.13e-10		0.931	ACTN4,BUB3,CALM1 (includes others),CAP1,CAPN2,CAPZB,CDC42,CDK1,CFL1,CUL3,DCTN1,DOCK8,EFTUD2,EIF3E,FLNA,GNAI2,GNAI3,HSPB1,INF2,ITGB1,LMNA,MAPRE1,MCM4,MCM7,MOB1A,MSN,NCAPD2,NEK9,NME1,NPM1,NUMA1,PFN1,PIN1,PRPF40A,RAB11A,RAC1,RAD21,RHOA,SEPTIN2,SEPTIN6,SEPTIN7,SEPTIN9,SF3B3,SNRNP200,SPART,SSRP1,STUB1,TRIP13,UBAP2L,VASP,WAS,XRCC5,YBX1,ZW10	54
Cell Death and Survival	Cell death of fibroblast cell lines	1.38e-11		0.959	ABCE1,AIFM1,ARID1A,ATG3,BAX,BID,CDK6,CDKN2AIP,CTSB,DDX3X,DFFA,DIABLO,DNM1L,EEF1A1,EIF2A,EIF2S1,EIF3B,EIF3C,EIF3H,EIF3I,EIF5B,EIF6,ENO1,FH,FKBP4,FKBP8,GLO1,GLS,GNB2,GPI,GRB2,GRK2,GSTP1,HNRNPA1,HRAS,HSPA5,HSPD1,IKBKG,ITGB1,ITPR1,MAPK1,MAPK14,MICAL1,MTCH2,OPA1,P4HB,PAK2,PARK7,PARP1,PDIA3,PIN1,PML,PPP2R1B,PPP3CA,PRDX6,PRKAR1A,PRKCD,PRKDC,PSMD6,PTK2B,PTPN1,RAC1,RANBP2,RHOA,RHOG,SCP2,SERPINB2,SF3B6,SMA…	84
Cell Cycle	Mitosis of cervical cancer cell lines	4.18e-11		1	CBX3,CBX5,CCT4,CDK1,CKAP5,CLTC,CSE1L,CSK,DYNC1H1,EIF3E,ELOC,EWSR1,GNAI3,IK,KIF11,KPNB1,MAPK14,PDLIM7,PPP2CA,PPP2R1A,PPP2R2A,PRPF4,RAD21,RPS24,RPS6KA3,SACM1L,TBL1XR1,TCERG1,TCP1,U2AF1/U2AF1L5,UBA7	31
Cell Cycle	Mitosis of tumor cell lines	1.29e-12		1	ARPC1B,CBX3,CBX5,CCT4,CDK1,CKAP5,CLTC,CSE1L,CSK,DYNC1H1,EIF3E,ELOC,EWSR1,GNAI3,GRN,IK,KIF11,KPNB1,MAPK14,NAE1,NUMA1,PDLIM7,POLD1,PPP1R12A,PPP2CA,PPP2R1A,PPP2R2A,PRPF4,RACK1,RAD21,RPS24,RPS6KA3,SACM1L,SYK,TBL1XR1,TCERG1,TCP1,U2AF1/U2AF1L5,UBA7,WAS,YWHAE	41
Cardiovascular Disease,Hematological Disease,Organismal Injury and Abnormalities	Anemia	2.21e-16		1.013	ACADVL,ACTL6A,ADD1,ADK,AK1,ALDOA,ANXA1,ARHGAP1,ATP6V1E1,BAX,BPNT1,C1QBP,CALR,CAST,CAT,CBFB,CDK6,CPOX,DCK,DIAPH1,FKBP1A,FUBP1,G6PD,GLRX5,GNAS,GPI,GPX1,GRHPR,GSR,GSS,HMGB1,HPRT1,HSPA5,HSPA9,IDH1,IDH2,IMPDH1,IMPDH2,INPP5D,ITGA5,ITPA,KHDRBS1,LYN,MAPK14,MIF,MTHFD1,NPM1,PICALM,POLD1,POR,PPAT,PPIA,PPP3CA,PRDX1,PRDX2,PRDX3,PTPRC,PUS1,RAC1,RAC2,RHOA,RNH1,RPL11,RPL15,RPL18,RPL5,RPL9,RPS10,RPS14,RPS15A,RPS1…	103
Cancer,Gastrointestinal Disease,Organismal Injury and Abnormalities	Gastrointestinal carcinoma	1.2e-25		1.028	ABCE1,ABCF1,ABCF2,ACAA2,ACAD9,ACADM,ACADVL,ACAT1,ACBD3,ACIN1,ACLY,ACO2,ACOT7,ACOX1,ACP1,ACSL1,ACSL3,ACSL4,ACTG1,ACTN1,ACTN4,ACTR1A,ACY1,ADAR,ADD1,ADK,ADNP,ADSL,AFG3L2,AGK,AGPS,AHCY,AHNAK,AHSA1,AIFM1,AIP,AKR1A1,AKR1B1,AKR7A2,ALAD,ALDH16A1,ALDH18A1,ALDH1B1,ALDH9A1,ALDOA,ANKFY1,ANKHD1/ANKHD1-EIF4EBP3,ANP32E,ANXA1,ANXA11,ANXA4,ANXA6,AP1B1,AP2A1,AP2B1,APEH,APEX1,API5,APMAP,APOBR,ARCN1,ARFGAP2,ARFGEF1,…	1136
Cellular Function and Maintenance	Cellular homeostasis	3.21e-10		1.033	ACLY,ACSL1,ADH5,AK1,AKR1B1,ALDOA,ANXA1,ANXA2,ANXA6,ANXA7,ARF1,ARFGEF1,ARID1A,ATG3,ATP1A1,ATP1B3,ATP2A2,ATP2B1,ATP6V1A,ATP6V1B2,B2M,BAG6,BAX,BCAP31,BID,BSG,BST2,BTK,CA2,CALR,CAMK2D,CAND1,CAPN1,CARM1,CASP1,CAST,CAT,CBFB,CD36,CD81,CDK6,CEBPA,CHMP4B,CISD1,CISD2,CLIC1,CLPP,CLTC,CLUH,COPZ1,CORO1A,CREB1,CSK,CTSB,CTSG,CYCS,DAP3,DCK,DCTN1,DCXR,DFFA,DHPS,DIABLO,DLD,DNAJA2,DNAJB1,DNM1L,EEF1D,EEF2,EFHD2,EIF2…	249
Cellular Compromise,Inflammatory Response	Degranulation of neutrophils	3.61e-60		1.067	ACLY,ACTR2,ALAD,ALDOA,ALDOC,ANXA1,ANXA2,APEH,APRT,ARHGAP45,ARPC5,B2M,BST2,CAND1,CAP1,CAPN1,CAT,CCT2,CCT8,CD36,CKAP4,CNN2,COMMD9,COPB1,COTL1,CPNE1,CPNE3,CPPED1,CSTB,CTSB,CTSC,CTSG,CTSZ,CYFIP1,DBNL,DDOST,DDX3X,DIAPH1,DNAJC13,DYNC1H1,DYNC1LI1,EEF1A1,EEF2,ERP44,FABP5,FAF2,GAA,GDI2,GLA,GLB1,GMFG,GNS,GPI,GRN,GSTP1,HEBP2,HMGB1,HMOX2,HSP90AA1,HSP90AB1,HSPA1A/HSPA1B,HSPA8,HUWE1,IDH1,IGF2R,ILF2,IMPDH1,IMPD…	151
Molecular Transport,RNA Trafficking	Export of RNA	6.6e-27		1.082	ALYREF,CPSF2,DDX19B,DDX39B,EIF4A3,EIF5A,FIP1L1,HNRNPA2B1,KHDRBS1,MAGOH,NUP107,NUP153,NUP155,NUP160,NUP205,NUP210,NUP214,NUP35,NUP37,NUP50,NUP54,NUP58,NUP88,NUP93,NUP98,POLDIP3,RAE1,RAN,RANBP2,RBM8A,SEC13,SEH1L,SRSF1,SRSF11,SRSF3,SRSF6,SRSF7,SRSF9,SYMPK,THOC1,TPR,U2AF1/U2AF1L5,U2AF2,UPF1,XPO1,ZC3H11A	46
Molecular Transport,RNA Trafficking	Transport of RNA	1.05e-28		1.091	ALYREF,CKAP5,CPSF2,DDX19B,DDX39B,DDX3X,EIF4A3,EIF5A,FIP1L1,FUS,HNRNPA2B1,KHDRBS1,MAGOH,NUP107,NUP153,NUP155,NUP160,NUP205,NUP210,NUP214,NUP35,NUP37,NUP50,NUP54,NUP58,NUP88,NUP93,NUP98,POLDIP3,RAE1,RAN,RANBP2,RBM8A,RTRAF,SEC13,SEH1L,SRSF1,SRSF11,SRSF3,SRSF6,SRSF7,SRSF9,SYMPK,THOC1,TPR,U2AF1/U2AF1L5,U2AF2,UPF1,XPO1,YBX1,ZC3H11A	51
Cell Death and Survival,Embryonic Development	Cell death of embryonic cell lines	1.12e-10		1.12	AIFM1,API5,ATG3,BAX,BID,CASP1,CDC42,CTSB,CYCS,DAP3,DCTN2,DDX17,DFFA,DIABLO,DLST,DNM1L,EEF1A1,EIF2A,FH,FKBP4,FKBP8,GAPDH,GRK2,GSTP1,HK2,HNRNPA1,HRAS,HSPA5,HSPB1,IKBKG,ITGB1,LDHA,LYN,MAPK14,MAVS,MIF,MTCH2,NAMPT,OPA1,P4HB,PAK2,PARK7,PARP1,PDCD6IP,PDIA3,PIN1,PML,PPP3CA,PRDX6,PRKCD,PRKDC,PRMT1,PTPN1,PYCARD,RAC1,RAD21,RANBP2,RHOA,SERPINB2,SHC1,SOD1,SPN,SSRP1,STAT1,STRAP,STUB1,SUN2,TARDBP,TFRC,THOC1,TIA…	75
Cancer,Hematological Disease,Organismal Injury and Abnormalities	Myeloid neoplasm	1.89e-09		1.14	ACSL1,ACSL3,ACSL4,AHNAK,AIFM1,ANKFY1,ANKHD1/ANKHD1-EIF4EBP3,ANP32E,ANXA1,ANXA2,APEX1,ARID1A,ATL2,ATP5F1A,ATP6V1A,ATP6V1E1,ATP6V1H,BCLAF1,BTK,CALR,CAPN2,CAPZB,CASP1,CBFB,CD36,CDK1,CEBPA,CHCHD3,CHORDC1,CKAP5,CLUH,CORO1A,CPNE1,CPPED1,CPT2,CSK,CTBP2,CYCS,DAP3,DAZAP1,DBN1,DCK,DCTN2,DDX1,DDX39B,DDX3X,DDX46,DEK,DHX15,DIABLO,DLST,DPF2,DPP3,DPYD,DYNC1H1,ECPAS,EDC4,EEF1A1,EEF1D,EIF2S3,EIF3C,EIF3D,EIF3I,EIF…	300
Cell Death and Survival	Cell death of neuroblastoma cell lines	1.7e-14		1.149	ADNP,AIFM1,ATP5F1A,BID,CAPN1,CAPN2,CAST,CAT,CCT2,CCT3,CCT4,CCT5,CCT6A,CCT7,CCT8,CDC42,CYCS,DCTN1,DHX9,DIABLO,DNAJB1,ENO1,EWSR1,FKBP1A,FKBP8,GAPDH,GNAS,HSPA1A/HSPA1B,HSPA5,HSPA8,HSPA9,IDE,ITGB1,ITPR1,MEF2D,MIF,NCAM1,PARK7,PARP1,PEBP1,PRDX2,RAC1,SHC1,SOD1,STUB1,TARDBP,TCP1,TFCP2,TXN,UBE2K,UBE3A,YWHAE	52
Cancer,Hematological Disease,Immunological Disease,Organismal Injury and Abnormalities	Non-Hodgkin lymphoma	2.05e-14		1.149	ADAR,ADSL,AHNAK,ANXA1,ANXA11,ANXA2,ANXA4,ANXA6,ARHGAP1,ARHGAP17,ARHGEF1,ARID1A,ATP6V1B2,B2M,BASP1,BAX,BCLAF1,BTK,BZW2,CCT3,CD36,CDK1,CDK6,CEBPA,CELF2,COA6,COMT,COPS4,CSDE1,CSE1L,CSTF2,CTBP1,CTBP2,DCD,DCK,DDB1,DDX3X,DDX46,DHCR24,DIABLO,DIAPH1,DIS3,DPYD,EDC4,EEF1A1,EHD1,EIF2A,EIF4A1,ELAVL1,ELOC,EWSR1,EXOSC6,FASN,FDFT1,FDPS,FEN1,FKBP1A,FUBP1,FUS,G3BP1,GCN1,GNAI2,GNAS,GNB1,GRB2,GSR,GTF2I,GYS1,H1-2,HA…	206
Developmental Disorder,Embryonic Development,Organismal Survival	Death of embryo	3.32e-14		1.186	ADNP,BSG,CAPN2,COPS3,DDX3X,DNAJB1,EIF6,FASN,FEN1,GNL3,HK2,HNRNPL,IMPDH2,KIF5B,LRPPRC,METAP2,NASP,PCID2,PCNA,PFN1,PHB2,PNN,POLD1,PRPF19,PSMC3,PSMC4,RAC1,RPS19,RPSA,RUVBL1,S100A8,SF3B1,SMARCA4,SNAP23,SRSF3,TKT,TMED10,TOP1,TPM3,TPT1,TXNRD1,UBA3,VCP	43
Free Radical Scavenging	Production of reactive oxygen species	6.05e-13		1.2	ACOX1,AFG3L2,AGTRAP,AIFM1,AKR1B1,ANXA1,ANXA2,ARHGDIA,ARHGDIB,ARHGEF1,BAX,BID,CAT,CBS/CBSL,CD36,CDC42,CTSG,DECR1,DLST,DNM1L,DNM2,DPP3,FBP1,FLNA,G6PD,GNAS,GPX1,GRN,HADHA,HK2,HMGB1,HNRNPK,HRAS,HSP90AB1,HSPA9,IDH1,IMMT,IQGAP1,ITGA5,ITGB2,LDHA,LETM1,LONP1,LYN,MAPK1,MAPK14,MEF2D,NDUFS1,PARK7,PDK1,PGAM5,PHB,PIN1,PNPT1,PPIA,PRDX1,PRDX2,PRKCD,PSMB8,PTPN6,RAB7A,RAC1,RAC2,RACK1,RAP1GDS1,RHOA,S100A8,SBDS,SDH…	83
Cellular Assembly and Organization,Cellular Function and Maintenance	Organization of actin cytoskeleton	9.21e-15		1.21	ACTN1,ACTR2,ALDOA,ANXA1,ARF1,ARHGAP17,ARHGAP4,ARHGDIA,ARHGEF1,ARHGEF2,ARPC5,BST2,CALR,CAP1,CDC42,CFL1,CORO1A,CORO1B,CORO1C,CORO7/CORO7-PAM16,CSK,CSRP1,DBN1,DIAPH1,DPYSL2,EPB41L2,EZR,FLNA,FLNB,GMFG,GRK2,HRAS,INPPL1,ITGB1,LCP1,MAPK14,MSN,MYH9,PACSIN2,PAFAH1B1,PDCL3,PDLIM7,PFDN1,PLEC,PRKCD,PRMT1,PTK2B,PTPN1,RAC1,RAC2,RALA,RAN,RBBP4,RHOA,RHOG,ROCK2,RPS6,S100A9,SEPTIN2,SH3BP1,SHC1,SLC3A2,SLC9A3R1,SPTA…	73
Cell Cycle	Repair of DNA lesion	2.55e-09		1.393	ADH5,ARID1A,BCCIP,FLNA,FUS,MRE11,PRKDC,PRPF19,SMARCA4,SMARCC1,SMARCC2,UBE2I,UBE2N,XRCC5,XRCC6	15
Infectious Diseases	Replication of coronavirus	2.79e-10		1.396	ABCE1,ARF1,ATP2A2,CASP1,CDC5L,CHMP4B,CUL3,DDX1,EIF3E,G6PD,HNRNPA1,HNRNPH3,HNRNPL,MDH1,PRKAR1A,PRPF6,RPS27A,SART1,STAT1,U2AF1/U2AF1L5,U2AF2,UBA7,UBE2M,VCP	24
Gene Expression,Protein Synthesis	Translation of mRNA	8.2e-32		1.414	ABCF1,CALR,CAPRIN1,CNOT1,CYFIP1,DARS1,DDX3X,DHPS,EIF1,EIF2A,EIF2B3,EIF2S1,EIF2S3,EIF3B,EIF3C,EIF3D,EIF3E,EIF3F,EIF3G,EIF3H,EIF3I,EIF3L,EIF3M,EIF4A3,EIF4B,EIF4G1,EIF4G2,EIF4H,EIF5,EIF5B,ELAVL1,EPRS1,FARSB,FXR1,GAPDH,GEMIN5,HSPB1,IGF2BP2,ILF3,METAP1,NOLC1,PABPC4,PAIP1,PPP1CA,PUS7,RACK1,RBM3,RBM4,RIDA,RPL10A,RPL13A,RPL19,RPL23,RPL24,RPL30,RPS14,RPS24,RPS28,RPS3,RPS3A,RPS4X,RPS5,RPS9,RRBP1,S100A9,SAR…	72
Gene Expression,Protein Synthesis	Translation of RNA	1.52e-33		1.414	ABCF1,CALR,CAPRIN1,CNOT1,CYFIP1,DARS1,DDX3X,DHPS,EIF1,EIF2A,EIF2B3,EIF2S1,EIF2S3,EIF3B,EIF3C,EIF3D,EIF3E,EIF3F,EIF3G,EIF3H,EIF3I,EIF3L,EIF3M,EIF4A3,EIF4B,EIF4G1,EIF4G2,EIF4H,EIF5,EIF5B,ELAVL1,EPRS1,ETF1,FARSB,FXR1,GAPDH,GEMIN5,GSPT1,HSPB1,IGF2BP2,ILF3,METAP1,NOLC1,PABPC4,PAIP1,PPP1CA,PUS7,RACK1,RBM3,RBM4,RIDA,RPL10A,RPL13A,RPL19,RPL23,RPL24,RPL30,RPS14,RPS24,RPS28,RPS3,RPS3A,RPS4X,RPS5,RPS9,RRBP1…	75
Molecular Transport,RNA Trafficking	Export of mRNA	9.8e-27		1.455	ALYREF,CPSF2,DDX19B,DDX39B,EIF4A3,EIF5A,FIP1L1,HNRNPA2B1,KHDRBS1,MAGOH,NUP107,NUP153,NUP155,NUP160,NUP205,NUP210,NUP214,NUP35,NUP37,NUP50,NUP54,NUP58,NUP88,NUP93,NUP98,POLDIP3,RAE1,RANBP2,RBM8A,SEC13,SEH1L,SRSF1,SRSF11,SRSF3,SRSF6,SRSF7,SRSF9,SYMPK,THOC1,TPR,U2AF1/U2AF1L5,U2AF2,UPF1,XPO1,ZC3H11A	45
Molecular Transport,RNA Trafficking	Transport of mRNA	1.23e-25		1.455	ALYREF,CPSF2,DDX19B,DDX39B,EIF4A3,EIF5A,FIP1L1,FUS,HNRNPA2B1,KHDRBS1,MAGOH,NUP107,NUP153,NUP155,NUP160,NUP205,NUP210,NUP214,NUP35,NUP37,NUP50,NUP54,NUP58,NUP88,NUP93,NUP98,POLDIP3,RAE1,RANBP2,RBM8A,SEC13,SEH1L,SRSF1,SRSF11,SRSF3,SRSF6,SRSF7,SRSF9,SYMPK,THOC1,TPR,U2AF1/U2AF1L5,U2AF2,UPF1,XPO1,ZC3H11A	46
Cell Morphology,Cellular Function and Maintenance	Autophagy	4.8e-10		1.501	ACLY,ACSL1,ADH5,ANXA7,ATG3,BAG6,BAX,BST2,CALR,CAPN1,CASP1,CAST,CAT,CHMP4B,CISD1,CISD2,CLTC,CLUH,COPZ1,CTSB,DAP3,DNM1L,EEF2,EIF2A,EIF2S1,EIF4G1,EIF4G2,ERO1A,FKBP1A,GAA,GAPDH,GNAI3,GNAS,HDAC2,HK2,HMGB1,HRAS,HSP90AA1,HSPA5,HSPA8,IKBKG,ITPR1,LAMTOR1,LETM1,MAPK14,MSH2,MTDH,NAMPT,NDRG1,OTUB1,PARP1,PDK1,PGAM5,PKM,PLAA,POLDIP2,PRKCD,PRKDC,PSAP,PYCARD,RAB11A,RAB2A,RAB7A,RACK1,ROCK2,S100A8,S100A9,SDHB,SERP…	93
DNA Replication, Recombination, and Repair	DNA damage	9.89e-15		1.577	ACO2,AIFM1,APEX1,BAX,BTK,BUB3,CALR,CAT,CCNK,CDK1,CRYZ,DDX21,EIF4G1,G6PD,GAPDH,GNAI2,GSR,GSTP1,HAT1,HDAC2,HRAS,HSPB1,IDH1,IKBKG,LMNA,LMNB1,LMNB2,LONP1,MCM2,MDC1,MEF2D,MRE11,NME1,NPM1,OGT,PARK7,PARP1,PBK,PCNA,PDIA3,POLD1,PRDX1,PRKDC,PRMT1,PTPN6,RAC1,RAD50,RHOA,RNH1,RPA1,RRM2,SF3B2,SOD1,SUN2,TIAL1,TOP1,TXNRD1,USP5,USP9X,XRCC5,YWHAE,ZMPSTE24,ZNF207	63
Protein Synthesis	Polymerization of protein	2.59e-13		1.588	ALAD,ALDH9A1,ATL2,ATL3,B2M,CDC42,CHMP4B,CORO1A,CPSF6,CRYZ,DIAPH1,DNM1L,EHD1,ELAVL1,FARSA,FARSB,FUS,G3BP2,GLS,GMIP,GRB2,HPRT1,HSP90AA1,LETM1,MAT2A,NUDT21,OPA1,PDCD6IP,PFN1,PNPT1,PRMT1,PYCARD,RAC1,RHOA,RRM1,RRM2,SAMHD1,SEPTIN2,SHMT1,SHMT2,STING1,STOML2,TK1,VASP,VAV1,WAS	46
Cancer,Organismal Injury and Abnormalities	Development of neuroepithelial tumor	1.6e-10		1.6	ABCE1,ABCF1,ABCF2,ACAD9,ACADM,ACADVL,ACAT1,ACIN1,ACLY,ACOT7,ACOX1,ACSL1,ACTN1,ACTN4,ACTR1A,ADAR,ADD1,ADNP,ADSL,AFG3L2,AGPS,AGTRAP,AHCY,AHNAK,AIMP1,AIMP2,AIP,AKR1A1,AKR1B1,ALAD,ALDH16A1,ALDH18A1,ALDH1B1,ALDH9A1,ALDOA,ALDOC,ALYREF,ANKFY1,ANKHD1/ANKHD1-EIF4EBP3,ANP32B,ANP32E,ANXA1,ANXA11,ANXA2,ANXA5,ANXA7,AP1B1,AP2A1,AP2B1,APEH,APEX1,APMAP,APOBR,APRT,ARCN1,ARFGAP2,ARFGEF1,ARHGAP1,ARHGAP4,ARHGAP45,AR…	808
Cancer,Neurological Disease,Organismal Injury and Abnormalities	Glioma	2.07e-10		1.6	ABCE1,ABCF1,ABCF2,ACAD9,ACADM,ACADVL,ACAT1,ACIN1,ACLY,ACOT7,ACOX1,ACSL1,ACTN1,ACTN4,ACTR1A,ADAR,ADD1,ADNP,ADSL,AFG3L2,AGPS,AGTRAP,AHCY,AHNAK,AIMP1,AIMP2,AIP,AKR1A1,AKR1B1,ALAD,ALDH16A1,ALDH18A1,ALDH1B1,ALDH9A1,ALDOA,ALDOC,ALYREF,ANKFY1,ANKHD1/ANKHD1-EIF4EBP3,ANP32B,ANP32E,ANXA1,ANXA11,ANXA2,ANXA5,ANXA7,AP1B1,AP2A1,AP2B1,APEH,APEX1,APMAP,APOBR,APRT,ARCN1,ARFGAP2,ARFGEF1,ARHGAP1,ARHGAP4,ARHGAP45,AR…	807
Cancer,Organismal Injury and Abnormalities	Neuroepithelial tumor	1.16e-10		1.6	ABCE1,ABCF1,ABCF2,ACAD9,ACADM,ACADVL,ACAT1,ACIN1,ACLY,ACOT7,ACOX1,ACSL1,ACTN1,ACTN4,ACTR1A,ADAR,ADD1,ADNP,ADSL,AFG3L2,AGPS,AGTRAP,AHCY,AHNAK,AIMP1,AIMP2,AIP,AKR1A1,AKR1B1,ALAD,ALDH16A1,ALDH18A1,ALDH1B1,ALDH9A1,ALDOA,ALDOC,ALYREF,ANKFY1,ANKHD1/ANKHD1-EIF4EBP3,ANP32B,ANP32E,ANXA1,ANXA11,ANXA2,ANXA5,ANXA7,AP1B1,AP2A1,AP2B1,APEH,APEX1,APMAP,APOBR,APRT,ARCN1,ARFGAP2,ARFGEF1,ARHGAP1,ARHGAP4,ARHGAP45,AR…	809
Cellular Compromise,Inflammatory Response	Degranulation of granulocytes	2.45e-59		1.746	ACLY,ACTR2,ALAD,ALDOA,ALDOC,ANXA1,ANXA2,APEH,APRT,ARHGAP45,ARPC5,B2M,BST2,CAND1,CAP1,CAPN1,CAT,CCT2,CCT8,CD36,CKAP4,CNN2,COMMD9,COPB1,COTL1,CPNE1,CPNE3,CPPED1,CSK,CSTB,CTSB,CTSC,CTSG,CTSZ,CYFIP1,DBNL,DDOST,DDX3X,DIAPH1,DNAJC13,DYNC1H1,DYNC1LI1,EEF1A1,EEF2,ERP44,FABP5,FAF2,GAA,GDI2,GLA,GLB1,GMFG,GNS,GPI,GRN,GSTP1,HEBP2,HMGB1,HMOX2,HSP90AA1,HSP90AB1,HSPA1A/HSPA1B,HSPA8,HUWE1,IDH1,IGF2R,ILF2,IMPDH1,…	152
Cancer,Hematological Disease,Organismal Injury and Abnormalities	Bone marrow neoplasm	2e-09		1.836	ACSL1,ACSL3,ACSL4,AHNAK,AIFM1,ANKFY1,ANKHD1/ANKHD1-EIF4EBP3,ANP32E,ANXA1,ANXA2,APEX1,ARID1A,ATL2,ATP5F1A,ATP6V1A,ATP6V1E1,ATP6V1H,BCLAF1,BTK,CALR,CAPN2,CAPZB,CBFB,CD36,CDK1,CEBPA,CHCHD3,CHORDC1,CKAP5,CLUH,CORO1A,CPNE1,CPPED1,CPT2,CSK,CTBP2,CYCS,DAP3,DAZAP1,DBN1,DCK,DCTN2,DDX1,DDX39B,DDX3X,DDX46,DEK,DHX15,DIABLO,DLST,DPF2,DPP3,DPYD,DYNC1H1,ECPAS,EDC4,EEF1A1,EEF1D,EIF2S3,EIF3C,EIF3D,EIF3I,EIF3L,EIF…	298
Protein Synthesis	Initiation of translation of protein	1.16e-64		1.98	ABCF1,DDX3X,EIF1,EIF1AX,EIF2A,EIF2B3,EIF2S1,EIF2S2,EIF2S3,EIF3A,EIF3B,EIF3C,EIF3D,EIF3E,EIF3F,EIF3G,EIF3H,EIF3I,EIF3J,EIF3L,EIF3M,EIF4A1,EIF4B,EIF4G1,EIF4G2,EIF4H,EIF5,EIF5B,HSPB1,PABPC1,PAIP1,RBM4,RPL10A,RPL11,RPL12,RPL13,RPL13A,RPL14,RPL15,RPL18,RPL18A,RPL19,RPL21,RPL22,RPL23,RPL23A,RPL24,RPL3,RPL30,RPL32,RPL4,RPL5,RPL6,RPL7,RPL7A,RPL8,RPL9,RPLP0,RPLP1,RPLP2,RPS10,RPS11,RPS12,RPS13,RPS14,RPS15A…	87
Connective Tissue Disorders,Inflammatory Disease,Inflammatory Response,Organismal Injury and Abnormalities,Skeletal and Muscular Disorders	Inflammation of joint	4.24e-10	Increased	2.021	ACLY,ACSL1,ACTL6A,ADSS2,AK2,AKR1A1,ALDOA,ANXA1,ARCN1,ARF1,ARHGDIB,ATIC,ATP2B1,B2M,BAG6,BID,CA2,CALR,CAMK2D,CAPN2,CASP1,CAST,CD36,CD81,CDK6,CELF2,CHCHD2,COPB2,CSK,CTSB,CTSC,CTSG,CYC1,DCTN1,DDX39B,DEK,DHODH,DNM1L,EEF1G,EEF2,EIF1,EIF3E,ENO1,FASN,FDFT1,FDPS,FIP1L1,FKBP1A,FUBP1,GLIPR2,GLRX5,GNAI2,GNB2,GOLPH3,GPI,GRN,GSR,H2AC6,HCLS1,HDAC2,HLA-A,HMGB1,HNMT,HNRNPA1,HNRNPA3,HPRT1,HSP90B1,HSPA1A/HSPA1B,HSP…	162
Hematological Disease,Organismal Injury and Abnormalities	Bone marrow lesion	1.63e-09	Increased	2.097	ACSL1,ACSL3,ACSL4,AHNAK,AIFM1,ANKFY1,ANKHD1/ANKHD1-EIF4EBP3,ANP32E,ANXA1,ANXA2,APEX1,ARID1A,ATL2,ATP5F1A,ATP6V1A,ATP6V1E1,ATP6V1H,BCLAF1,BTK,CALR,CAPN2,CAPZB,CBFB,CD36,CDK1,CEBPA,CHCHD3,CHORDC1,CKAP5,CLUH,CORO1A,CPNE1,CPPED1,CPT2,CSK,CTBP2,CYCS,DAP3,DAZAP1,DBN1,DCK,DCTN2,DDX1,DDX39B,DDX3X,DDX46,DEK,DHX15,DIABLO,DLST,DPF2,DPP3,DPYD,DYNC1H1,ECPAS,EDC4,EEF1A1,EEF1D,EIF2S3,EIF3C,EIF3D,EIF3I,EIF3L,EIF…	299
Immunological Disease	Systemic autoimmune syndrome	1.53e-13	Increased	2.177	ABCF1,ACADM,ACAT1,ACLY,ACSL1,ACSL3,ACSL4,ACTL6A,ADAR,ADSS2,AK2,AKR1A1,AKR1B1,ALDOA,ANXA1,APOBR,ARCN1,ARF1,ARHGDIB,ARHGEF6,ATIC,ATP1A1,ATP2B1,ATP6V1B2,B2M,BAG6,BAX,BSG,BST2,CA2,CALR,CAMK2D,CAPG,CASP1,CAST,CAT,CBS/CBSL,CD36,CD81,CDK6,CEBPA,CELF2,CES1,CHCHD2,COPA,CREB1,CSK,CTSB,CTSC,CTSG,CYC1,DDB1,DDX39B,DEK,DHODH,DIABLO,DIAPH1,DNM1L,EEF1G,EEF2,EIF1,EIF3C,EIF3D,EIF3E,EIF3L,ENO1,EXOSC9,FABP5,FBL,FDPS…	220
Organismal Survival	Morbidity or mortality	6.8e-31	Increased	2.454	ACADM,ACADVL,ACLY,ACTG1,ACTL6A,ACTN4,ADAR,ADD1,ADH5,ADK,ADNP,AIFM1,AIP,ALDOA,ANXA1,ANXA2,ANXA7,APEX1,APRT,ARF1,ARHGAP1,ARHGDIA,ARHGDIB,ARID1A,ARL8B,ASS1,ATAD3A,ATG3,ATP1A1,ATP2A2,ATP2B1,B2M,BAG6,BAX,BCLAF1,BICD2,BID,BLMH,BPNT1,BSG,BUB3,BYSL,C1QBP,CALR,CANX,CAP1,CAPN1,CAPN2,CAPRIN1,CAPZA2,CAPZB,CARM1,CASP1,CAST,CBFB,CBS/CBSL,CCNK,CD2BP2,CD36,CDK1,CDK6,CEBPA,CELF2,CFL1,CIAPIN1,CISD2,CKAP5,CLUH,CNPY…	438
Organismal Survival	Organismal death	2.36e-31	Increased	2.459	ACADM,ACADVL,ACLY,ACTG1,ACTL6A,ACTN4,ADAR,ADD1,ADH5,ADK,ADNP,AIFM1,AIP,ALDOA,ANXA1,ANXA2,ANXA7,APEX1,APRT,ARF1,ARHGAP1,ARHGDIA,ARHGDIB,ARID1A,ARL8B,ASS1,ATAD3A,ATG3,ATP1A1,ATP2A2,ATP2B1,B2M,BAG6,BAX,BCLAF1,BICD2,BID,BLMH,BPNT1,BSG,BUB3,BYSL,C1QBP,CALR,CANX,CAP1,CAPN1,CAPN2,CAPRIN1,CAPZA2,CAPZB,CARM1,CASP1,CAST,CBFB,CBS/CBSL,CCNK,CD2BP2,CD36,CDK1,CDK6,CEBPA,CELF2,CFL1,CIAPIN1,CISD2,CKAP5,CLUH,CNPY…	436
Cancer,Cell Death and Survival,Organismal Injury and Abnormalities,Tumor Morphology	Cell death of tumor cells	1.13e-38	Increased	2.942	ACLY,AIFM1,AIMP1,ANXA1,ANXA2,ARCN1,B2M,BAX,BID,BSG,BTK,CASP1,CAT,CDK1,CDK6,CHMP4B,COPA,COPB2,COPG1,CSE1L,CTSB,CYCS,DIABLO,EEF1A1,EIF3B,EIF3C,EIF3E,EIF3F,EIF3G,EIF3L,ENO1,FASN,HDAC2,HMGB1,HRAS,HSP90AB1,HSPA1A/HSPA1B,HSPA9,IDH2,KPNB1,LGALS1,LYPLA1,LYPLA2,MAPK1,MAPK14,MCM2,MIF,NAMPT,NAPA,NDRG1,NOLC1,NUP107,NUP155,NUP160,NUP214,NUP54,NUP88,PABPC1,PARP1,PDK1,PHF5A,PIN1,PLAUR,PNP,PPP2CA,PRKCD,PRPF8,PSM…	141
Cancer,Cell Death and Survival,Organismal Injury and Abnormalities,Tumor Morphology	Cell death of osteosarcoma cells	6.06e-63	Increased	3.183	ARCN1,CHMP4B,COPA,COPB2,COPG1,CSE1L,EEF1A1,EIF3B,EIF3E,EIF3F,EIF3G,EIF3L,HSPA9,KPNB1,NAPA,NUP107,NUP155,NUP160,NUP214,NUP54,NUP88,PABPC1,PHF5A,PRPF8,PSMA3,PSMA4,PSMA5,PSMA6,PSMA7,PSMB1,PSMB3,PSMB5,PSMC1,PSMC2,PSMC4,PSMC5,PSMC6,PSMD11,PSMD12,PUF60,RAN,RBM39,RBM8A,RPL11,RPL13,RPL13A,RPL19,RPL3,RPL5,RPL6,RPL7,RPL7A,RPL9,RPLP0,RPS11,RPS12,RPS13,RPS14,RPS15A,RPS16,RPS18,RPS19,RPS24,RPS27A,RPS28,RPS3,R…	83
Connective Tissue Disorders,Inflammatory Disease,Organismal Injury and Abnormalities,Skeletal and Muscular Disorders	Rheumatic Disease	2.07e-13	Increased	3.202	ACADM,ACAT1,ACLY,ACSL1,ACSL3,ACSL4,ACTL6A,ACTR3,ADAR,ADSS2,AK2,AKR1A1,ALDOA,ANXA1,ARCN1,ARF1,ARHGDIB,ARPC5,ASNS,ATIC,ATP2B1,B2M,BAG6,BAX,BID,BSG,BST2,CA2,CALR,CAMK2D,CAPN2,CASP1,CAST,CD36,CD81,CDK6,CELF2,CHCHD2,COPB2,CREB1,CSK,CTSB,CTSC,CTSG,CYC1,DCK,DCTN1,DDX39B,DEK,DHODH,DIABLO,DIAPH1,DNM1L,EEF1G,EEF2,EIF1,EIF3E,ENO1,FABP5,FASN,FDFT1,FDPS,FIP1L1,FKBP1A,FUBP1,GLIPR2,GLRX5,GNAI2,GNAS,GNB2,GOLPH3,…	212
Cancer,Cell Death and Survival,Organismal Injury and Abnormalities,Tumor Morphology	Cell death of cancer cells	1.29e-37	Increased	3.28	ACLY,AIFM1,ANXA1,ARCN1,B2M,BAX,BID,BTK,CASP1,CAT,CDK1,CDK6,CHMP4B,COPA,COPB2,COPG1,CSE1L,CTSB,DIABLO,EEF1A1,EIF3B,EIF3C,EIF3E,EIF3F,EIF3G,EIF3L,ENO1,FASN,HDAC2,HMGB1,HSP90AB1,HSPA1A/HSPA1B,HSPA9,IDH2,KPNB1,LGALS1,LYPLA1,LYPLA2,MAPK1,MAPK14,MCM2,MIF,NAMPT,NAPA,NDRG1,NUP107,NUP155,NUP160,NUP214,NUP54,NUP88,PABPC1,PARP1,PHF5A,PNP,PRKCD,PRPF8,PSMA3,PSMA4,PSMA5,PSMA6,PSMA7,PSMB1,PSMB3,PSMB5,PSMC1,PSMC…	125
Immunological Disease	Acute graft-vs-host disease	1.77e-09			ATP1A1,CPT2,CSDE1,DCK,EIF5A,FKBP1A,G6PD,HSPA1A/HSPA1B,IMPDH1,IMPDH2,OSTF1,PAFAH1B1,PPIA,PPP3CA,PSMC2,PSMD6,RAB5C,RRM1,RRM2,SAR1A,SF3A1,STAT1,SUB1,TPT1	24
Cancer,Hematological Disease,Immunological Disease,Organismal Injury and Abnormalities	Adult T-cell non-Hodgkin lymphoma	5.31e-11			B2M,CEBPA,CELF2,COPS4,DCK,DPYD,FKBP1A,HLA-A,HNRNPA2B1,IDH2,IMPDH1,IMPDH2,IRF2BP2,ITGB1,PAK2,POLD1,POR,PPIA,PPP3CA,PTPN1,PTPRC,RHOA,RRM1,RRM2,SMARCA4,SYNCRIP,TBL1XR1,TUBA1C,TUBA4A,TUBB4B,TUBG2,TYMS,VAV1,YTHDF2	34
Cancer,Organismal Injury and Abnormalities,Respiratory Disease	Advanced lung carcinoma	7.78e-11			ANXA2,ARID1A,ATIC,B2M,CDK6,EEF1A1,EIF4A1,FDFT1,FDPS,FKBP1A,GART,GSTP1,HSP90AA1,HSP90AB1,HSP90B1,LYN,MYL12A,PARP1,POR,PPIA,PTK2B,RPL7,RPS11,RPS27A,RPS6,RRM1,RRM2,SMARCA4,TMSB10/TMSB4X,TOP1,TPT1,TUBA1C,TUBA4A,TUBB4B,TUBG2,TYMS,YWHAE	37
Cancer,Organismal Injury and Abnormalities,Respiratory Disease	Advanced non-small cell lung carcinoma	6.26e-10			ANXA2,ARID1A,ATIC,B2M,CDK6,EEF1A1,EIF4A1,FDFT1,FDPS,FKBP1A,GART,GSTP1,HSP90AA1,HSP90AB1,HSP90B1,LYN,MYL12A,PARP1,PPIA,PTK2B,RPL7,RPS11,RPS27A,RPS6,RRM1,RRM2,SMARCA4,TMSB10/TMSB4X,TOP1,TPT1,TUBA1C,TUBA4A,TUBB4B,TUBG2,TYMS	35
Cardiovascular Disease,Organismal Injury and Abnormalities	Advanced stage peripheral arterial disease	2.06e-09			ADAR,ARHGDIB,CACYBP,CAND1,CAPG,CASP1,CD36,CHORDC1,CLINT1,CPSF6,CTSB,CYRIB,DNAJA1,DNAJB1,FKBP15,GLS,HCLS1,HSD17B11,HSPA1A/HSPA1B,HSPA4,HSPH1,IRF8,KCTD12,LCP1,LPXN,LYN,RAP2B,RUFY1,RUVBL2,SCP2,STK24,SUB1,SYK,TOR1AIP1	34
Cancer,Organismal Injury and Abnormalities	Aggressive cancer	6.05e-13			ADSL,ARHGAP17,ARHGEF1,ARID1A,B2M,BAX,BTK,CCT3,CD36,CDK6,CEBPA,CTBP2,DCK,DDB1,DDX3X,DPYD,EDC4,EIF4A1,EPB41L3,EXOSC6,FEN1,FKBP1A,GNAI2,GRB2,GSR,HDAC2,HIP1,HMGB1,HNRNPM,HNRNPU,HSP90AA1,HSP90AB1,HSP90B1,HSPH1,HUWE1,IKBIP,IMPDH1,IMPDH2,IQGAP1,IRF8,ITPR1,LONP1,MCM5,MKI67,MTHFD1L,NDUFS1,PAK2,PCBP1,PGK1,POLD1,POR,PPIA,PPP3CA,PPP6R3,PRMT5,PRPS1,PSMB1,PSMB2,PSMB5,PSMD1,PSMD2,PTPN1,PTPRC,QARS1,RAE1,RCC1,RHO…	83
Cancer,Hematological Disease,Immunological Disease,Organismal Injury and Abnormalities	Aggressive mature B-cell lymphoma	1.38e-13			ADSL,ARHGAP17,ARHGEF1,ARID1A,B2M,BAX,BTK,CCT3,CD36,CDK6,CEBPA,CTBP2,DCK,DDB1,DDX3X,DPYD,EDC4,EIF4A1,EXOSC6,FEN1,FKBP1A,GNAI2,GRB2,GSR,HDAC2,HIP1,HMGB1,HNRNPM,HNRNPU,HSP90AA1,HSP90AB1,HSP90B1,HSPH1,HUWE1,IKBIP,IMPDH1,IMPDH2,IQGAP1,IRF8,ITPR1,LONP1,MCM5,MKI67,MTHFD1L,NDUFS1,PAK2,PCBP1,PGK1,POLD1,POR,PPIA,PPP3CA,PPP6R3,PRMT5,PRPS1,PSMB1,PSMB2,PSMB5,PSMD1,PSMD2,PTPN1,PTPRC,QARS1,RAE1,RCC1,RHOA,RRM1,R…	82
RNA Post-Transcriptional Modification	Alternative splicing of mRNA	1.26e-09			DDX17,DDX5,DHX9,HNRNPA1,HNRNPL,HNRNPM,HNRNPU,KHDRBS1,MAGOH,PTBP1,RBM17,RBM25,RBM4,RBM8A,RBMX,SFPQ,SRSF1,SRSF6,THRAP3,TRA2B	20
RNA Post-Transcriptional Modification	Aminoacylation of tRNA	1.33e-25			AARS1,AIMP1,AIMP2,CARS1,DARS1,DARS2,EPRS1,FARSA,FARSB,GARS1,HARS1,IARS1,IARS2,KARS1,LARS1,MARS1,NARS1,PPA1,PPA2,QARS1,RARS1,SARS1,SARS2,TARS1,VARS1,WARS1,YARS1	27
Cardiovascular Disease,Hematological Disease,Organismal Injury and Abnormalities	Aplastic anemia	3.89e-11			ACTL6A,ANXA1,CAT,DCK,FKBP1A,GPX1,IMPDH1,IMPDH2,PPIA,PPP3CA,PRDX3,RPL11,RPL15,RPL18,RPL5,RPS10,RPS15A,RPS19,RPS24,RPS26,RPS27,RPS28,RPS7,RRM1,RRM2,SBDS,SOD1,TXNRD1	28
Cell Cycle	Arrest in interphase	3.99e-11			ACIN1,AGK,ANXA2,BID,BOP1,CARM1,CAT,CBX1,CDC42,CDK1,CDK5RAP3,CEBPA,CELF2,CES1,CNDP2,CRKL,CSE1L,DDB1,DDX24,ELAVL1,FASN,FEN1,FH,FKBP1A,FLNA,GNL3,GSPT1,GTF2I,HRAS,HSPB1,IDH1,ITGA5,ITGB1,KIF11,KPNB1,LGALS1,LMNA,LMNB1,MAPK1,MAPK14,MCM2,MCM7,MRE11,MSH2,MTCH2,MTDH,NDRG1,OLA1,PARP1,PDCD6,PHB,PKM,PLAUR,PNPT1,PPP1CA,PPP2CA,PPP2R2A,PRKCD,PRKDC,PRPF8,PTGES3,PTK2B,PTPN6,RALA,RHOA,RPA1,RPL11,RPL23,RPL23A,RPL5,R…	91
Dermatological Diseases and Conditions,Immunological Disease,Inflammatory Disease,Inflammatory Response,Organismal Injury and Abnormalities	Atopic dermatitis	4.4e-10			ACADVL,AHCY,AHNAK,ANXA1,ANXA5,ARCN1,CAPG,CAPZB,CAT,CBR1,CFL1,CPNE1,CTSB,CTSZ,DCD,DPYSL2,EEF1A1,EIF1,EIF3E,ENO1,FABP5,FKBP1A,FKBP4,FKBP8,FLNA,GRK2,GRSF1,GSTO1,HNMT,HNRNPR,IDE,JPT1,LGALS1,LYN,MKI67,MSN,NAPA,PHGDH,PITPNB,PPIA,PPP3CA,PSAP,RAB34,RUVBL1,S100A11,S100A8,S100A9,SBDS,STAT1,SYK,TPI1,TPM3,TYMS,UBE2I,VCL,VCP,VDAC2,XRCC6,ZYX	59
Immunological Disease,Inflammatory Disease	Atopic disease	1.14e-12			ACADVL,ACO2,AHCY,AHNAK,ALDOA,ANXA1,ANXA5,ARCN1,CAPG,CAPZB,CAT,CBR1,CFL1,CPNE1,CTSB,CTSZ,DCD,DPYSL2,EEF1A1,EIF1,EIF3E,ENO1,FABP5,FKBP1A,FKBP4,FKBP8,FLNA,GAPDH,GRK2,GRSF1,GSTO1,HNMT,HNRNPAB,HNRNPR,HSPA5,IDE,JPT1,LGALS1,LYN,MKI67,MSN,MYH9,NAPA,P4HB,PDIA3,PHGDH,PITPNB,PPIA,PPP3CA,PRDX1,PRDX6,PSAP,RAB34,RUVBL1,S100A11,S100A8,S100A9,SBDS,STAT1,SYK,TKT,TPI1,TPM3,TUBB,TYMS,UBE2I,VAV1,VCL,VCP,VDAC2,XRCC6,…	72
Hereditary Disorder,Neurological Disease,Organismal Injury and Abnormalities	Autosomal dominant motor neuron disease	2.99e-09			BICD2,CHCHD2,DNAJC13,DYNC1H1,EIF4G1,FUS,GARS1,GRN,HNRNPA1,HNRNPA2B1,LMNA,MATR3,NOP56,SOD1,TARDBP,VCP,VPS35	17
Hereditary Disorder,Neurological Disease,Organismal Injury and Abnormalities	Autosomal dominant neuropathy	6.33e-12			AARS1,ALDH18A1,ATP1A1,BICD2,CHCHD2,DNAJC13,DNM1L,DNM2,DYNC1H1,EIF4G1,FUS,GARS1,GRN,HARS1,HSPB1,HSPD1,INF2,LMNA,MARS1,MATR3,OPA1,RAB7A,SOD1,TARDBP,VCP,VPS35,YARS1	27
Hereditary Disorder,Neurological Disease,Organismal Injury and Abnormalities	Autosomal recessive neurological disorder	6.76e-10			AARS1,ACADM,ACO2,ACOX1,ADK,AFG3L2,AIMP1,ALDH18A1,AP1B1,ARHGEF2,ASNS,ATAD3A,CALR,CANX,CAPN1,CCT5,CISD2,CLPB,CLPP,COA6,COASY,COLGALT1,CSTB,DARS1,DCPS,DHPS,DIAPH1,DNM1L,DNM2,DPYD,DYNC1H1,DYNC1I2,EEF1B2,EEF1D,EIF2B3,EMC1,EPRS1,ERLIN1,ERLIN2,EXOSC2,EXOSC8,FASN,FLNA,FLOT2,FUS,GEMIN4,GFM1,GFPT1,GOT2,GRN,HADHA,HADHB,HARS1,HNMT,HSD17B4,HSP90B1,HSPA5,HSPB1,HSPD1,IARS1,IARS2,IMPA1,ITPA,KARS1,LMNA,LMNB2,LONP…	115
Cancer,Hematological Disease,Immunological Disease,Organismal Injury and Abnormalities	B-cell non-Hodgkin lymphoma	8.15e-18			ADSL,AHNAK,ANXA1,ANXA11,ANXA2,ANXA4,ANXA6,ARHGAP1,ARHGAP17,ARHGEF1,ARID1A,B2M,BAX,BCLAF1,BTK,BZW2,CCT3,CD36,CDK1,CDK6,CEBPA,COA6,COMT,CSDE1,CSTF2,CTBP1,CTBP2,DCD,DCK,DDB1,DDX3X,DDX46,DHCR24,DIABLO,DIAPH1,DIS3,DPYD,EDC4,EEF1A1,EHD1,EIF2A,EIF4A1,ELAVL1,ELOC,EWSR1,EXOSC6,FASN,FEN1,FKBP1A,FUBP1,FUS,G3BP1,GCN1,GNAI2,GNB1,GRB2,GSR,GTF2I,GYS1,H1-2,HAT1,HCLS1,HDAC2,HIP1,HMGB1,HNRNPM,HNRNPU,HPRT1,HSP90AA1…	172
Endocrine System Disorders,Organismal Injury and Abnormalities	Benign thyroid nodule	1.44e-16			ANXA4,ANXA5,ARHGDIA,CALR,CAPN2,CASP1,CTSB,EEF1D,GLOD4,GSTP1,HSP90AB1,HSPA5,HSPA8,HSPB1,PARK7,PDIA4,PRDX2,PRDX5,PRDX6,PSMA3,SERPINB6,UBE2K	22
Cancer,Neurological Disease,Organismal Injury and Abnormalities	Brain glioma	1.4e-09			ABCE1,ABCF1,ABCF2,ACAD9,ACADM,ACADVL,ACAT1,ACIN1,ACLY,ACOT7,ACOX1,ACSL1,ACTN1,ACTN4,ACTR1A,ADAR,ADD1,ADNP,ADSL,AFG3L2,AGPS,AGTRAP,AHCY,AHNAK,AIMP1,AIMP2,AIP,AKR1A1,AKR1B1,ALAD,ALDH16A1,ALDH18A1,ALDH1B1,ALDH9A1,ALDOC,ALYREF,ANKFY1,ANKHD1/ANKHD1-EIF4EBP3,ANP32B,ANP32E,ANXA1,ANXA11,ANXA2,ANXA5,ANXA7,AP1B1,AP2A1,AP2B1,APEH,APEX1,APMAP,APOBR,APRT,ARCN1,ARFGAP2,ARFGEF1,ARHGAP1,ARHGAP4,ARHGAP45,ARHGDIA,…	778
Cancer,Organismal Injury and Abnormalities	BRCA1 mutation positive carcinoma	5.53e-11			ATIC,DPYD,GART,HSP90AA1,HSP90AB1,HSP90B1,PARP1,POR,RRM1,RRM2,TOP1,TUBA1C,TUBA4A,TUBB4B,TUBG2,TYMS,UMPS	17
Cancer,Gastrointestinal Disease,Organismal Injury and Abnormalities	BRCA1 mutation positive gastric tumor	9.94e-10			ATIC,DPYD,GART,HSP90AA1,HSP90AB1,HSP90B1,TOP1,TUBA1C,TUBA4A,TUBB4B,TUBG2,TYMS,UMPS	13
Cancer,Hematological Disease,Immunological Disease,Organismal Injury and Abnormalities	Burkitt lymphoma	1.69e-13			ADSL,ARHGEF1,ARID1A,BAX,CCT3,CDK6,DCK,DDX3X,EDC4,EIF4A1,EXOSC6,FKBP1A,GNAI2,HNRNPU,HSP90AA1,HSP90AB1,HSP90B1,IMPDH1,IMPDH2,IRF8,MCM5,MKI67,MTHFD1L,PCBP1,POLD1,POR,PPIA,PPP3CA,PRMT5,PRPS1,PTPRC,QARS1,RCC1,RHOA,RRM1,RRM2,SARS2,SMARCA4,SRRM2,TUBA1C,TUBA4A,TUBB4B,TUBG2,TYMS,UBE3A	45
Cancer,Hematological Disease,Immunological Disease,Organismal Injury and Abnormalities	CD20 negative acute lymphocytic leukemia	2.44e-11			HPRT1,IMPDH1,IMPDH2,POLD1,POR,PPAT,PSMB1,PSMB2,PSMB5,PSMD1,PSMD2,TUBA1C,TUBA4A,TUBB4B,TUBG2,TYMS	16
Cancer,Hematological Disease,Immunological Disease,Organismal Injury and Abnormalities	CD20 negative lymphoblastic lymphoma	2.44e-11			HPRT1,IMPDH1,IMPDH2,POLD1,POR,PPAT,PSMB1,PSMB2,PSMB5,PSMD1,PSMD2,TUBA1C,TUBA4A,TUBB4B,TUBG2,TYMS	16
Cancer,Hematological Disease,Immunological Disease,Organismal Injury and Abnormalities	CD20 negative lymphoma	1.72e-13			DCK,HPRT1,IMPDH1,IMPDH2,POLD1,POR,PPAT,PSMB1,PSMB2,PSMB5,PSMD1,PSMD2,RRM1,RRM2,TUBA1C,TUBA4A,TUBB4B,TUBG2,TYMS	19
Cancer,Hematological Disease,Immunological Disease,Organismal Injury and Abnormalities	CD20 positive aggressive mature B-cell lymphoma	5.14e-13			BTK,DCK,GSR,HDAC2,HSP90AA1,HSP90AB1,HSP90B1,POLD1,POR,PSMB1,PSMB2,PSMB5,PSMD1,PSMD2,RRM1,RRM2,TUBA1C,TUBA4A,TUBB4B,TUBG2,TYMS	21
Cancer,Hematological Disease,Immunological Disease,Organismal Injury and Abnormalities	CD20 positive diffuse B-cell lymphoma	1.36e-12			BTK,DCK,GSR,HDAC2,HSP90AA1,HSP90AB1,HSP90B1,POLD1,POR,PSMB1,PSMB2,PSMB5,PSMD1,PSMD2,RRM1,RRM2,TUBA1C,TUBA4A,TUBB4B,TUBG2,TYMS	21
Cancer,Hematological Disease,Immunological Disease,Organismal Injury and Abnormalities	CD20 positive diffuse large B-cell non-Hodgkin lymphoma	2.13e-12			DCK,GSR,HDAC2,HSP90AA1,HSP90AB1,HSP90B1,POLD1,POR,PSMB1,PSMB2,PSMB5,PSMD1,PSMD2,RRM1,RRM2,TUBA1C,TUBA4A,TUBB4B,TUBG2,TYMS	20
Hematological Disease,Immunological Disease	CD20 positive lymphoproliferative disorder	1.74e-10			BTK,CSK,HPRT1,IMPDH1,IMPDH2,LYN,POLD1,POR,PPAT,PSMB1,PSMB2,PSMB5,PSMD1,PSMD2,RRM1,STK24,TUBA1C,TUBA4A,TUBB4B,TUBG2,TYMS	21
Cancer,Hematological Disease,Immunological Disease,Organismal Injury and Abnormalities	CD20 positive refractory non Hodgkin lymphoma	4.39e-10			BTK,DCK,GSR,HSP90AA1,HSP90AB1,HSP90B1,POLD1,PSMB1,PSMB2,PSMB5,PSMD1,PSMD2,RRM1,RRM2	14
Hereditary Disorder,Neurological Disease,Organismal Injury and Abnormalities,Skeletal and Muscular Disorders	Charcot-Marie-Tooth disease	1.68e-10			AARS1,AIFM1,ARF1,ATP1A1,BICD2,DCTN1,DCTN2,DNM2,DYNC1H1,ELP1,GARS1,HADHB,HARS1,HSPB1,INF2,KARS1,LMNA,MARS1,NDRG1,PRPS1,RAB7A,SEPTIN9,SPTLC1,SPTLC2,VCP,WNK1,YARS1	27
Dermatological Diseases and Conditions,Organismal Injury and Abnormalities	Chronic psoriasis	6.92e-17			ATP2A2,C1QBP,CBFB,CCT5,COPB2,CSTB,CTSB,EIF2S1,EIF2S2,EIF4A3,EIF5,EIF5A,ETF1,FABP5,GARS1,GOT2,GSTP1,HSPA8,HSPE1,HSPH1,KPNA2,KPNB1,MANF,METAP2,PCMT1,PGAM1,PGD,PHB,PKM,POR,PPIF,PPP2CA,PSME2,RANBP1,S100A11,S100A9,SEC23B,SERPINB8,SLC25A5,SRM,STAT1,TOP1,UBE2I,UBE2N	44
Dermatological Diseases and Conditions,Organismal Injury and Abnormalities	Chronic skin disorder	1.06e-09			ARHGDIA,ATP2A2,C1QBP,CALR,CBFB,CCT5,COPB2,CSTB,CTSB,EIF2S1,EIF2S2,EIF4A3,EIF5,EIF5A,ETF1,FABP5,GAPDH,GARS1,GOT2,GSTP1,HSPA8,HSPE1,HSPH1,KPNA2,KPNB1,MANF,METAP2,PCMT1,PCNA,PGAM1,PGD,PHB,PKM,POR,PPIA,PPIF,PPP2CA,PPP3CA,PSAP,PSME2,RAB27A,RANBP1,S100A11,S100A8,S100A9,SEC23B,SERPINB8,SLC25A5,SRM,STAT1,TOP1,UBE2I,UBE2N	53
Cancer,Gastrointestinal Disease,Organismal Injury and Abnormalities	Colon cancer	7.26e-13			ABCE1,ABCF2,ACAD9,ACADM,ACADVL,ACAT1,ACBD3,ACIN1,ACLY,ACO2,ACOT7,ACOX1,ACSL1,ACSL4,ACTG1,ACTN1,ADAR,ADD1,ADK,ADNP,ADSL,AFG3L2,AHCY,AHNAK,AKR1B1,AKR7A2,ALDH16A1,ALDH1B1,ALDOA,ANKFY1,ANKHD1/ANKHD1-EIF4EBP3,ANP32E,ANXA1,ANXA11,ANXA4,AP2A1,AP2B1,APEH,APEX1,API5,APOBR,ARFGAP2,ARFGEF1,ARHGAP1,ARHGAP4,ARHGAP45,ARHGDIA,ARHGEF2,ARHGEF6,ARID1A,ARMT1,ASNS,ASS1,ATG3,ATIC,ATL2,ATL3,ATP13A1,ATP2A2,ATP2B1,ATP5F…	631
Cardiovascular Disease,Developmental Disorder,Hematological Disease,Organismal Injury and Abnormalities	Congenital anemia	1.64e-12			ALDOA,ANXA1,CAT,CPOX,DCK,FKBP1A,G6PD,GPI,GPX1,IMPDH1,IMPDH2,PRDX3,RPL11,RPL15,RPL18,RPL5,RPS10,RPS15A,RPS19,RPS24,RPS26,RPS27,RPS28,RPS7,RRM1,RRM2,SEC23B,SOD1,TXNRD1	29
Cardiovascular Disease,Developmental Disorder,Hematological Disease,Organismal Injury and Abnormalities	Congenital aplastic anemia	6.47e-12			ANXA1,CAT,DCK,FKBP1A,GPX1,IMPDH1,IMPDH2,PRDX3,RPL11,RPL15,RPL18,RPL5,RPS10,RPS15A,RPS19,RPS24,RPS26,RPS27,RPS28,RPS7,RRM1,RRM2,SOD1,TXNRD1	24
Cancer,Hematological Disease,Hereditary Disorder,Organismal Injury and Abnormalities	Constitutional bone marrow failure syndrome	4.84e-12			CAT,DCK,FKBP1A,GPX1,IMPDH1,IMPDH2,PRDX3,RPL11,RPL15,RPL18,RPL5,RPS10,RPS15A,RPS19,RPS24,RPS26,RPS27,RPS28,RPS7,RRM1,RRM2,SBDS,SOD1,SRP72,TXNRD1	25
RNA Post-Transcriptional Modification	Conversion of nitrogenous base	3.82e-10			ADAR,AK1,AK2,AK4,APRT,CMPK1,CTPS1,DPYD,DUT,GSR,HPRT1,NME1,RRM1,RRM2,TXNRD1,TYMS	16
Post-Translational Modification	Deubiquitination of protein	1.5e-17			ACTL6A,CDK1,EIF3F,HCFC1,IKBKG,OGT,OTUB1,PSMA1,PSMA3,PSMA4,PSMA5,PSMA6,PSMA7,PSMB1,PSMB2,PSMB3,PSMB5,PSMB6,PSMB7,PSMB8,PSMB9,PSMC1,PSMC2,PSMC3,PSMC4,PSMC5,PSMC6,PSMD1,PSMD11,PSMD12,PSMD13,PSMD2,PSMD3,PSMD4,PSMD5,PSMD6,PSMD7,PSMD9,PSME1,PSME2,PSME3,RAD23A,RAD23B,RHOA,RPS27A,RUVBL1,SNX3,STAM,TAB1,UCHL5,UCK2,USP10,USP14,USP5,USP9X,VCP	56
Cancer,Cardiovascular Disease,Developmental Disorder,Hematological Disease,Hereditary Disorder,Organismal Injury and Abnormalities	Diamond-Blackfan anemia	9.64e-10			DCK,RPL11,RPL15,RPL18,RPL5,RPS10,RPS15A,RPS19,RPS24,RPS26,RPS27,RPS28,RPS7,RRM1,RRM2	15
Cancer,Hematological Disease,Immunological Disease,Organismal Injury and Abnormalities	Diffuse large B-cell lymphoma	5.8e-10			ARHGAP17,ARID1A,B2M,BTK,CD36,CEBPA,CTBP2,DCK,DDB1,DPYD,FEN1,GRB2,GSR,HDAC2,HIP1,HMGB1,HNRNPM,HSP90AA1,HSP90AB1,HSP90B1,HSPH1,HUWE1,IMPDH1,IMPDH2,IQGAP1,IRF8,MKI67,NDUFS1,PAK2,PGK1,POLD1,POR,PPIA,PPP3CA,PPP6R3,PRMT5,PSMB1,PSMB2,PSMB5,PSMD1,PSMD2,PTPN1,PTPRC,RAE1,RRM1,RRM2,TUBA1C,TUBA4A,TUBB4B,TUBB6,TUBG2,TYMS,XPO1,YWHAZ	54
Cancer,Hematological Disease,Immunological Disease,Organismal Injury and Abnormalities	Diffuse lymphoma	2.34e-09			ADSL,AHNAK,ARHGAP17,ARHGEF1,ARID1A,B2M,BAX,BTK,BZW2,CCT3,CD36,CDK6,CEBPA,COA6,CSDE1,CSTF2,CTBP2,DCD,DCK,DDB1,DDX3X,DDX46,DHCR24,DIS3,DPYD,EDC4,EHD1,EIF2A,EIF4A1,ELAVL1,EWSR1,EXOSC6,FEN1,FKBP1A,GCN1,GNAI2,GNB1,GRB2,GSR,GYS1,HDAC2,HIP1,HMGB1,HNRNPM,HNRNPU,HPRT1,HSP90AA1,HSP90AB1,HSP90B1,HSPH1,HUWE1,IARS2,IDH3A,IKBIP,IMPDH1,IMPDH2,IQGAP1,IRF2BP2,IRF8,ITPR1,KPNA1,LONP1,LRRFIP1,MCM5,MKI67,MSH2,MTHFD1L…	125
Organismal Injury and Abnormalities	Dyskeratosis congenita or aplastic anemia	1.08e-10			ACTL6A,ANXA1,CAT,DCK,DKC1,FKBP1A,GPX1,IMPDH1,IMPDH2,PPIA,PPP3CA,PRDX3,RPL11,RPL15,RPL18,RPL5,RPS10,RPS15A,RPS19,RPS24,RPS26,RPS27,RPS28,RPS7,RRM1,RRM2,SBDS,SOD1,TXNRD1	29
Neurological Disease	Dyskinesia	7.39e-13			ACADM,ACAT1,ACP1,AHCY,AIFM1,AK1,ARHGEF1,ATP2A2,ATP2B1,ATP5F1C,ATP5MG,ATP5PF,ATP5PO,ATP6V1A,ATP6V1B2,B2M,BASP1,BAX,CA2,CASP1,CREB1,CYC1,CYCS,DDX1,DDX42,DNAJA1,DNAJB1,EIF3E,ETFB,FBL,FDFT1,FKBP4,GAPDH,GNB1,GPI,HADH,HADHB,HMGB2,HNRNPDL,HNRNPU,HRAS,HSP90AA1,HSPA1A/HSPA1B,HSPA5,HSPA8,IDH3A,IMPA1,ITPR1,KHDRBS1,LDHA,LDHB,MTDH,MYL12A,NAPA,NDRG1,NDUFA5,NDUFA8,NDUFS2,NDUFS3,NME1,NPM1,P4HA1,PARP1,PCMT1,PCNA,…	115
Cancer,Organismal Injury and Abnormalities,Respiratory Disease	Early stage lung cancer	1.33e-12			AIMP2,ANXA2,ATIC,B2M,EEF1A1,EIF4A1,GART,HSP90AA1,HSP90AB1,HSP90B1,MYL12A,POLR2A,PPIA,RPL7,RPS11,RPS27A,RPS6,RRM1,RRM2,SERBP1,TMSB10/TMSB4X,TPT1,TUBA1C,TUBA4A,TUBB4B,TUBG2,TYMS	27
Cancer,Organismal Injury and Abnormalities,Respiratory Disease	Early stage non-small cell lung cancer	3.53e-12			ANXA2,ATIC,B2M,EEF1A1,EIF4A1,GART,HSP90AA1,HSP90AB1,HSP90B1,MYL12A,POLR2A,PPIA,RPL7,RPS11,RPS27A,RPS6,RRM1,RRM2,SERBP1,TMSB10/TMSB4X,TPT1,TUBA1C,TUBA4A,TUBB4B,TUBG2,TYMS	26
Cancer,Endocrine System Disorders,Organismal Injury and Abnormalities	Endocrine carcinoma	8.04e-53			ABCE1,ABCF1,ABCF2,ACAA2,ACAD9,ACADM,ACADVL,ACAT1,ACAT2,ACBD3,ACIN1,ACLY,ACO2,ACOT7,ACOX1,ACP1,ACSL1,ACSL3,ACSL4,ACTG1,ACTN1,ACTN4,ACTR1A,ACTR2,ACTR3,ACY1,ADAR,ADD1,ADI1,ADNP,ADSL,AFG3L2,AGK,AGPS,AHCY,AHNAK,AIFM1,AIMP1,AIP,AK2,AK4,AKR1A1,AKR1B1,AKR7A2,ALAD,ALDH16A1,ALDH18A1,ALDH9A1,ALDOC,ALYREF,ANKFY1,ANKHD1/ANKHD1-EIF4EBP3,ANP32B,ANP32E,ANXA11,ANXA2,ANXA5,ANXA6,ANXA7,AP1B1,AP2A1,AP2B1,APMAP,APOBR…	1206
Cancer,Hematological Disease,Immunological Disease,Organismal Injury and Abnormalities	Enteropathy-associated T-cell lymphoma	8.27e-10			GNAS,HDAC2,HSP90AA1,HSP90AB1,HSP90B1,POLD1,POR,PSMB1,PSMB2,PSMB5,PSMD1,PSMD2,RRM1,RRM2,STK10,TUBA1C,TUBA4A,TUBB4B,TUBG2,TYMS,USP10,YLPM1	22
Hematological Disease	Failure of bone marrow	2.67e-11			ACTL6A,CAT,DCK,FKBP1A,GPX1,IMPDH1,IMPDH2,PFN1,PRDX3,RPL11,RPL15,RPL18,RPL5,RPS10,RPS15A,RPS19,RPS24,RPS26,RPS27,RPS28,RPS7,RRM1,RRM2,SBDS,SOD1,SRP72,TXNRD1	27
Hereditary Disorder,Neurological Disease,Organismal Injury and Abnormalities	Familial encephalopathy	1e-32			AARS1,ACADM,ACAT1,ACO2,ACP1,ACSL1,ACSL4,ADAR,ADK,ADNP,AFG3L2,AHCY,AIFM1,AIMP1,AK1,ALDH18A1,ANXA11,AP1S2,ARF1,ARHGEF1,ARHGEF2,ARHGEF6,ARID1A,ASNS,ATP1A1,ATP2A2,ATP2B1,ATP5F1C,ATP5MG,ATP5PF,ATP5PO,ATP6V1A,ATP6V1B2,ATXN10,B2M,BASP1,BAX,BCAP31,BICD2,CA2,CAD,CALR,CAPN1,CASP1,CCT5,CD36,CDC42,CHCHD2,CKAP4,CLTC,CNPY3,COA6,COASY,COLGALT1,CORO1B,CPT2,CREB1,CSTB,CTSB,CYC1,CYCS,DARS1,DARS2,DCTN1,DDX1,DDX3X,D…	302
Cellular Assembly and Organization	Formation of mitochondrial cristae	2.44e-11			AFG3L2,ATP5F1A,ATP5F1B,ATP5F1C,ATP5F1D,ATP5ME,ATP5MG,ATP5PB,ATP5PD,ATP5PF,ATP5PO,CHCHD3,IMMT,LETM1,SAMM50,TARDBP	16
Cancer,Gastrointestinal Disease,Organismal Injury and Abnormalities	Gastrointestinal adenocarcinoma	3.23e-23			ABCE1,ABCF1,ABCF2,ACAA2,ACAD9,ACADM,ACADVL,ACAT1,ACBD3,ACIN1,ACLY,ACO2,ACOT7,ACOX1,ACP1,ACSL1,ACSL3,ACSL4,ACTG1,ACTN1,ACTN4,ACTR1A,ACY1,ADAR,ADD1,ADK,ADNP,ADSL,AFG3L2,AGK,AGPS,AHCY,AHNAK,AHSA1,AIFM1,AIP,AKR1A1,AKR1B1,AKR7A2,ALAD,ALDH16A1,ALDH18A1,ALDH1B1,ALDH9A1,ALDOA,ANKFY1,ANKHD1/ANKHD1-EIF4EBP3,ANP32E,ANXA1,ANXA11,ANXA4,ANXA6,AP1B1,AP2A1,AP2B1,APEH,APEX1,API5,APMAP,APOBR,ARCN1,ARFGAP2,ARFGEF1,…	1086
Cancer,Hematological Disease,Immunological Disease,Organismal Injury and Abnormalities	Gene rearrangement positive acute lymphoblastic leukemia	2.26e-09			ANXA1,CSK,DCK,FKBP1A,HK2,HPRT1,IMPDH1,IMPDH2,LGALS1,LYN,POLD1,POR,PPAT,PPIA,PPP3CA,RRM1,RRM2,SLC2A1,STK24,TUBA1C,TUBA4A,TUBB4B,TUBG2,TYMS	24
Cancer,Gastrointestinal Disease,Hepatic System Disease,Organismal Injury and Abnormalities	Hepatitis B surface antigen-negative hepatitis C virus negative hepatocellular carcinoma	3.02e-18			ASS1,CLIC1,CTSB,DLD,EEF2,ENO1,GLUD1,HSP90B1,HSPA5,HSPA8,HSPA9,HSPD1,NME1,NPM1,PDIA3,PEBP1,RACK1,TPM3,UCHL5,VCP,VIM	21
Cancer,Gastrointestinal Disease,Hepatic System Disease,Organismal Injury and Abnormalities	Hepatitis B virus-related hepatocellular carcinoma	1.26e-21			ANXA5,ASS1,CAT,CLIC1,ECHS1,EEF2,ENO1,GALK1,HNRNPK,HSP90B1,HSPA4,HSPA5,HSPA8,HSPA9,HSPD1,NME1,NPM1,PEBP1,POLD1,RACK1,RPSA,RRBP1,SOD1,TUBB,UCHL5,UQCRC1,VCP,VIM	28
Cancer,Gastrointestinal Disease,Hepatic System Disease,Organismal Injury and Abnormalities	Hepatitis C virus-related hepatocellular carcinoma	1.29e-17			ANXA5,ASS1,CAT,ECHS1,EEF2,GALK1,GLUD1,HSP90B1,HSPA5,HSPA8,HSPA9,HSPD1,LAP3,NME1,NPM1,RRBP1,TUBB,UQCRC1,VIM	19
Cancer,Hereditary Disorder,Organismal Injury and Abnormalities	Hereditary cancer-predisposing syndrome	1.08e-12			AIP,ATP6V1B2,B2M,CALR,CAT,CDK6,CEBPA,DCK,DIS3,ELAC2,ELOC,FH,FKBP1A,GANAB,GNAI2,GPX1,HCLS1,HNRNPA2B1,HRAS,IMPDH1,IMPDH2,MRE11,MSH2,MTAP,MYH9,PARP1,PCNA,PHB,POLD1,POR,PPP2R1B,PRDX3,PRKAR1A,PRKCSH,RAD50,RHOA,RPL11,RPL15,RPL18,RPL5,RPS10,RPS14,RPS15A,RPS19,RPS24,RPS26,RPS27,RPS28,RPS6KA1,RPS7,RRM1,RRM2,SART3,SBDS,SDHA,SDHB,SEC23B,SF3B1,SF3B2,SLC25A11,SMARCA4,SMARCE1,SOD1,SRP72,TBL1XR1,TRAP1,TRIM28,TU…	75
Hereditary Disorder,Neurological Disease,Organismal Injury and Abnormalities	Hereditary motor and sensory neuropathy	1.34e-09			AARS1,AFG3L2,AIFM1,ALDH18A1,ARF1,ATP1A1,BICD2,CAPN1,CCT5,DCTN1,DCTN2,DNM1L,DNM2,DYNC1H1,ELP1,ERLIN1,ERLIN2,GARS1,HADHB,HARS1,HSPB1,HSPD1,INF2,KARS1,LMNA,MARS1,NDRG1,OPA1,PRPS1,RAB7A,SEPTIN9,SPTLC1,SPTLC2,VCP,WNK1,YARS1,ZFR	37
Hereditary Disorder,Neurological Disease,Organismal Injury and Abnormalities	Hereditary motor neuropathy	5.51e-11			AARS1,AFG3L2,AIFM1,ALDH18A1,ARF1,ATP1A1,BICD2,CAPN1,CCT5,DCTN1,DCTN2,DNM1L,DNM2,DYNC1H1,ELP1,ERLIN1,ERLIN2,FUS,GARS1,HADHB,HARS1,HSPB1,HSPD1,INF2,KARS1,LMNA,MARS1,NDRG1,OPA1,PRPS1,RAB7A,SCP2,SEPTIN9,SPTLC1,SPTLC2,UBA1,VCP,WARS1,WNK1,YARS1,ZFR	41
Hereditary Disorder,Organismal Injury and Abnormalities,Skeletal and Muscular Disorders	Hereditary myopathy	2.28e-13			AARS1,ACADVL,ACLY,AGK,AHNAK,AIFM1,ALDH18A1,ARF1,ATP1A1,BICD2,CA2,CALR,CANX,CAP1,CAPN1,CAST,CCT5,CEBPA,CELF2,CES1,CFL1,CNBP,COA6,COMT,CTSG,CYCS,DCTN1,DCTN2,DDX5,DLD,DNM1L,DNM2,DYNC1H1,ECHS1,ELP1,EMD,ERLIN1,ERLIN2,FUS,FXR1,GAA,GARS1,GBE1,GFPT1,GLA,GOLPH3,GSS,GYS1,HADHA,HADHB,HARS1,HLA-A,HNRNPA1,HNRNPA2B1,HNRNPDL,HRAS,HSP90B1,HSPA5,HSPB1,HSPD1,IARS2,INF2,ITGB1,KARS1,LMNA,LRPPRC,MARS1,MATR3,MGST1,NDR…	121
Hereditary Disorder,Neurological Disease,Organismal Injury and Abnormalities	Hereditary neuropathy	2.2e-13			AARS1,ACO2,AFG3L2,AIFM1,ALDH18A1,ANXA11,ARF1,ATL3,ATP1A1,BICD2,CAPN1,CCT5,CHCHD2,CISD2,COASY,DCTN1,DCTN2,DNAJC13,DNM1L,DNM2,DYNC1H1,EIF4G1,ELP1,ERLIN1,ERLIN2,FLOT2,FUS,GARS1,GRN,HADHA,HADHB,HARS1,HNRNPA1,HSPB1,HSPD1,IARS2,INF2,KARS1,LMNA,MARS1,MATR3,NDRG1,NDUFS2,OGT,OPA1,PARK7,PFN1,PRPS1,PSAP,RAB7A,SCP2,SEPTIN9,SLC25A19,SOD1,SPTAN1,SPTLC1,SPTLC2,TARDBP,TBCE,TUBA4A,TUBB6,UBA1,UPF1,VCP,VPS35,WARS1,…	69
Hereditary Disorder,Neurological Disease,Organismal Injury and Abnormalities	Hereditary peripheral neuropathy	1.55e-11			AARS1,AFG3L2,AIFM1,ALDH18A1,ARF1,ATL3,ATP1A1,BICD2,CAPN1,CCT5,DCTN1,DCTN2,DNM1L,DNM2,DYNC1H1,ELP1,ERLIN1,ERLIN2,FUS,GARS1,HADHB,HARS1,HSPB1,HSPD1,IARS2,INF2,KARS1,LMNA,MARS1,NDRG1,OGT,OPA1,PRPS1,RAB7A,SCP2,SEPTIN9,SPTAN1,SPTLC1,SPTLC2,UBA1,VCP,WARS1,WNK1,YARS1,ZFR	45
Hereditary Disorder,Neurological Disease,Organismal Injury and Abnormalities	Hereditary polyneuropathy	3.56e-09			AARS1,AFG3L2,AIFM1,ALDH18A1,ARF1,ATP1A1,BICD2,CAPN1,CCT5,DCTN1,DCTN2,DNM1L,DNM2,DYNC1H1,ELP1,ERLIN1,ERLIN2,GARS1,HADHB,HARS1,HSPB1,HSPD1,INF2,KARS1,LMNA,MARS1,NDRG1,OPA1,PRPS1,RAB7A,SEPTIN9,SLC25A19,SPTLC1,SPTLC2,VCP,WNK1,YARS1,ZFR	38
Hereditary Disorder,Neurological Disease,Organismal Injury and Abnormalities	Hereditary sensory neuropathy	5.84e-10			AARS1,AFG3L2,AIFM1,ALDH18A1,ARF1,ATP1A1,BICD2,CAPN1,CCT5,DCTN1,DCTN2,DNM1L,DNM2,DYNC1H1,ELP1,ERLIN1,ERLIN2,GARS1,HADHB,HARS1,HSPB1,HSPD1,IARS2,INF2,KARS1,LMNA,MARS1,NDRG1,OPA1,PRPS1,RAB7A,SEPTIN9,SPTLC1,SPTLC2,VCP,WNK1,YARS1,ZFR	38
Cancer,Hematological Disease,Immunological Disease,Organismal Injury and Abnormalities	High grade B-cell non-Hodgkin lymphoma	6.15e-10			DCK,HPRT1,HSP90AA1,HSP90AB1,HSP90B1,IMPDH1,IMPDH2,POLD1,POR,PPAT,PSMB1,PSMB2,PSMB5,PSMD1,PSMD2,RRM1,RRM2,TUBA1C,TUBA4A,TUBB4B,TUBG2,TYMS	22
Cancer,Hematological Disease,Immunological Disease,Organismal Injury and Abnormalities	High grade lymphocytic cancer	2.48e-13			ADSL,ARHGAP17,ARHGEF1,ARID1A,B2M,BAX,BTK,CCT3,CD36,CDK6,CEBPA,CTBP2,DCK,DDB1,DDX3X,DPYD,EDC4,EIF4A1,EXOSC6,FEN1,FKBP1A,GNAI2,GRB2,GSR,HDAC2,HIP1,HMGB1,HNRNPM,HNRNPU,HPRT1,HSP90AA1,HSP90AB1,HSP90B1,HSPH1,HUWE1,IKBIP,IMPDH1,IMPDH2,IQGAP1,IRF8,ITPR1,LONP1,MCM5,MKI67,MTHFD1L,NDUFS1,PAK2,PCBP1,PGK1,POLD1,POR,PPAT,PPIA,PPP3CA,PPP6R3,PRMT5,PRPS1,PSMB1,PSMB2,PSMB5,PSMD1,PSMD2,PTPN1,PTPRC,QARS1,RAE1,RCC1,…	84
Cancer,Hematological Disease,Immunological Disease,Organismal Injury and Abnormalities	High-grade lymphoma	5.12e-13			ADSL,ARHGAP17,ARHGEF1,ARID1A,B2M,BAX,BTK,CCT3,CD36,CDK6,CEBPA,CTBP2,DCK,DDB1,DDX3X,DPYD,EDC4,EIF4A1,EXOSC6,FEN1,FKBP1A,GNAI2,GRB2,GSR,HDAC2,HIP1,HMGB1,HNRNPM,HNRNPU,HPRT1,HSP90AA1,HSP90AB1,HSP90B1,HSPH1,HUWE1,IKBIP,IMPDH1,IMPDH2,IQGAP1,IRF8,ITPR1,LONP1,MCM5,MKI67,MSH2,MTHFD1L,NDUFS1,PAK2,PCBP1,PGK1,POLD1,POR,PPAT,PPIA,PPP3CA,PPP6R3,PRMT5,PRPS1,PSMB1,PSMB2,PSMB5,PSMD1,PSMD2,PTPN1,PTPRC,QARS1,RAE1,…	85
Cancer,Hematological Disease,Immunological Disease,Organismal Injury and Abnormalities	High-risk lymphocytic cancer	3.3e-11			ANXA1,BTK,DCK,HDAC2,HPRT1,HSP90AA1,HSP90AB1,HSP90B1,IMPDH1,IMPDH2,POLD1,POR,PPAT,PSMB1,PSMB2,PSMB5,PSMD1,PSMD2,RRM1,RRM2,TUBA1C,TUBA4A,TUBB4B,TUBG2,TYMS	25
Cancer,Hematological Disease,Organismal Injury and Abnormalities	High-risk malignant hematological system tumor	1.52e-12			ANXA1,BTK,DCK,FKBP1A,HDAC2,HPRT1,HSP90AA1,HSP90AB1,HSP90B1,IMPDH1,IMPDH2,PML,POLD1,POR,PPAT,PPIA,PPP3CA,PSMB1,PSMB2,PSMB5,PSMD1,PSMD2,RRM1,RRM2,SF3B1,TOP1,TUBA1C,TUBA4A,TUBB4B,TUBG2,TXNRD1,TYMS,U2AF1/U2AF1L5	33
Cancer,Hematological Disease,Immunological Disease,Organismal Injury and Abnormalities	High-risk precursor B-cell acute lymphoblastic leukemia	3.22e-09			ANXA1,DCK,HPRT1,IMPDH1,IMPDH2,POLD1,POR,PPAT,PSMB1,PSMB2,PSMB5,PSMD1,PSMD2,RRM1,RRM2,TUBA1C,TUBA4A,TUBB4B,TUBG2,TYMS	20
Hereditary Disorder,Neurological Disease,Organismal Injury and Abnormalities,Psychological Disorders,Skeletal and Muscular Disorders	Huntington Disease	1.93e-15			ACADM,ACAT1,ACP1,AHCY,AIFM1,AK1,ARHGEF1,ATP2A2,ATP2B1,ATP5F1C,ATP5MG,ATP5PF,ATP5PO,ATP6V1A,ATP6V1B2,B2M,BASP1,BAX,CA2,CASP1,CREB1,CYC1,CYCS,DDX1,DDX42,DNAJA1,DNAJB1,EIF3E,ETFB,FBL,FDFT1,FKBP4,GAPDH,GNB1,GPI,HADH,HADHB,HMGB2,HNRNPDL,HNRNPU,HRAS,HSP90AA1,HSPA1A/HSPA1B,HSPA5,HSPA8,IDH3A,IMPA1,ITPR1,KHDRBS1,LDHA,LDHB,MTDH,MYL12A,NAPA,NDRG1,NDUFA5,NDUFA8,NDUFS2,NDUFS3,NME1,NPM1,P4HA1,PARP1,PCMT1,PCNA,…	114
Gene Expression,Protein Synthesis	Initiation of translation of mRNA	2.48e-15			DDX3X,EIF1,EIF2B3,EIF2S3,EIF3B,EIF3C,EIF3D,EIF3E,EIF3F,EIF3G,EIF3H,EIF3I,EIF3L,EIF4B,EIF4G1,EIF4G2,EIF4H,EIF5,EIF5B,HSPB1,PAIP1,RBM4,RPS3A,TPR	24
Cancer,Gastrointestinal Disease,Organismal Injury and Abnormalities	Large intestine adenocarcinoma	4e-23			ABCE1,ABCF1,ABCF2,ACAA2,ACAD9,ACADM,ACADVL,ACAT1,ACBD3,ACIN1,ACLY,ACO2,ACOT7,ACOX1,ACSL1,ACSL4,ACTG1,ACTN1,ACTN4,ACTR1A,ACY1,ADAR,ADD1,ADK,ADNP,ADSL,AFG3L2,AGK,AGPS,AHCY,AHNAK,AHSA1,AIFM1,AIP,AKR1A1,AKR1B1,AKR7A2,ALAD,ALDH16A1,ALDH18A1,ALDH1B1,ALDH9A1,ALDOA,ANKFY1,ANKHD1/ANKHD1-EIF4EBP3,ANP32E,ANXA1,ANXA11,ANXA4,ANXA6,AP1B1,AP2A1,AP2B1,APEH,APEX1,API5,APMAP,APOBR,ARCN1,ARFGAP2,ARFGEF1,ARHGAP1,ARH…	1057
Cancer,Gastrointestinal Disease,Organismal Injury and Abnormalities	Large intestine carcinoma	2.2e-24			ABCE1,ABCF1,ABCF2,ACAA2,ACAD9,ACADM,ACADVL,ACAT1,ACBD3,ACIN1,ACLY,ACO2,ACOT7,ACOX1,ACSL1,ACSL4,ACTG1,ACTN1,ACTN4,ACTR1A,ACY1,ADAR,ADD1,ADK,ADNP,ADSL,AFG3L2,AGK,AGPS,AHCY,AHNAK,AHSA1,AIFM1,AIP,AKR1A1,AKR1B1,AKR7A2,ALAD,ALDH16A1,ALDH18A1,ALDH1B1,ALDH9A1,ALDOA,ANKFY1,ANKHD1/ANKHD1-EIF4EBP3,ANP32E,ANXA1,ANXA11,ANXA4,ANXA6,AP1B1,AP2A1,AP2B1,APEH,APEX1,API5,APMAP,APOBR,ARCN1,ARFGAP2,ARFGEF1,ARHGAP1,ARH…	1068
Cancer,Hematological Disease,Immunological Disease,Organismal Injury and Abnormalities	Large-cell diffuse lymphoma	3.15e-10			ARHGAP17,ARID1A,B2M,BTK,CD36,CEBPA,CTBP2,DCK,DDB1,DPYD,FEN1,GRB2,GSR,HDAC2,HIP1,HMGB1,HNRNPM,HSP90AA1,HSP90AB1,HSP90B1,HSPH1,HUWE1,IMPDH1,IMPDH2,IQGAP1,IRF8,LONP1,MKI67,NDUFS1,PAK2,PGK1,POLD1,POR,PPIA,PPP3CA,PPP6R3,PRMT5,PSMB1,PSMB2,PSMB5,PSMD1,PSMD2,PTPN1,PTPRC,RAE1,RRM1,RRM2,TUBA1C,TUBA4A,TUBB4B,TUBB6,TUBG2,TYMS,XPO1,YWHAZ	55
Cancer,Hematological Disease,Immunological Disease,Organismal Injury and Abnormalities	Large-cell lymphoma	3.6e-09			ARHGAP17,ARID1A,B2M,BTK,CD36,CEBPA,CTBP2,DCK,DDB1,DPYD,FEN1,GRB2,GSR,HDAC2,HIP1,HMGB1,HNRNPM,HSP90AA1,HSP90AB1,HSP90B1,HSPH1,HUWE1,IMPDH1,IMPDH2,IQGAP1,IRF8,LONP1,MKI67,NDUFS1,PAK2,PGK1,POLD1,POR,PPIA,PPP3CA,PPP6R3,PRMT5,PSMB1,PSMB2,PSMB5,PSMD1,PSMD2,PTPN1,PTPRC,RAE1,RRM1,RRM2,SPN,STAT1,SYK,TUBA1C,TUBA4A,TUBB4B,TUBB6,TUBG2,TYMS,XPO1,YWHAZ	58
Cancer,Hematological Disease,Immunological Disease,Organismal Injury and Abnormalities	Low-grade lymphoma	3.16e-12			AHNAK,ANXA11,ANXA2,ANXA4,ANXA6,ARHGAP1,BCLAF1,BTK,BZW2,CDK1,COA6,COMT,CSDE1,CSTF2,CTBP1,CTBP2,DCD,DCK,DDX3X,DDX46,DHCR24,DIABLO,DIAPH1,DIS3,EHD1,EIF2A,ELAVL1,ELOC,EWSR1,FASN,FEN1,FKBP1A,FUBP1,FUS,G3BP1,GCN1,GNB1,GTF2I,GYS1,HAT1,HCLS1,HDAC2,HNRNPU,HPRT1,IARS2,IDH3A,IKBKG,IMPDH1,IMPDH2,IRF2BP2,ITPR1,KPNA1,KPNA2,LRRFIP1,MTREX,NME1,NONO,NUP205,NUP98,NUTF2,PARP1,PCNA,POR,PPIA,PPP2CA,PPP3CA,PPP6R3,PSMB…	112
Cancer,Hematological Disease,Immunological Disease,Organismal Injury and Abnormalities	Mature B cell malignant tumor	3.72e-19			ADSL,AHNAK,ANXA1,ANXA11,ANXA2,ANXA4,ANXA5,ANXA6,ARHGAP1,ARHGAP17,ARHGEF1,ARID1A,ATP6V1E1,B2M,BAX,BCLAF1,BTK,BZW2,CA2,CAT,CCT3,CD36,CDK1,CDK6,CEBPA,COA6,COMT,CSDE1,CSK,CSTF2,CTBP1,CTBP2,CTSC,CTSG,DCD,DCK,DDB1,DDX3X,DDX46,DEK,DHCR24,DIABLO,DIAPH1,DIS3,DPYD,EDC4,EEF1A1,EHD1,EIF1AX,EIF2A,EIF4A1,ELAVL1,ELOC,EWSR1,EXOSC6,FAM120A,FASN,FDFT1,FDPS,FEN1,FKBP1A,FLNA,FUBP1,FUS,G3BP1,GCN1,GNAI2,GNB1,GRB2,GRHP…	203
Cancer,Hematological Disease,Immunological Disease,Organismal Injury and Abnormalities	Mature B-cell lymphoma	9.97e-23			ADSL,ANXA1,ANXA11,ANXA2,ANXA4,ANXA6,ARHGAP1,ARHGAP17,ARHGEF1,ARID1A,B2M,BAX,BCLAF1,BTK,CCT3,CD36,CDK1,CDK6,CEBPA,COMT,CTBP1,CTBP2,DCK,DDB1,DDX3X,DIABLO,DIAPH1,DPYD,EDC4,EEF1A1,EIF4A1,ELOC,EXOSC6,FASN,FEN1,FKBP1A,FUBP1,FUS,G3BP1,GNAI2,GNB1,GRB2,GSR,GTF2I,HAT1,HCLS1,HDAC2,HIP1,HMGB1,HNRNPM,HNRNPU,HSP90AA1,HSP90AB1,HSP90B1,HSPH1,HUWE1,IKBIP,IKBKG,IMPDH1,IMPDH2,IQGAP1,IRF8,ITPR1,KIF11,KPNA2,LONP1,MCM…	127
Cancer,Hematological Disease,Immunological Disease,Organismal Injury and Abnormalities	Mature B-cell neoplasm	2.95e-14			ADSL,AHNAK,ANXA1,ANXA11,ANXA2,ANXA4,ANXA5,ANXA6,ARHGAP1,ARHGAP17,ARHGEF1,ARID1A,ATP6V1E1,B2M,BAX,BCLAF1,BTK,BZW2,CA2,CAT,CCT3,CD36,CDK1,CDK6,CEBPA,CFL1,COA6,COMT,CSDE1,CSK,CSTF2,CTBP1,CTBP2,CTSC,CTSG,DCD,DCK,DDB1,DDX3X,DDX46,DEK,DHCR24,DIABLO,DIAPH1,DIS3,DNM1L,DPYD,EDC4,EEF1A1,EHD1,EIF1AX,EIF2A,EIF4A1,ELAVL1,ELOC,EWSR1,EXOSC6,EXOSC8,FAM120A,FASN,FDFT1,FDPS,FEN1,FKBP1A,FLNA,FUBP1,FUS,G3BP1,GCN1,GN…	224
Cancer,Hematological Disease,Organismal Injury and Abnormalities	Mature lymphocytic neoplasm	1.66e-12			ADAR,ADSL,AHNAK,ANXA1,ANXA11,ANXA2,ANXA4,ANXA5,ANXA6,ARHGAP1,ARHGAP17,ARHGEF1,ARID1A,ATP6V1E1,B2M,BASP1,BAX,BCLAF1,BTK,BZW2,CA2,CAT,CCT3,CD36,CDK1,CDK6,CEBPA,CELF2,CFL1,COA6,COMT,COPS4,CSDE1,CSK,CSTF2,CTBP1,CTBP2,CTSC,CTSG,DCD,DCK,DDB1,DDX3X,DDX46,DEK,DHCR24,DIABLO,DIAPH1,DIS3,DNM1L,DPYD,EDC4,EEF1A1,EHD1,EIF1AX,EIF2A,EIF4A1,ELAVL1,ELOC,EWSR1,EXOSC6,EXOSC8,FAM120A,FASN,FDFT1,FDPS,FEN1,FKBP1A,FLNA,…	250
Energy Production,Nucleic Acid Metabolism,Small Molecule Biochemistry	Metabolism of ATP	2.99e-09			AK2,AK4,ATP5F1A,ATP5F1B,ATP5F1C,ATP5F1D,ATP5MG,ATP5PB,ATP5PD,ATP5PF,ATP5PO,CLPX,HSPA1A/HSPA1B,HSPA8,NDUFS1,OLA1,VCP	17
Small Molecule Biochemistry	Metabolism of dicarboxylic acid	9.03e-10			ACLY,CS,DLD,DLST,FH,GOT2,GRHPR,IDH1,IDH3A,MDH1,MDH2,NIT2,PCK2,SDHA,SDHB,SUCLG1,SUCLG2	17
Carbohydrate Metabolism	Metabolism of monosaccharide	8.37e-10			AKR1A1,AKR1B1,ALDOA,ALDOC,DCXR,FABP5,FBP1,G6PD,GALK1,GFPT1,GLB1,GNPDA1,GPI,HK2,HRAS,INPPL1,ITGB1,MAN2B1,MAPK14,NUDT5,PFKL,PFKM,PFKP,PGM1,PGM2,PKM,PML,SLC2A1,SORD,TALDO1,TPI1,UGP2	32
Nucleic Acid Metabolism,Small Molecule Biochemistry	Metabolism of purine nucleotide	5.28e-20			ACAT1,ACLY,ACOT7,ADK,ADSL,ADSS2,AK1,AK2,AK4,ATP5F1A,ATP5F1B,ATP5F1C,ATP5F1D,ATP5MG,ATP5PB,ATP5PD,ATP5PF,ATP5PO,CLPX,COASY,DCXR,DLST,DNPH1,G6PD,GNAI3,GPX1,HPRT1,HSPA1A/HSPA1B,HSPA8,IDH3A,ITPA,LDHB,MDH1,MDH2,NADK2,NDUFS1,OLA1,OPA1,PGD,PNP,PPCS,RAN,RHOA,SAMHD1,SHC1,TSTA3,VCP	47
Nucleic Acid Metabolism,Small Molecule Biochemistry	Metabolism of ribonucleotide	1.21e-11			ADK,ADSS2,AK1,AK2,AK4,ATP5F1A,ATP5F1B,ATP5F1C,ATP5F1D,ATP5MG,ATP5PB,ATP5PD,ATP5PF,ATP5PO,CLPX,DCK,HPRT1,HSPA1A/HSPA1B,HSPA8,ITPA,NDUFS1,OLA1,VCP	23
RNA Damage and Repair	Metabolism of RNA	1.94e-15			DCPS,DIS3,FBL,HNRNPA0,HNRNPA1,HNRNPA2B1,HNRNPA3,HNRNPC,HNRNPD,HNRNPDL,HNRNPF,HNRNPH1,HNRNPK,HNRNPL,HNRNPM,HNRNPR,HNRNPU,HSPA1A/HSPA1B,KHSRP,LSM2,MTREX,PABPC4,PCBP1,PCBP2,PDE12,PNPT1,POLR2A,POLR2B,PTBP1,RBMX,RIDA,WDR74,XRN2,YTHDF2	34
Cancer,Organismal Injury and Abnormalities	Metastatic BRCA1 mutation positive solid tumor	6.7e-12			ATIC,DPYD,GART,HSP90AA1,HSP90AB1,HSP90B1,PARP1,RRM1,RRM2,TOP1,TUBA1C,TUBA4A,TUBB4B,TUBG2,TYMS,UMPS	16
Cancer,Organismal Injury and Abnormalities	Metastatic carcinoma	8.62e-10			ANXA2,ARID1A,ATIC,B2M,BSG,CDK6,CSE1L,CTNND1,DPYD,EEF1A1,EIF4A1,FDFT1,FDPS,FKBP1A,GART,HSP90AA1,HSP90AB1,HSP90B1,LYN,MAP4,MYL12A,PARP1,PLEC,POLD1,POR,PPIA,PPP3CA,PTK2B,PTPRC,RAC1,RPL7,RPS11,RPS27A,RPS6,RRM1,RRM2,S100A11,SMARCA4,TMSB10/TMSB4X,TOP1,TPT1,TUBA1C,TUBA4A,TUBB4B,TUBG2,TYMP,TYMS,UMPS,YWHAE	49
Cancer,Organismal Injury and Abnormalities,Respiratory Disease	Metastatic lung carcinoma	7.49e-11			ANXA2,ARID1A,ATIC,B2M,CDK6,EEF1A1,EIF4A1,FDFT1,FDPS,FKBP1A,GART,HSP90AA1,HSP90AB1,HSP90B1,LYN,MYL12A,PARP1,POR,PPIA,PTK2B,RPL7,RPS11,RPS27A,RPS6,RRM1,RRM2,SMARCA4,TMSB10/TMSB4X,TOP1,TPT1,TUBA1C,TUBA4A,TUBB4B,TUBG2,TYMS,YWHAE	36
Cancer,Organismal Injury and Abnormalities,Respiratory Disease	Metastatic non-small cell lung carcinoma	6.21e-10			ANXA2,ARID1A,ATIC,B2M,CDK6,EEF1A1,EIF4A1,FDFT1,FDPS,FKBP1A,GART,HSP90AA1,HSP90AB1,HSP90B1,LYN,MYL12A,PARP1,PPIA,PTK2B,RPL7,RPS11,RPS27A,RPS6,RRM1,RRM2,SMARCA4,TMSB10/TMSB4X,TOP1,TPT1,TUBA1C,TUBA4A,TUBB4B,TUBG2,TYMS	34
Metabolic Disease,Organismal Injury and Abnormalities	Mitochondrial disorder	5.73e-11			ACAD9,ACADVL,AGK,AIFM1,ATP5F1A,ATP5F1D,C1QBP,COA6,COX4I1,CYC1,DLAT,DLD,DNM1L,ECHS1,ELAC2,ETFA,ETFB,GFM1,GOLPH3,IARS2,LRPPRC,NDUFA10,NDUFAF2,NDUFB10,NDUFS1,NDUFS2,NDUFS3,OPA1,PCK2,PDHA1,PDHB,PMPCB,PNPT1,PUS1,RANBP2,SCO1,SDHA,SUCLG1,SUCLG2,TARS2,TIMM50,TSFM,TUFM,TYMP,UQCRB,UQCRC2	46
Cancer,Hematological Disease,Immunological Disease,Organismal Injury and Abnormalities	Mixed phenotype acute leukemia	4.18e-10			ANXA1,DCK,FKBP1A,HPRT1,IMPDH1,IMPDH2,POLD1,POR,PPAT,PPIA,PPP3CA,PSMB1,PSMB2,PSMB5,PSMD1,PSMD2,RRM1,RRM2,TUBA1C,TUBA4A,TUBB4B,TUBG2,TYMS	23
Cell Morphology,Cellular Assembly and Organization	Morphology of nucleus	5.07e-15			AIFM1,ARHGAP1,BUB3,CDK1,CLTC,CRKL,DEK,EEF2,EMD,GAPDH,H2AZ2,HAT1,HRAS,LMNA,LMNB1,LMNB2,MAP4,MAPK1,MAPRE1,MDC1,MRE11,NCAPD2,NCAPG,NOLC1,PARP1,PML,PRMT1,RAD50,RAN,RAP1GDS1,RBBP4,RCC1,RHOA,SEPTIN7,SLC25A5,SMARCA4,SMC2,SOD1,STMN1,SUGT1,TERF2IP,TMOD3,TMPO,TOP1,TOR1AIP1,TPP2,TSG101,VCP,VIM,VPS4B,XPO7,XRCC5,XRCC6,ZMPSTE24	54
Cancer,Hematological Disease,Organismal Injury and Abnormalities	Myelodysplastic syndrome	4.24e-10			ANXA1,ATP6V1E1,CALR,CD36,CDK1,CEBPA,CPT2,CSK,DCK,FKBP1A,GNAS,GNB1,HPRT1,HRAS,HSPA1A/HSPA1B,IDH1,IDH2,IMPDH1,IMPDH2,LYN,MYH9,NPM1,PARP1,PDIA3,PML,POLD1,POR,PPAT,PPIA,PPP3CA,PRPF8,RAD21,RPL13,RPL13A,RPL15,RPL3,RPL4,RPL5,RPL6,RPL7,RPLP0,RPLP1,RPS14,RPS15A,RPS16,RPS19,RPS20,RPS27A,RPS4X,RPS6,RRM1,RRM2,SBDS,SF3A1,SF3B1,SF3B2,SLC25A5,SMC1A,SMC3,SRRM2,STK24,TBCE,TOP1,TXNRD1,U2AF1/U2AF1L5,XPO1,ZC3HAV1L	67
Cancer,Organismal Injury and Abnormalities	Neck neoplasm	4.41e-58			ABCE1,ABCF1,ABCF2,ACAA2,ACAD9,ACADM,ACADVL,ACAT1,ACAT2,ACBD3,ACIN1,ACLY,ACO2,ACOT7,ACOX1,ACP1,ACSL1,ACSL3,ACSL4,ACTG1,ACTN1,ACTN4,ACTR1A,ACTR2,ACTR3,ACY1,ADAR,ADD1,ADI1,ADNP,ADSL,AFG3L2,AGK,AGPS,AHCY,AHNAK,AIFM1,AIMP1,AIP,AK2,AK4,AKR1A1,AKR1B1,AKR7A2,ALAD,ALDH16A1,ALDH18A1,ALDH9A1,ALDOC,ALYREF,ANKFY1,ANKHD1/ANKHD1-EIF4EBP3,ANP32B,ANP32E,ANXA1,ANXA11,ANXA2,ANXA5,ANXA6,ANXA7,AP1B1,AP2A1,AP2B1,APMAP…	1198
Neurological Disease,Skeletal and Muscular Disorders	Neuromuscular disease	2.46e-29			ACADM,ACAT1,ACP1,AFG3L2,AHCY,AIFM1,AIMP2,AK1,ANXA1,ANXA2,AP1S2,ARHGDIB,ARHGEF1,ATP2A2,ATP2B1,ATP5F1C,ATP5MG,ATP5PF,ATP5PO,ATP6V1A,ATP6V1B2,ATP6V1E1,B2M,BAG6,BASP1,BAX,BSG,BST2,CA2,CALR,CANX,CAPZB,CASP1,CCAR2,CHCHD2,COMT,COPE,CPT2,CREB1,CSE1L,CTSB,CYC1,CYCS,DARS1,DBNL,DCK,DDX1,DDX42,DHCR24,DHODH,DNAJA1,DNAJB1,DNAJB11,DNAJC13,DOCK8,EEF1A1,EIF2B3,EIF3E,EIF4G1,EMD,ETFB,FARSB,FBL,FDFT1,FDPS,FKBP1A,FKB…	206
Cancer,Hematological Disease,Immunological Disease,Organismal Injury and Abnormalities	Newly diagnosed acute lymphoblastic leukemia	6.54e-10			ANXA1,DCK,HPRT1,IMPDH1,IMPDH2,POLD1,POR,PPAT,PSMB1,PSMB2,PSMB5,PSMD1,PSMD2,RRM1,RRM2,TUBA1C,TUBA4A,TUBB4B,TUBG2,TYMS	20
Cancer,Hematological Disease,Immunological Disease,Organismal Injury and Abnormalities	Newly diagnosed leukemia	4.19e-13			ANXA1,CEBPA,CSK,DCK,HPRT1,IDH1,IDH2,IMPDH1,IMPDH2,LYN,NPM1,PML,POLD1,POR,PPAT,PSMB1,PSMB2,PSMB5,PSMD1,PSMD2,RPL3,RRM1,RRM2,SF3B1,STK24,TUBA1C,TUBA4A,TUBB4B,TUBG2,TXNRD1,TYMS	31
Organismal Injury and Abnormalities	Nodule	3.38e-10			ANXA4,ANXA5,ARHGDIA,CALR,CAPN2,CASP1,CBS/CBSL,CEBPA,CTSB,EEF1D,GLOD4,GSTP1,HMGB1,HSP90AB1,HSPA5,HSPA8,HSPB1,PARK7,PDIA4,PRDX2,PRDX5,PRDX6,PSMA3,RAD50,SERPINB6,UBE2K	26
Connective Tissue Disorders,Organismal Injury and Abnormalities,Skeletal and Muscular Disorders	Non-traumatic arthropathy	3.1e-10			ACLY,ACSL1,ACTL6A,ADSS2,AK2,AKR1A1,ALDOA,ANXA1,ARCN1,ARF1,ARHGDIB,ATIC,ATP2B1,B2M,BAG6,CA2,CALR,CAMK2D,CASP1,CD36,CDK6,CELF2,CHCHD2,COPB2,CTSB,CTSC,CTSG,CYC1,DDX39B,DEK,DHODH,DNM1L,EEF1G,EEF2,EIF1,EIF3E,ENO1,FDFT1,FDPS,FIP1L1,FKBP1A,FUBP1,GLIPR2,GLRX5,GNB2,GOLPH3,GRN,GSR,H2AC6,HCLS1,HDAC2,HLA-A,HMGB1,HNMT,HNRNPA1,HNRNPA3,HPRT1,HSP90B1,HSPA1A/HSPA1B,HSPA8,HSPD1,ICOSLG/LOC102723996,IDE,IMPDH1,ITGA5…	143
Cancer,Organismal Injury and Abnormalities,Reproductive System Disease	Nonmetastatic breast cancer	1.63e-09			CDK6,FDFT1,FDPS,FKBP1A,HSP90AA1,HSP90AB1,HSP90B1,PARP1,POR,RRM1,RRM2,SLC25A5,SLC25A6,TUBA1C,TUBA4A,TUBB4B,TUBG2,TYMS	18
RNA Damage and Repair	Nonsense-mediated mRNA decay	1.58e-50			EIF3E,EIF4A3,EIF4G1,ETF1,GSPT1,MAGOH,PABPC1,PPP2CA,PPP2R1A,PPP2R2A,PYM1,RBM8A,RPL10A,RPL11,RPL12,RPL13,RPL13A,RPL14,RPL15,RPL18,RPL18A,RPL19,RPL21,RPL22,RPL23,RPL23A,RPL24,RPL3,RPL30,RPL32,RPL4,RPL5,RPL6,RPL7,RPL7A,RPL8,RPL9,RPLP0,RPLP1,RPLP2,RPS10,RPS11,RPS12,RPS13,RPS14,RPS15A,RPS16,RPS18,RPS19,RPS2,RPS20,RPS24,RPS25,RPS26,RPS27,RPS27A,RPS28,RPS3,RPS3A,RPS4X,RPS5,RPS6,RPS7,RPS8,RPS9,RPSA,UPF1	67
Molecular Transport	Nuclear export of molecule	5.91e-26			ALYREF,CALR,CPSF2,DDX19B,DDX39B,EIF4A3,EIF5A,FIP1L1,HNRNPA2B1,HSPA9,KHDRBS1,MAGOH,NUP107,NUP153,NUP155,NUP160,NUP205,NUP210,NUP214,NUP35,NUP37,NUP50,NUP54,NUP58,NUP88,NUP93,NUP98,NUTF2,POLDIP3,RAE1,RAN,RANBP2,RBM8A,SEC13,SEH1L,SRSF1,SRSF11,SRSF3,SRSF6,SRSF7,SRSF9,SYMPK,THOC1,TPR,U2AF1/U2AF1L5,U2AF2,UPF1,XPO1,XPO7,ZC3H11A	50
Molecular Transport,RNA Trafficking	Nuclear export of mRNA	2.42e-26			ALYREF,CPSF2,DDX19B,DDX39B,EIF4A3,EIF5A,FIP1L1,HNRNPA2B1,MAGOH,NUP107,NUP153,NUP155,NUP160,NUP205,NUP210,NUP214,NUP35,NUP37,NUP50,NUP54,NUP58,NUP88,NUP93,NUP98,POLDIP3,RAE1,RANBP2,RBM8A,SEC13,SEH1L,SRSF1,SRSF11,SRSF3,SRSF6,SRSF7,SRSF9,SYMPK,THOC1,TPR,U2AF1/U2AF1L5,U2AF2,UPF1,XPO1,ZC3H11A	44
Molecular Transport,RNA Trafficking	Nuclear export of RNA	1.64e-26			ALYREF,CPSF2,DDX19B,DDX39B,EIF4A3,EIF5A,FIP1L1,HNRNPA2B1,KHDRBS1,MAGOH,NUP107,NUP153,NUP155,NUP160,NUP205,NUP210,NUP214,NUP35,NUP37,NUP50,NUP54,NUP58,NUP88,NUP93,NUP98,POLDIP3,RAE1,RANBP2,RBM8A,SEC13,SEH1L,SRSF1,SRSF11,SRSF3,SRSF6,SRSF7,SRSF9,SYMPK,THOC1,TPR,U2AF1/U2AF1L5,U2AF2,UPF1,XPO1,ZC3H11A	45
Cellular Assembly and Organization	Organization of cellular membrane	4.3e-11			ACTG1,ACTR2,ACTR3,ANXA1,AP2A1,AP2B1,ARPC2,ARPC3,ARPC5,BAX,CAPZB,CFL1,CHCHD3,CLTA,CLTC,CORO1A,CORO1B,CTNND1,DHCR24,DNM2,EPS15L1,FLNA,GAPVD1,GRB2,HIP1,HSPA8,IGF2R,ITGB1,LMNA,M6PR,MYH9,NUP155,NUP93,OPA1,PACSIN2,PICALM,PIN1,RAC1,RALA,RPS27A,SH3KBP1,SLC9A3R1,STAM,SUN2,TFRC,TIMM50,TUBB,VAMP3,VAMP7,VAMP8,VCL,VCP,YWHAB,YWHAE,YWHAG,YWHAH,YWHAQ,YWHAZ,ZMPSTE24	59
Neurological Disease,Organismal Injury and Abnormalities,Psychological Disorders,Skeletal and Muscular Disorders	Parkinson's disease	3.59e-10			AIFM1,AIMP2,ANXA2,AP1S2,ARHGDIB,ATP6V1E1,BAX,CAPZB,CHCHD2,COMT,COPE,CSE1L,CTSB,DBNL,DNAJC13,EEF1A1,EIF2B3,EIF4G1,FARSB,FUBP1,GNAS,GSTP1,HMOX2,HNRNPDL,HSPB1,LDHA,LDHB,MDH1,MEF2D,PARK7,PCNA,PEBP1,PFDN1,PIN1,PRDX2,PSAP,PSMC1,PTGES3,RAN,RPL13,RPL13A,RPL15,RPL3,RPS3A,RPS4X,SATB1,SLC25A6,SOD1,SRRM2,STMN1,STUB1,TMED10,TPT1,TUBA1B,TUBA1C,VIM,VPS35	57
Neurological Disease,Organismal Injury and Abnormalities,Psychological Disorders	Parkinsonism	4.98e-11			AIFM1,AIMP2,ANXA2,AP1S2,ARHGDIB,ATP6V1E1,BAX,CAPZB,CHCHD2,COMT,COPE,CSE1L,CTSB,DBNL,DCTN1,DNAJC13,EEF1A1,EIF2B3,EIF4G1,FARSB,FUBP1,G6PD,GNAS,GRN,GSTP1,HMOX2,HNRNPDL,HSPB1,LDHA,LDHB,MDH1,MEF2D,PARK7,PCNA,PEBP1,PFDN1,PIN1,PRDX2,PSAP,PSMC1,PTGES3,RAN,RPL13,RPL13A,RPL15,RPL3,RPS3A,RPS4X,SATB1,SLC25A6,SOD1,SRRM2,STMN1,STUB1,TARDBP,TMED10,TPT1,TUBA1B,TUBA1C,VIM,VPS35	61
Cancer,Hematological Disease,Immunological Disease,Organismal Injury and Abnormalities	Plasma cell dyscrasia	1.09e-18			ANXA11,ANXA2,ANXA4,ANXA5,ANXA6,ARHGAP1,ARID1A,ATP6V1E1,B2M,BCLAF1,BTK,CA2,CD36,CDK1,COMT,CTBP1,CTSG,DCK,DIABLO,DIAPH1,DIS3,EIF1AX,ELOC,FAM120A,FASN,FDFT1,FDPS,FEN1,FKBP1A,FLNA,FUBP1,FUS,G3BP1,GRHPR,GSR,GTF2I,HAT1,HCLS1,HDAC2,HLA-A,HRAS,HSP90AA1,HSP90AB1,HSP90B1,IDH1,IDH2,IKBKG,IMPDH1,IMPDH2,KHDRBS1,KPNA2,MKI67,NAE1,NCAM1,NME1,NONO,NUTF2,PARP1,PCNA,PDIA6,POR,PPIA,PPP2CA,PPP3CA,PSMB1,PSMB2,PSMB5,PS…	105
Cancer,Hematological Disease,Immunological Disease,Organismal Injury and Abnormalities	Plasma cell neoplasm	1.75e-19			ANXA11,ANXA2,ANXA4,ANXA5,ANXA6,ARHGAP1,ARID1A,ATP6V1E1,B2M,BCLAF1,BTK,CA2,CAT,CD36,CDK1,COMT,CSK,CTBP1,CTSC,CTSG,DCK,DEK,DIABLO,DIAPH1,DIS3,EIF1AX,ELOC,FAM120A,FASN,FDFT1,FDPS,FEN1,FKBP1A,FLNA,FUBP1,FUS,G3BP1,GRB2,GRHPR,GSR,GTF2I,HAT1,HCLS1,HDAC2,HLA-A,HRAS,HSP90AA1,HSP90AB1,HSP90B1,IDH1,IDH2,IGF2R,IKBKG,IMPDH1,IMPDH2,KHDRBS1,KIF11,KPNA2,LCP1,MKI67,NAE1,NCAM1,NME1,NONO,NUTF2,PARP1,PCNA,PDIA6,POR,…	116
Post-Translational Modification	Polyubiquitination of protein	4.56e-13			BLMH,CBFB,CUL3,HUWE1,NPEPPS,OTUB1,PRPF19,PSMA1,PSMA3,PSMA4,PSMA5,PSMA6,PSMA7,PSMB1,PSMB2,PSMB3,PSMB5,PSMB6,PSMB7,PSMB8,PSMB9,PSMC1,PSMC2,PSMC3,PSMC4,PSMC5,PSMC6,PSMD1,PSMD11,PSMD12,PSMD13,PSMD2,PSMD3,PSMD4,PSMD5,PSMD6,PSMD7,PSMD9,PSME1,PSME2,PSME3,RPS27A,SKP1,STUB1,THOP1,TPP2,UBE2L3,UBE2N	48
Neurological Disease,Skeletal and Muscular Disorders	Progressive neuromuscular disease	2.72e-11			AIFM1,AIMP2,ANXA1,ANXA2,AP1S2,ARHGDIB,ATP6V1E1,BAG6,BAX,BSG,BST2,CAPZB,CASP1,CHCHD2,COMT,COPE,CSE1L,CTSB,DBNL,DCK,DHCR24,DHODH,DNAJB11,DNAJC13,DOCK8,EEF1A1,EIF2B3,EIF4G1,FARSB,FDFT1,FDPS,FUBP1,GNAS,GSTP1,HMOX2,HNRNPA1,HNRNPDL,HSPA5,HSPB1,IMPDH1,IMPDH2,LDHA,LDHB,M6PR,MDH1,MEF2D,MIF,PARK7,PCNA,PDIA3,PEBP1,PFDN1,PIN1,PLAA,PRDX2,PSAP,PSMB8,PSMC1,PTGES3,PTPRC,RAN,RPL13,RPL13A,RPL15,RPL3,RPL5,RPS3A,RPS…	85
Neurological Disease,Organismal Injury and Abnormalities,Psychological Disorders	Progressive parkinsonism	1.2e-10			AIFM1,AIMP2,ANXA2,AP1S2,ARHGDIB,ATP6V1E1,BAX,CAPZB,CHCHD2,COMT,COPE,CSE1L,CTSB,DBNL,DNAJC13,EEF1A1,EIF2B3,EIF4G1,FARSB,FUBP1,GNAS,GRN,GSTP1,HMOX2,HNRNPDL,HSPB1,LDHA,LDHB,MDH1,MEF2D,PARK7,PCNA,PEBP1,PFDN1,PIN1,PRDX2,PSAP,PSMC1,PTGES3,RAN,RPL13,RPL13A,RPL15,RPL3,RPS3A,RPS4X,SATB1,SLC25A6,SOD1,SRRM2,STMN1,STUB1,TARDBP,TMED10,TPT1,TUBA1B,TUBA1C,VIM,VPS35	59
Dermatological Diseases and Conditions,Organismal Injury and Abnormalities	Psoriasis	1.31e-11			ADAR,ANP32A,ANXA1,ANXA2,ARHGDIA,ARHGDIB,ARPC1B,ATP2A2,C1QBP,CALR,CBFB,CBX3,CCT5,CD36,CFL1,COPB2,CSTB,CTSB,CTSG,CYCS,DBN1,DCD,EEF1A1,EIF2S1,EIF2S2,EIF4A3,EIF5,EIF5A,EIF6,ETF1,FABP5,FASN,FEN1,FKBP1A,GAPDH,GAPVD1,GARS1,GOT2,GSTP1,HSPA5,HSPA8,HSPE1,HSPH1,IDH3A,ITGA5,ITGB2,KPNA2,KPNB1,LGALS1,LYN,MACROH2A1,MANF,METAP2,MIF,MKI67,NAMPT,OTUB1,P4HB,PCBP2,PCMT1,PCNA,PGAM1,PGD,PHB,PKM,POR,PPIA,PPIF,PPP2CA,PP…	108
Cancer,Hematological Disease,Immunological Disease,Organismal Injury and Abnormalities	Recurrent aggressive non-Hodgkin lymphoma	3.26e-11			BTK,DCK,FKBP1A,GSR,HSP90AA1,HSP90AB1,HSP90B1,POLD1,POR,PSMB1,PSMB2,PSMB5,PSMD1,PSMD2,RRM1,RRM2,TUBA1C,TUBA4A,TUBB4B,TUBG2	20
Cancer,Organismal Injury and Abnormalities	Recurrent cancer	6.13e-15			ACTG1,ADK,ANXA1,ATIC,BLMH,BSG,BTK,CDK6,CSK,DCK,DPYD,FDFT1,FDPS,FKBP1A,GART,GSR,HDAC2,HNRNPAB,HPRT1,HSP90AA1,HSP90AB1,HSP90B1,IDH1,IDH2,IMPDH1,IMPDH2,LYN,MAPK1,PARP1,PML,PNP,POLD1,POR,PPAT,PPIA,PPP3CA,PSMB1,PSMB2,PSMB5,PSMB8,PSMB9,PSMD1,PSMD2,PTK2B,PTPRC,RPL3,RRM1,RRM2,SF3B1,STK24,TOP1,TUBA1C,TUBA4A,TUBB,TUBB4B,TUBG2,TXNRD1,TYMP,TYMS,UMPS,XPO1	61
Cancer,Hematological Disease,Organismal Injury and Abnormalities	Recurrent hematologic cancer	3.33e-16			ACTG1,ANXA1,ATIC,BTK,CSK,DCK,FKBP1A,GART,GSR,HDAC2,HPRT1,HSP90AA1,HSP90AB1,HSP90B1,IDH1,IDH2,IMPDH1,IMPDH2,LYN,PML,PNP,POLD1,POR,PPAT,PPIA,PPP3CA,PSMB1,PSMB2,PSMB5,PSMB8,PSMB9,PSMD1,PSMD2,PTPRC,RPL3,RRM1,RRM2,SF3B1,STK24,TOP1,TUBA1C,TUBA4A,TUBB4B,TUBG2,TXNRD1,TYMS,XPO1	47
Cancer,Hematological Disease,Immunological Disease,Organismal Injury and Abnormalities	Recurrent leukemia	1.03e-11			ACTG1,ANXA1,BTK,CSK,DCK,HPRT1,HSP90AA1,HSP90AB1,HSP90B1,IDH1,IDH2,IMPDH1,IMPDH2,LYN,PML,POLD1,POR,PPAT,PPIA,PPP3CA,PTPRC,RPL3,RRM1,RRM2,SF3B1,STK24,TUBA1C,TUBA4A,TUBB4B,TUBG2,TXNRD1,TYMS	32
Cancer,Hematological Disease,Immunological Disease,Organismal Injury and Abnormalities	Recurrent lymphocytic cancer	2.38e-12			ACTG1,ATIC,BTK,DCK,FKBP1A,GART,GSR,HDAC2,HPRT1,HSP90AA1,HSP90AB1,HSP90B1,PNP,POLD1,POR,PPAT,PPIA,PPP3CA,PSMB1,PSMB2,PSMB5,PSMD1,PSMD2,RRM1,RRM2,TOP1,TUBA1C,TUBA4A,TUBB4B,TUBG2,TYMS,XPO1	32
Cancer,Organismal Injury and Abnormalities	Recurrent lymphoid cancer	1.99e-12			ACTG1,ATIC,BTK,DCK,FKBP1A,GART,GSR,HDAC2,HPRT1,HSP90AA1,HSP90AB1,HSP90B1,PNP,POLD1,POR,PPAT,PPIA,PPP3CA,PSMB1,PSMB2,PSMB5,PSMB8,PSMB9,PSMD1,PSMD2,RRM1,RRM2,TOP1,TUBA1C,TUBA4A,TUBB4B,TUBG2,TYMS,XPO1	34
Cancer,Hematological Disease,Immunological Disease,Organismal Injury and Abnormalities	Recurrent lymphoma	1.01e-10			ATIC,BTK,DCK,FKBP1A,GART,GSR,HDAC2,HSP90AA1,HSP90AB1,HSP90B1,PNP,POLD1,POR,PSMB1,PSMB2,PSMB5,PSMD1,PSMD2,RRM1,RRM2,TOP1,TUBA1C,TUBA4A,TUBB4B,TUBG2,TYMS,XPO1	27
Cancer,Organismal Injury and Abnormalities	Recurrent malignant solid tumor	3.49e-09			ADK,ATIC,BSG,BTK,CDK6,DCK,DPYD,FKBP1A,GART,GSR,HDAC2,HNRNPAB,HSP90AA1,HSP90AB1,HSP90B1,IMPDH1,IMPDH2,LYN,MAPK1,PARP1,PNP,POLD1,POR,PSMB1,PSMB2,PSMB5,PSMD1,PSMD2,PTK2B,RRM1,RRM2,TOP1,TUBA1C,TUBA4A,TUBB,TUBB4B,TUBG2,TYMP,TYMS,UMPS,XPO1	41
Cancer,Organismal Injury and Abnormalities	Recurrent primary neoplasia	3.61e-09			ATIC,GART,HSP90AA1,HSP90AB1,HSP90B1,PARP1,POLD1,POR,RRM1,RRM2,TOP1,TUBA1C,TUBA4A,TUBB4B,TUBG2,TYMS	16
Cancer,Hematological Disease,Immunological Disease,Organismal Injury and Abnormalities	Refractory B-cell lymphoma	5.61e-13			BTK,DCK,FKBP1A,GSR,HSP90AA1,HSP90AB1,HSP90B1,IMPDH1,IMPDH2,POLD1,POR,PPIA,PPP3CA,PSMB1,PSMB2,PSMB5,PSMD1,PSMD2,RRM1,RRM2,TUBA1C,TUBA4A,TUBB4B,TUBG2,XPO1	25
Cancer,Hematological Disease,Immunological Disease,Organismal Injury and Abnormalities	Refractory CD20 positive aggressive non-Hodgkin lymphoma	5.89e-11			BTK,DCK,GSR,HSP90AA1,HSP90AB1,HSP90B1,POLD1,PSMB1,PSMB2,PSMB5,PSMD1,PSMD2,RRM1,RRM2	14
Cancer,Hematological Disease,Immunological Disease,Organismal Injury and Abnormalities	Refractory CD20 positive diffuse large B-cell non-Hodgkin lymphoma	2.48e-10			DCK,GSR,HSP90AA1,HSP90AB1,HSP90B1,POLD1,PSMB1,PSMB2,PSMB5,PSMD1,PSMD2,RRM1,RRM2	13
Cancer,Hematological Disease,Immunological Disease,Organismal Injury and Abnormalities	Refractory CD20-positive B-cell non-Hodgkin lymphoma	4.39e-10			BTK,DCK,GSR,HSP90AA1,HSP90AB1,HSP90B1,POLD1,PSMB1,PSMB2,PSMB5,PSMD1,PSMD2,RRM1,RRM2	14
Cancer,Hematological Disease,Organismal Injury and Abnormalities	Refractory hematologic cancer	3.04e-14			BTK,CSK,DCK,EEF1A1,FKBP1A,GSR,HDAC2,HSP90AA1,HSP90AB1,HSP90B1,IDH1,IDH2,IMPDH1,IMPDH2,LYN,PML,PNP,POLD1,POR,PPIA,PPP3CA,PSMB1,PSMB2,PSMB5,PSMB8,PSMB9,PSMD1,PSMD2,PSME1,PTPRC,RPL11,RPL3,RPL6,RPS12,RPS24,RPS25,RPS4X,RRM1,RRM2,SF3B1,STK24,TUBA1C,TUBA4A,TUBB4B,TUBG2,TXNRD1,TYMS,XPO1	48
Cancer,Hematological Disease,Immunological Disease,Organismal Injury and Abnormalities	Refractory Hodgkin lymphoma	1.36e-09			DCK,GSR,HSP90AA1,HSP90AB1,HSP90B1,IMPDH1,IMPDH2,POLD1,POR,PPIA,PPP3CA,RRM1,RRM2,TUBA1C,TUBA4A,TUBB4B,TUBG2	17
Cancer,Hematological Disease,Immunological Disease,Organismal Injury and Abnormalities	Refractory leukemia	8.37e-10			BTK,CSK,DCK,EEF1A1,IDH1,IDH2,IMPDH1,IMPDH2,LYN,PML,POLD1,POR,PPIA,PPP3CA,PSME1,PTPRC,RPL11,RPL3,RPL6,RPS12,RPS24,RPS25,RPS4X,RRM1,RRM2,SF3B1,STK24,TUBA1C,TUBA4A,TUBB4B,TUBG2,TXNRD1	32
Cancer,Hematological Disease,Immunological Disease,Organismal Injury and Abnormalities	Refractory lymphocytic cancer	2.16e-10			BTK,CSK,DCK,FKBP1A,GSR,HDAC2,HSP90AA1,HSP90AB1,HSP90B1,IMPDH1,IMPDH2,LYN,PNP,POLD1,POR,PPIA,PPP3CA,PSMB1,PSMB2,PSMB5,PSMD1,PSMD2,RRM1,RRM2,SF3B1,STK24,TUBA1C,TUBA4A,TUBB4B,TUBG2,TYMS,XPO1	32
Cancer,Hematological Disease,Immunological Disease,Organismal Injury and Abnormalities	Refractory lymphoma	1.76e-11			BTK,DCK,FKBP1A,GSR,HDAC2,HSP90AA1,HSP90AB1,HSP90B1,IMPDH1,IMPDH2,PNP,POLD1,POR,PPIA,PPP3CA,PSMB1,PSMB2,PSMB5,PSMD1,PSMD2,RRM1,RRM2,TUBA1C,TUBA4A,TUBB4B,TUBG2,TYMS,XPO1	28
Cancer,Organismal Injury and Abnormalities	Refractory malignant lymphatic system neoplasm	3.62e-10			BTK,CSK,DCK,FKBP1A,GSR,HDAC2,HSP90AA1,HSP90AB1,HSP90B1,IMPDH1,IMPDH2,LYN,PNP,POLD1,POR,PPIA,PPP3CA,PSMB1,PSMB2,PSMB5,PSMB8,PSMB9,PSMD1,PSMD2,RRM1,RRM2,SF3B1,STK24,TUBA1C,TUBA4A,TUBB4B,TUBG2,TYMS,XPO1	34
Cancer,Organismal Injury and Abnormalities	Refractory malignant solid tumor	1.5e-10			ANXA1,ATIC,BTK,DCK,FKBP1A,GART,GSR,HDAC2,HSP90AA1,HSP90AB1,HSP90B1,IMPDH1,IMPDH2,LYN,PARP1,PNP,POLD1,POR,PPIA,PPP3CA,PSMB1,PSMB2,PSMB5,PSMD1,PSMD2,RRM1,RRM2,TOP1,TUBA1C,TUBA4A,TUBB4B,TUBG2,TYMP,TYMS,XPO1	35
Cancer,Organismal Injury and Abnormalities	Refractory malignant tumor	1.03e-14			ANXA1,ATIC,BTK,CDK6,CSK,DCK,EEF1A1,FKBP1A,GART,GSR,HDAC2,HSP90AA1,HSP90AB1,HSP90B1,IDH1,IDH2,IMPDH1,IMPDH2,LYN,PARP1,PML,PNP,POLD1,POR,PPIA,PPP3CA,PSMB1,PSMB2,PSMB5,PSMB8,PSMB9,PSMD1,PSMD2,PSME1,PTPRC,RPL11,RPL3,RPL6,RPS12,RPS24,RPS25,RPS4X,RRM1,RRM2,SF3B1,STK24,TOP1,TUBA1C,TUBA4A,TUBB4B,TUBG2,TXNRD1,TYMP,TYMS,XPO1	55
Cancer,Hematological Disease,Immunological Disease,Organismal Injury and Abnormalities	Refractory mature B-cell lymphoma	4.64e-10			BTK,DCK,FKBP1A,GSR,HSP90AA1,HSP90AB1,HSP90B1,POLD1,PSMB1,PSMB2,PSMB5,PSMD1,PSMD2,RRM1,RRM2,TUBA1C,TUBA4A,TUBB4B,TUBG2,XPO1	20
Cancer,Hematological Disease,Immunological Disease,Organismal Injury and Abnormalities	Refractory non-Hodgkin lymphoma	1.77e-09			BTK,DCK,FKBP1A,GSR,HDAC2,HSP90AA1,HSP90AB1,HSP90B1,PNP,POLD1,POR,PSMB1,PSMB2,PSMB5,PSMD1,PSMD2,RRM1,RRM2,TUBA1C,TUBA4A,TUBB4B,TUBG2,TYMS,XPO1	24
Cancer,Organismal Injury and Abnormalities	Refractory solid tumor	7.78e-11			ANXA1,ATIC,BTK,DCK,FDFT1,FDPS,FKBP1A,GART,GSR,HDAC2,HSP90AA1,HSP90AB1,HSP90B1,IMPDH1,IMPDH2,LYN,PARP1,PNP,POLD1,POR,PPIA,PPP3CA,PSMB1,PSMB2,PSMB5,PSMD1,PSMD2,RRM1,RRM2,TOP1,TUBA1C,TUBA4A,TUBB4B,TUBG2,TYMP,TYMS,XPO1	37
Cancer,Organismal Injury and Abnormalities	Refractory tumor	2.58e-15			ANXA1,ATIC,BTK,CDK6,CSK,DCK,EEF1A1,FDFT1,FDPS,FKBP1A,GART,GSR,HDAC2,HSP90AA1,HSP90AB1,HSP90B1,IDH1,IDH2,IMPDH1,IMPDH2,LYN,PARP1,PML,PNP,POLD1,POR,PPIA,PPP3CA,PSMB1,PSMB2,PSMB5,PSMB8,PSMB9,PSMD1,PSMD2,PSME1,PTPRC,RPL11,RPL3,RPL6,RPS12,RPS24,RPS25,RPS4X,RRM1,RRM2,SF3B1,STK24,TOP1,TUBA1C,TUBA4A,TUBB4B,TUBG2,TXNRD1,TYMP,TYMS,XPO1	57
Cancer,Hematological Disease,Immunological Disease,Organismal Injury and Abnormalities	Relapsed acute leukemia	5.43e-10			ACTG1,ANXA1,BTK,CSK,DCK,HPRT1,IDH1,IDH2,IMPDH1,IMPDH2,LYN,PML,POLD1,POR,PPAT,PPIA,PPP3CA,PTPRC,RPL3,RRM1,RRM2,STK24,TUBA1C,TUBA4A,TUBB4B,TUBG2,TXNRD1,TYMS	28
Cancer,Hematological Disease,Immunological Disease,Organismal Injury and Abnormalities	Relapsed B-cell non-Hodgkin lymphoma	3.42e-10			BTK,DCK,FKBP1A,GSR,HSP90AA1,HSP90AB1,HSP90B1,POLD1,POR,PSMB1,PSMB2,PSMB5,PSMD1,PSMD2,RRM1,RRM2,TUBA1C,TUBA4A,TUBB4B,TUBG2,XPO1	21
Cancer,Hematological Disease,Immunological Disease,Organismal Injury and Abnormalities	Relapsed CD20 positive diffuse large B-cell non-Hodgkin lymphoma	4.75e-10			DCK,HSP90AA1,HSP90AB1,HSP90B1,POLD1,PSMB1,PSMB2,PSMB5,PSMD1,PSMD2,RRM1,RRM2	12
Cancer,Hematological Disease,Immunological Disease,Organismal Injury and Abnormalities	Relapsed CD20-positive B-cell non-Hodgkin lymphoma	2.41e-10			DCK,HSP90AA1,HSP90AB1,HSP90B1,POLD1,POR,PSMB1,PSMB2,PSMB5,PSMD1,PSMD2,RRM1,RRM2,TUBA1C,TUBA4A,TUBB4B,TUBG2	17
Cancer,Hematological Disease,Organismal Injury and Abnormalities	Relapsed hematologic cancer	2.51e-14			ACTG1,ANXA1,BTK,CSK,DCK,FKBP1A,GSR,HDAC2,HPRT1,HSP90AA1,HSP90AB1,HSP90B1,IDH1,IDH2,IMPDH1,IMPDH2,LYN,PML,PNP,POLD1,POR,PPAT,PPIA,PPP3CA,PSMB1,PSMB2,PSMB5,PSMB8,PSMB9,PSMD1,PSMD2,PTPRC,RPL3,RRM1,RRM2,SF3B1,STK24,TUBA1C,TUBA4A,TUBB4B,TUBG2,TXNRD1,TYMS,XPO1	44
Cancer,Hematological Disease,Immunological Disease,Organismal Injury and Abnormalities	Relapsed lymphocytic cancer	1.23e-12			ACTG1,ANXA1,BTK,CSK,DCK,FKBP1A,GSR,HDAC2,HPRT1,HSP90AA1,HSP90AB1,HSP90B1,IMPDH1,IMPDH2,LYN,PNP,POLD1,POR,PPAT,PPIA,PPP3CA,PSMB1,PSMB2,PSMB5,PSMD1,PSMD2,RRM1,RRM2,SF3B1,STK24,TUBA1C,TUBA4A,TUBB4B,TUBG2,TYMS,XPO1	36
Cancer,Organismal Injury and Abnormalities	Relapsed malignant lymphatic system neoplasm	7.31e-13			ACTG1,ANXA1,BTK,CSK,DCK,FKBP1A,GSR,HDAC2,HPRT1,HSP90AA1,HSP90AB1,HSP90B1,IMPDH1,IMPDH2,LYN,PNP,POLD1,POR,PPAT,PPIA,PPP3CA,PSMB1,PSMB2,PSMB5,PSMB8,PSMB9,PSMD1,PSMD2,RRM1,RRM2,SF3B1,STK24,TUBA1C,TUBA4A,TUBB4B,TUBG2,TYMS,XPO1	38
Cancer,Organismal Injury and Abnormalities	Relapsed malignant solid tumor	6.08e-10			ADK,ATIC,BSG,BTK,CDK6,DCK,DPYD,FKBP1A,GART,GSR,HDAC2,HNRNPAB,HSP90AA1,HSP90AB1,HSP90B1,IMPDH1,IMPDH2,LYN,MAPK1,PARP1,PNP,POLD1,POR,PSMB1,PSMB2,PSMB5,PSMD1,PSMD2,PTK2B,RRM1,RRM2,TOP1,TUBA1C,TUBA4A,TUBB,TUBB4B,TUBG2,TYMS,UMPS,XPO1	40
Cancer,Hematological Disease,Immunological Disease,Organismal Injury and Abnormalities	Relapsed mantle cell lymphoma	3.6e-11			BTK,DCK,FKBP1A,HSP90AA1,HSP90AB1,HSP90B1,POLD1,POR,PSMB1,PSMB2,PSMB5,PSMD1,PSMD2,RRM1,RRM2,TUBA1C,TUBA4A,TUBB4B,TUBG2	19
Connective Tissue Disorders,Immunological Disease,Inflammatory Disease,Inflammatory Response,Organismal Injury and Abnormalities,Skeletal and Muscular Disorders	Rheumatoid arthritis	5.9e-12			ACLY,ACSL1,ACTL6A,ADSS2,AK2,AKR1A1,ALDOA,ANXA1,ARCN1,ARF1,ARHGDIB,ATIC,ATP2B1,B2M,BAG6,CA2,CALR,CAMK2D,CD36,CDK6,CELF2,CHCHD2,CTSB,CTSC,CTSG,CYC1,DDX39B,DEK,DHODH,DNM1L,EEF1G,EEF2,EIF1,EIF3E,ENO1,FDPS,FIP1L1,FKBP1A,FUBP1,GLIPR2,GLRX5,GNB2,GOLPH3,GRN,GSR,H2AC6,HCLS1,HDAC2,HLA-A,HMGB1,HNMT,HNRNPA1,HNRNPA3,HPRT1,HSP90B1,HSPA1A/HSPA1B,HSPA8,HSPD1,ICOSLG/LOC102723996,IDE,IMPDH1,ITGA5,ITGB2,ITPR1,KHSRP…	133
Infectious Diseases,Inflammatory Disease,Organismal Injury and Abnormalities,Respiratory Disease	Severe acute respiratory syndrome	2.3e-10			ACSL1,ACTN1,AIMP1,BZW1,CALM1 (includes others),CTSZ,ELAVL1,ELOB,FKBP8,FLOT2,G3BP2,GAPDH,GPX1,GSTO1,H1-2,H2AC6,IARS1,IRF8,ITPR1,LONP1,LTA4H,MNDA,MYL6,NCL,NDRG1,PABPC1,PDCD4,PNN,PYGL,RAB32,RBBP4,RO60,RRM2,S100A9,STXBP2,TALDO1,TKT,TPM3,TUBB4B,VAMP3,ZYX	41
Organismal Injury and Abnormalities,Respiratory Disease	Severe pulmonary disease	6.94e-10			ACSL1,ACTN1,AIMP1,BZW1,CALM1 (includes others),CTSZ,ELAVL1,ELOB,FKBP8,FLOT2,G3BP2,GAPDH,GPX1,GSTO1,H1-2,H2AC6,HSPA1A/HSPA1B,IARS1,IRF8,ITPR1,LONP1,LTA4H,MNDA,MYL6,NCL,NDRG1,PABPC1,PDCD4,PNN,PYGL,RAB32,RBBP4,RO60,RRM2,S100A9,STXBP2,TALDO1,TKT,TPM3,TUBB4B,VAMP3,ZYX	42
Cardiovascular Disease,Hematological Disease,Organismal Injury and Abnormalities	Sideroblastic anemia	2.44e-09			ACADVL,ANXA1,CALR,DCK,GLRX5,HPRT1,HSPA9,IDH1,IMPDH1,IMPDH2,POLD1,POR,PPAT,PUS1,RRM1,RRM2,SF3B1,TRNT1,U2AF1/U2AF1L5	19
Gene Expression,RNA Damage and Repair,RNA Post-Transcriptional Modification	Stabilization of mRNA	2.64e-47			ANP32A,APEX1,CARHSP1,DIS3,EIF4G1,ELAVL1,EXOSC1,EXOSC2,EXOSC4,EXOSC6,EXOSC7,EXOSC8,EXOSC9,FUS,HNRNPD,HNRNPU,HSPA1A/HSPA1B,HSPA8,HSPB1,IGF2BP2,KHSRP,MAPK14,NUP214,PABPC1,PABPC4,PAIP1,PCID2,PRKCD,PSMA1,PSMA3,PSMA4,PSMA5,PSMA6,PSMA7,PSMB1,PSMB2,PSMB3,PSMB5,PSMB6,PSMB7,PSMB8,PSMB9,PSMC1,PSMC2,PSMC3,PSMC4,PSMC5,PSMC6,PSMD1,PSMD11,PSMD12,PSMD13,PSMD2,PSMD3,PSMD4,PSMD5,PSMD6,PSMD7,PSMD9,PSME1,PSME2,PSME3…	73
Protein Degradation,Protein Synthesis	Stabilization of protein	1.64e-18			ATP1B3,BAG2,BAG6,CALR,CANX,CCAR2,CCT2,CCT3,CCT4,CCT5,CCT6A,CCT7,CCT8,CD81,CDC37,CDKN2AIP,CREB1,CTNND1,DDI2,DDOST,FLNA,FLOT2,GAPDH,GRN,H1-5,HCFC1,HIP1,HSP90AA1,HSP90AB1,HSPA1A/HSPA1B,HSPA5,HSPA8,HSPD1,LMNA,NAA15,NACA,NCLN,NPM1,P3H1,PARK7,PDCL3,PFN1,PHB,PHB2,PIN1,PPIB,PTGES3,PYCARD,RPL11,RPL23,RPL5,RPS7,SEC16A,STUB1,SUGT1,TARDBP,TCP1,USP9X,VPS35,ZNF207	60
Gene Expression,RNA Damage and Repair,RNA Post-Transcriptional Modification	Stabilization of RNA	1.16e-47			ADAR,ANP32A,APEX1,CARHSP1,DIS3,EIF4G1,ELAVL1,EXOSC1,EXOSC2,EXOSC4,EXOSC6,EXOSC7,EXOSC8,EXOSC9,FUS,HNRNPD,HNRNPU,HSPA1A/HSPA1B,HSPA8,HSPB1,IGF2BP2,KHSRP,MAPK14,NUP214,PABPC1,PABPC4,PAIP1,PCID2,PRKCD,PSMA1,PSMA3,PSMA4,PSMA5,PSMA6,PSMA7,PSMB1,PSMB2,PSMB3,PSMB5,PSMB6,PSMB7,PSMB8,PSMB9,PSMC1,PSMC2,PSMC3,PSMC4,PSMC5,PSMC6,PSMD1,PSMD11,PSMD12,PSMD13,PSMD2,PSMD3,PSMD4,PSMD5,PSMD6,PSMD7,PSMD9,PSME1,PSME2,…	74
Cancer,Organismal Injury and Abnormalities	Stage I cancer	3.53e-12			AIMP2,ANXA2,ATIC,B2M,EEF1A1,EIF4A1,FDFT1,FDPS,FKBP1A,GART,GSR,HSP90AA1,HSP90AB1,HSP90B1,MYL12A,POLD1,POLR2A,POR,PPIA,PSMB1,PSMB2,PSMB5,PSMD1,PSMD2,RPL7,RPS11,RPS27A,RPS6,RRM1,RRM2,SERBP1,TMSB10/TMSB4X,TOP1,TPT1,TUBA1C,TUBA4A,TUBB4B,TUBG2,TYMS	39
Cancer,Organismal Injury and Abnormalities	Stage I epithelial cancer	6.48e-11			ANXA2,ATIC,B2M,EEF1A1,EIF4A1,FKBP1A,GART,HSP90AA1,HSP90AB1,HSP90B1,MYL12A,POLR2A,POR,PPIA,RPL7,RPS11,RPS27A,RPS6,RRM1,RRM2,SERBP1,TMSB10/TMSB4X,TPT1,TUBA1C,TUBA4A,TUBB4B,TUBG2,TYMS	28
Cancer,Organismal Injury and Abnormalities,Respiratory Disease	Stage I lung cancer	9.39e-12			AIMP2,ANXA2,ATIC,B2M,EEF1A1,EIF4A1,GART,HSP90AA1,HSP90AB1,HSP90B1,MYL12A,POLR2A,PPIA,RPL7,RPS11,RPS27A,RPS6,SERBP1,TMSB10/TMSB4X,TPT1,TUBA1C,TUBA4A,TUBB4B,TUBG2,TYMS	25
Cancer,Organismal Injury and Abnormalities,Respiratory Disease	Stage I non-small cell lung carcinoma	4.73e-11			ANXA2,ATIC,B2M,EEF1A1,EIF4A1,GART,HSP90AA1,HSP90AB1,HSP90B1,MYL12A,POLR2A,PPIA,RPL7,RPS11,RPS27A,RPS6,SERBP1,TMSB10/TMSB4X,TPT1,TUBA1C,TUBA4A,TUBB4B,TUBG2,TYMS	24
Cancer,Organismal Injury and Abnormalities	Stage I-II cancer	6.45e-12			AIMP2,ANXA2,ATIC,B2M,BAX,BTK,CAPZA2,CCT3,DCK,DPYD,EEF1A1,EIF4A1,FDFT1,FDPS,FKBP1A,GART,GPI,GSR,HSP90AA1,HSP90AB1,HSP90B1,MYL12A,POLD1,POLR2A,POR,PPIA,PSMB1,PSMB2,PSMB5,PSMD1,PSMD2,RPL7,RPS11,RPS27A,RPS6,RRM1,RRM2,SERBP1,TMSB10/TMSB4X,TOP1,TPT1,TUBA1C,TUBA4A,TUBB4B,TUBG2,TYMS,UMPS	47
Cancer,Organismal Injury and Abnormalities,Respiratory Disease	Stage I-II lung cancer	2.52e-12			AIMP2,ANXA2,ATIC,B2M,EEF1A1,EIF4A1,GART,HSP90AA1,HSP90AB1,HSP90B1,MYL12A,POLR2A,PPIA,RPL7,RPS11,RPS27A,RPS6,RRM1,RRM2,SERBP1,TMSB10/TMSB4X,TPT1,TUBA1C,TUBA4A,TUBB4B,TUBG2,TYMS	27
Cancer,Organismal Injury and Abnormalities,Respiratory Disease	Stage I-II non-small cell lung cancer	9.14e-12			ANXA2,ATIC,B2M,EEF1A1,EIF4A1,GART,HSP90AA1,HSP90AB1,HSP90B1,MYL12A,POLR2A,PPIA,RPL7,RPS11,RPS27A,RPS6,RRM1,RRM2,SERBP1,TMSB10/TMSB4X,TPT1,TUBA1C,TUBA4A,TUBB4B,TUBG2,TYMS	26
Cancer,Organismal Injury and Abnormalities,Reproductive System Disease	Stage I-III mammary tumor	1.29e-09			BAX,BLVRA,CAPZA2,CBX3,CCT3,CDK6,CKAP5,CYRIB,FDFT1,FDPS,HSP90AA1,HSP90AB1,HSP90B1,LYPLA1,NANS,NME1,PCNA,POLR2A,POR,RRM1,RRM2,SLC9A3R1,TUBA1C,TUBA4A,TUBB4B,TUBB6,TUBG2,TYMS	28
Cancer,Hematological Disease,Immunological Disease,Organismal Injury and Abnormalities	Stage I-IV B-cell non-Hodgkin lymphoma	3.48e-12			BTK,DCK,GSR,HSP90AA1,HSP90AB1,HSP90B1,POLD1,POR,PSMB1,PSMB2,PSMB5,PSMD1,PSMD2,RRM1,RRM2,TUBA1C,TUBA4A,TUBB4B,TUBG2,TYMS	20
Cancer,Organismal Injury and Abnormalities,Respiratory Disease	Stage I-IV non-small cell lung cancer	3.49e-09			ANXA2,ATIC,B2M,CDK6,EEF1A1,EIF4A1,FKBP1A,GART,HSP90AA1,HSP90AB1,HSP90B1,LYN,MYL12A,PARP1,PHB,POLR2A,PPIA,PTK2B,RPL7,RPS11,RPS27A,RPS6,RRM1,RRM2,SERBP1,TMSB10/TMSB4X,TPT1,TUBA1C,TUBA4A,TUBB4B,TUBG2,TYMS	32
Cancer,Hematological Disease,Immunological Disease,Organismal Injury and Abnormalities	Stage I-IV T-cell non-Hodgkin lymphoma	1.85e-12			GSR,HPRT1,IMPDH1,IMPDH2,POLD1,POR,PPAT,PSMB1,PSMB2,PSMB5,PSMD1,PSMD2,RRM1,RRM2,TUBA1C,TUBA4A,TUBB4B,TUBG2,TYMS	19
Cancer,Organismal Injury and Abnormalities	Stage II cancer	1.74e-09			ANXA2,ATIC,BAX,BTK,CAPZA2,CCT3,DCK,DPYD,FDFT1,FDPS,FKBP1A,GART,GPI,GSR,HSP90AA1,HSP90AB1,HSP90B1,POLD1,POLR2A,POR,PSMB1,PSMB2,PSMB5,PSMD1,PSMD2,RRM1,RRM2,TOP1,TUBA1C,TUBA4A,TUBB4B,TUBG2,TYMS,UMPS	34
Cancer,Organismal Injury and Abnormalities,Reproductive System Disease	Stage II-III breast cancer	1.04e-09			BAX,BLVRA,CAPZA2,CBX3,CCT3,CDK6,CKAP5,CYRIB,FDFT1,FDPS,HSP90AA1,HSP90AB1,HSP90B1,LYPLA1,NANS,NME1,PCNA,POLR2A,POR,RRM1,RRM2,SLC9A3R1,TUBA1C,TUBA4A,TUBB4B,TUBB6,TUBG2,TYMS	28
Cancer,Hematological Disease,Immunological Disease,Organismal Injury and Abnormalities	Stage II-IV aggressive non-Hodgkin lymphoma	2.13e-12			BTK,DCK,GSR,HSP90AA1,HSP90AB1,HSP90B1,POLD1,POR,PSMB1,PSMB2,PSMB5,PSMD1,PSMD2,RRM1,RRM2,TUBA1C,TUBA4A,TUBB4B,TUBG2,TYMS	20
Cancer,Hematological Disease,Immunological Disease,Organismal Injury and Abnormalities	Stage II-IV mantle cell lymphoma	8.81e-12			BTK,DCK,GSR,HSP90AA1,HSP90AB1,HSP90B1,POLD1,POR,PSMB1,PSMB2,PSMB5,PSMD1,PSMD2,RRM1,RRM2,TUBA1C,TUBA4A,TUBB4B,TUBG2	19
Cancer,Hematological Disease,Immunological Disease,Organismal Injury and Abnormalities	Stage II-IV T-cell lymphoblastic lymphoma	2.44e-11			HPRT1,IMPDH1,IMPDH2,POLD1,POR,PPAT,PSMB1,PSMB2,PSMB5,PSMD1,PSMD2,TUBA1C,TUBA4A,TUBB4B,TUBG2,TYMS	16
Cancer,Hematological Disease,Immunological Disease,Organismal Injury and Abnormalities	Stage II-IV T-cell non-Hodgkin lymphoma	7.27e-13			HPRT1,IMPDH1,IMPDH2,POLD1,POR,PPAT,PSMB1,PSMB2,PSMB5,PSMD1,PSMD2,RRM1,RRM2,TUBA1C,TUBA4A,TUBB4B,TUBG2,TYMS	18
Cancer,Organismal Injury and Abnormalities	Stage III cancer	3.41e-12			ANXA2,ATIC,BAX,BLVRA,BTK,CAPZA2,CBX3,CCT3,CKAP5,CYRIB,DCK,DPYD,FDFT1,FDPS,FKBP1A,GART,GSR,HSP90AA1,HSP90AB1,HSP90B1,LYN,LYPLA1,MAPK1,NANS,NME1,PARP1,PCNA,POLD1,POLR2A,POR,PSMB1,PSMB2,PSMB5,PSMD1,PSMD2,PTPRC,RRM1,RRM2,SLC9A3R1,TOP1,TUBA1C,TUBA4A,TUBB4B,TUBB6,TUBG2,TYMS,UMPS	47
Cancer,Hematological Disease,Immunological Disease,Organismal Injury and Abnormalities	Stage III-IV aggressive mature B-cell lymphoma	8.81e-12			BTK,DCK,HSP90AA1,HSP90AB1,HSP90B1,POLD1,POR,PSMB1,PSMB2,PSMB5,PSMD1,PSMD2,RRM1,RRM2,TUBA1C,TUBA4A,TUBB4B,TUBG2,TYMS	19
Cancer,Organismal Injury and Abnormalities,Reproductive System Disease	Stage III-IV breast cancer	5.02e-11			BAX,BLVRA,CAPZA2,CBX3,CCT3,CDK6,CKAP5,CYRIB,FDFT1,FDPS,FKBP1A,HSP90AA1,HSP90AB1,HSP90B1,LYPLA1,NANS,NME1,PARP1,PCNA,POLR2A,POR,RRM1,RRM2,SLC9A3R1,TOP1,TUBA1C,TUBA4A,TUBB,TUBB4B,TUBB6,TUBG2,TYMS	32
Cancer,Hematological Disease,Immunological Disease,Organismal Injury and Abnormalities	Stage III-IV diffuse B-cell lymphoma	8.81e-12			BTK,DCK,HSP90AA1,HSP90AB1,HSP90B1,POLD1,POR,PSMB1,PSMB2,PSMB5,PSMD1,PSMD2,RRM1,RRM2,TUBA1C,TUBA4A,TUBB4B,TUBG2,TYMS	19
Cancer,Hematological Disease,Immunological Disease,Organismal Injury and Abnormalities	Stage III-IV mantle cell lymphoma	3.64e-11			BTK,DCK,HSP90AA1,HSP90AB1,HSP90B1,POLD1,POR,PSMB1,PSMB2,PSMB5,PSMD1,PSMD2,RRM1,RRM2,TUBA1C,TUBA4A,TUBB4B,TUBG2	18
Post-Translational Modification	Sumoylation of protein	8.05e-14			NUP107,NUP153,NUP155,NUP160,NUP205,NUP210,NUP214,NUP35,NUP37,NUP50,NUP54,NUP58,NUP88,NUP93,NUP98,RAE1,RANBP2,RANGAP1,SAE1,SEH1L,TPR,TRIM28,UBA2,UBE2I	24
Nucleic Acid Metabolism,Small Molecule Biochemistry	Synthesis of ribonucleoside monophosphate	2.81e-11			ADK,ADSL,ADSS2,GART,GMPS,HPRT1,IMPDH1,PFAS,PPA1,PRPS1,PRPS2,UMPS	12
Cancer,Endocrine System Disorders,Organismal Injury and Abnormalities	Thyroid carcinoma	1.87e-59			ABCE1,ABCF1,ABCF2,ACAA2,ACAD9,ACADM,ACADVL,ACAT1,ACAT2,ACBD3,ACIN1,ACLY,ACO2,ACOT7,ACOX1,ACP1,ACSL1,ACSL3,ACSL4,ACTG1,ACTN1,ACTN4,ACTR1A,ACTR2,ACTR3,ACY1,ADAR,ADD1,ADI1,ADNP,ADSL,AFG3L2,AGK,AGPS,AHCY,AHNAK,AIFM1,AIMP1,AIP,AK2,AK4,AKR1A1,AKR1B1,AKR7A2,ALAD,ALDH16A1,ALDH18A1,ALDH9A1,ALDOC,ALYREF,ANKFY1,ANKHD1/ANKHD1-EIF4EBP3,ANP32B,ANP32E,ANXA11,ANXA2,ANXA5,ANXA6,ANXA7,AP1B1,AP2A1,AP2B1,APMAP,APOBR…	1189
Cancer,Endocrine System Disorders,Organismal Injury and Abnormalities	Thyroid gland tumor	4.71e-60			ABCE1,ABCF1,ABCF2,ACAA2,ACAD9,ACADM,ACADVL,ACAT1,ACAT2,ACBD3,ACIN1,ACLY,ACO2,ACOT7,ACOX1,ACP1,ACSL1,ACSL3,ACSL4,ACTG1,ACTN1,ACTN4,ACTR1A,ACTR2,ACTR3,ACY1,ADAR,ADD1,ADI1,ADNP,ADSL,AFG3L2,AGK,AGPS,AHCY,AHNAK,AIFM1,AIMP1,AIP,AK2,AK4,AKR1A1,AKR1B1,AKR7A2,ALAD,ALDH16A1,ALDH18A1,ALDH9A1,ALDOC,ALYREF,ANKFY1,ANKHD1/ANKHD1-EIF4EBP3,ANP32B,ANP32E,ANXA11,ANXA2,ANXA5,ANXA6,ANXA7,AP1B1,AP2A1,AP2B1,APMAP,APOBR…	1195
Cancer,Hematological Disease,Immunological Disease,Organismal Injury and Abnormalities	Type M3 acute myeloid leukemia	6.52e-10			DCK,FKBP1A,HPRT1,IDH1,IMPDH1,IMPDH2,NPM1,NUMA1,PIN1,PML,POLD1,POR,PPAT,PPIA,PPP3CA,PSMB8,PSMB9,RRM1,RRM2,SF3B1,TXNRD1	21
Cancer,Hematological Disease,Immunological Disease,Organismal Injury and Abnormalities	Undifferentiated acute leukemia	7.59e-13			ANXA1,DCK,HPRT1,IMPDH1,IMPDH2,POLD1,POR,PPAT,PSMB1,PSMB2,PSMB5,PSMD1,PSMD2,RRM1,RRM2,TUBA1C,TUBA4A,TUBB4B,TUBG2,TYMS	20
Cancer,Hematological Disease,Immunological Disease,Organismal Injury and Abnormalities	Untreated mantle cell lymphoma	1.06e-12			BTK,DCK,GSR,HSP90AA1,HSP90AB1,HSP90B1,POLD1,POR,PSMB1,PSMB2,PSMB5,PSMD1,PSMD2,RRM1,RRM2,TUBA1C,TUBA4A,TUBB4B,TUBG2	19
Infectious Diseases,Respiratory Disease	Viral respiratory infection	1.18e-10			ACSL1,ACTN1,AIMP1,ANXA1,BZW1,CALM1 (includes others),CTSZ,ELAVL1,ELOB,FKBP8,FLOT2,G3BP2,GAPDH,GPX1,GSTO1,H1-2,H2AC6,IARS1,IRF8,ITPR1,LONP1,LTA4H,MNDA,MYL6,NCL,NDRG1,PABPC1,PDCD4,PNN,PYGL,RAB32,RBBP4,RO60,RRM2,S100A9,STXBP2,TALDO1,TKT,TPM3,TUBB4B,VAMP3,ZYX	42
Cancer,Hematological Disease,Immunological Disease,Organismal Injury and Abnormalities	Waldenström macroglobulinemia	2.47e-21			ANXA11,ANXA2,ANXA4,ANXA6,ARHGAP1,BCLAF1,BTK,CDK1,COMT,CTBP1,DCK,DIABLO,DIAPH1,ELOC,FASN,FEN1,FKBP1A,FUBP1,FUS,G3BP1,GTF2I,HAT1,HCLS1,HDAC2,IKBKG,IMPDH1,IMPDH2,KPNA2,NME1,NONO,NUTF2,PARP1,PCNA,POR,PPIA,PPP2CA,PPP3CA,PSMB1,PSMB2,PSMB5,PSMB8,PSMB9,PSMD1,PSMD2,PSME3,PTK2B,PTPN1,RAC1,RAD50,RALA,RCC1,ROCK2,RRM1,RRM2,SATB1,SNX1,SSB,STIP1,TUBA1C,TUBA4A,TUBB4B,TUBG2,XRCC6,YWHAE	64

## Sheet: Upstream regulators
Upstream Regulator	Expr Fold Change	Molecule Type	Predicted Activation State	Activation z-score	p-value of overlap	Target Molecules in Dataset	Mechanistic Network
Insulin		group	Inhibited	-3.333	4.35e-10	ACADM,ACAT1,ACLY,ACOX1,ACSL1,ALDOA,ATP5F1D,CANX,CCT2,CCT4,CCT5,CCT6A,CCT7,CCT8,CD36,CEBPA,COX4I1,CYCS,DNAJA2,ERO1A,ETFA,FASN,FKBP8,G6PD,GRK2,GSTP1,HNRNPK,HSP90AA1,HSP90B1,HSPA4,HSPA5,HSPA8,HSPA9,HSPE1,IDE,IDH1,LDHA,LONP1,MCM6,MCM7,MDH2,MTCH2,NDUFS1,NDUFS2,OGT,P4HB,PCNA,PDK1,PGK1,PKM,PLIN3,PPIA,PPIB,PRDX6,PRKCD,RAC1,ROCK2,RPL32,RPS16,RPS6,SDHA,SDHB,SLC25A11,SLC25A5,SLC2A1,SOD1,SP1,SRSF3,STAT1,TCP1…	709 (20)
NFE2L2		transcription regulator	Inhibited	-3.293	1.05e-32	ACTG1,AKR1A1,AKR7A2,ALDOA,ARF1,ATP1A1,CAT,CBR1,CCT3,CCT7,CD36,CEBPA,CHORDC1,CLPP,COX4I1,CS,DDX39B,DNAJB11,EIF2S1,EIF3C,EIF3E,EIF3G,EIF4G2,ERP29,ESD,G6PD,GBE1,GLS,GLUD1,GNAI2,GPX1,GSPT1,GSR,GSS,GSTO1,GSTP1,HM13,HMBS,HPRT1,HSP90AA1,HSP90AB1,HSP90B1,HSPA9,HYOU1,IDE,IDH1,IKBKG,IMPDH1,LMNA,M6PR,MGST1,NARS1,OAT,OGT,PAFAH1B1,PCBP1,PDIA3,PDIA4,PDIA6,PGD,PHGDH,PPIB,PRDX1,PREP,PSAT1,PSMA1,PSMA4,PSMA5,PSMA6…
MLXIPL		transcription regulator	Inhibited	-3.182	3.16e-29	ACLY,AGPS,ANXA2,CEBPA,FASN,PGD,PYGL,RPL10A,RPL11,RPL12,RPL13,RPL13A,RPL14,RPL15,RPL18,RPL18A,RPL19,RPL21,RPL22,RPL23,RPL24,RPL3,RPL30,RPL4,RPL5,RPL6,RPL7,RPL7A,RPL8,RPL9,RPLP0,RPLP2,RPS10,RPS11,RPS12,RPS13,RPS14,RPS15A,RPS16,RPS18,RPS19,RPS2,RPS20,RPS24,RPS25,RPS26,RPS27A,RPS28,RPS3,RPS5,RPS6,RPS7,RPS8,RPS9,RPSA,TKFC,TKT
MITF		transcription regulator	Inhibited	-3.138	0.0043	ACO2,ACSL1,ALDH16A1,AP1B1,AP1S2,ATP1A1,ATP6V1B2,ATP6V1C1,COX4I1,CTSG,DIAPH1,HMBS,MCM2,MCM4,MCM5,MCM6,MDC1,MDH1,MICAL1,MMS19,NCAPD2,POLD1,PPP2CA,QDPR,RAB27A,RAB7A,SNW1,STX7,VAT1	443 (7)
ESR2		ligand-dependent nuclear receptor	Inhibited	-3.132	2.24e-14	ABCE1,ADAR,ANXA4,APEX1,ATP2B1,BID,CA2,CALU,CANX,CAPN2,CBS/CBSL,CBX3,CCT3,CCT4,CCT7,CDK6,CES1,CRYZ,CTPS1,DEK,DUT,EIF4G1,EXOSC1,EXOSC4,EXOSC7,FASN,FBL,FDPS,GGCT,GLB1,GNL3,GSPT1,GSTP1,HPRT1,HRAS,HSD17B4,HSPD1,HYOU1,IARS1,ICOSLG/LOC102723996,ILF2,IMPDH2,ITGB1,KIF5B,KPNA2,KPNB1,LAP3,LMNA,LMNB1,LSM2,MAPK1,MAPK14,MCM2,MCM4,MCM5,MCM6,MCM7,ME2,MKI67,MTHFD2,MTREX,NASP,NDRG1,P3H1,PA2G4,PABPC1,PCNA,PLAUR,PLE…	876 (20)
MRTFB		transcription regulator	Inhibited	-3.121	0.161	ACTG1,CBFB,CNN2,CTSG,DHCR24,FLNA,HLA-A,ITGA5,ITGB1,LMNA,MYH9,S100A8,S100A9,SERPINB2,VCL
CD28		transmembrane receptor	Inhibited	-2.875	2.49e-10	ACTR3,ANXA1,AP1B1,ARHGDIB,ATP5F1C,BZW1,CDK6,COX6C,CS,CYC1,CYCS,EWSR1,FBL,FDPS,GAPDH,GYS1,H2AC6,HAT1,HDAC2,HK2,HNRNPA1,HSPA1A/HSPA1B,HSPA8,HUWE1,ILF2,IRF8,LCP1,LDHA,MACROH2A1,NAMPT,NCL,PGAM1,PHB,PHB2,PNP,POLR2A,PPA1,PRMT5,PSMA5,PSMA6,PSMD12,PTMA,RAB2A,RAD23B,RANBP2,RPL30,RPL6,RPS14,SLC25A5,SLC7A5,SP1,SRPRB,SSB,TFCP2,TFRC,TMX3,TSTA3,XRCC6	673 (13)
HSF2		transcription regulator	Inhibited	-2.848	2.37e-13	CCT2,CCT3,CCT4,CCT5,CCT6A,CCT7,CCT8,HSPA1A/HSPA1B,HSPA4,HSPB1,HSPH1,PSMA1,PSMA5,PSMB2,PSMB5,PSMC4,PSMD3,TCP1,TXN
CD3		complex	Inhibited	-2.814	3.11e-32	AARS1,ACTN4,ACTR3,AIMP1,ANXA1,AP1B1,ARHGDIB,ATP5F1C,BST2,BZW1,CALM1 (includes others),CDK1,CDK6,COPB2,CORO1A,COX6C,CS,CSTF2,CYC1,CYCS,DDT,EIF4A3,EWSR1,EXOSC8,FBL,FDPS,FKBP1A,FKBP3,G6PD,GAPDH,GDI2,GNAS,GYS1,H2AC6,HAT1,HDAC2,HNRNPA1,HNRNPA2B1,HNRNPF,HNRNPR,HSP90AA1,HSP90B1,HSPA1A/HSPA1B,HSPA5,HSPA8,HSPE1,HUWE1,ILF2,IRF8,ITPR1,LCP1,LONP1,LYN,LYPLA1,MACROH2A1,MAPK1,MCM5,MDH2,MTA2,MTHFD2,NAGA,NAMPT,NA…	815 (17)
CFTR		ion channel	Inhibited	-2.673	0.000124	ACAA2,ASNS,CAPG,FDFT1,FDPS,GSR,HADH,HDAC2,HSD17B11,HSD17B4,ITPR1,OXCT1,POR,S100A8,SCP2,STAT1
SATB1	1.027	transcription regulator	Inhibited	-2.648	0.0163	ACTG1,ACTN1,HSP90AA1,HSPA8,ILF3,IRF8,ITGB1,NUP153,PSMD2,PTGES3,RPLP0,RPLP1,SUN2,TSG101,TUBA4A,UHRF1,VIM,VTA1,WARS1
resiquimod		chemical drug	Inhibited	-2.639	0.00318	ADAR,ANXA4,ATP5F1A,ATP5F1C,ATP5PF,ATP6V1B2,BST2,CAT,DLD,FH,GPX1,HSPA5,HSPB1,LAP3,LMNA,LYN,MSN,NAMPT,PARK7,PKM,PML,PRDX1,PRDX6,PSMB2,PTPRC,PYCARD,RAB7A,SFPQ,STAT1,STMN1,WARS1,YWHAB	707 (14)
p70 S6k		group	Inhibited	-2.63	0.000277	BAX,EEF1A1,EEF2,FASN,ICOSLG/LOC102723996,PABPC4,PDCD4,VIM	578 (15)
2-amino-1-methyl-6-phenylimidazo-4-5-b-pyridine		chemical toxicant	Inhibited	-2.6	3.05e-18	ARHGEF1,BAX,CCT2,CCT4,CCT5,CCT7,CCT8,G3BP1,HSP90AA1,HSPA5,HSPA8,HSPD1,HSPE1,HSPH1,PSMA6,PSMB1,PSMB2,PSMB9,PSME1,RAB11A,RAB2A,RAC2,RAN,RAP1B,UBA1
CEBPB		transcription regulator	Inhibited	-2.574	0.332	ASNS,CEBPA,CLPP,CTSC,DDX5,DHX9,GLIPR2,GNAS,HLA-A,HSD17B4,HSP90AA1,HSPA8,HSPD1,HSPE1,LYN,MCM3,MSH2,PCNA,PLAUR,PRKCD,PRMT1,PSMA3,PSMA6,RAC2,SART3,SERPINB2,SQOR,STAT1,TOP1,UBA2,VIM,ZYX
1,2-dithiol-3-thione		chemical reagent	Inhibited	-2.544	3.55e-43	ACTG1,AKR1A1,ALDOA,ARF1,ATP1A1,CBR1,CCT3,CCT7,CHORDC1,CLPP,DDX39B,DNAJB11,EIF2S1,EIF3C,EIF3D,EIF3E,EIF3G,EIF4G2,EIF6,ERP29,ESD,GBE1,GSPT1,GSR,GSTP1,HM13,HMBS,HPRT1,HSP90AA1,HSP90AB1,HSP90B1,IDE,IKBKG,LMNA,M6PR,NARS1,PCBP1,PDIA3,PDIA4,PDIA6,PPIB,PRDX1,PSAT1,PSMA1,PSMA4,PSMA5,PSMA6,PSMA7,PSMB1,PSMB2,PSMB3,PSMB5,PSMB6,PSMC1,PSMC2,PSMC3,PSMC6,PSMD1,PSMD11,PSMD12,PSMD13,PSMD3,PSMD4,PSMD5,PSMD7,RACK1,R…	114 (2)
ATG7	0	enzyme	Inhibited	-2.529	0.0296	ACAT1,ACLY,ACSL1,CTSB,HK2,HPRT1,PFKL,PLIN3,S100A4,SLC2A1
MYCN		transcription regulator	Inhibited	-2.46	7.11e-55	ABCE1,ABCF1,ABCF2,ACTG1,ACTN4,ALDOA,APEX1,ARPC1B,B2M,BASP1,BAX,BID,CAD,CDC42,CKAP4,EEF1A1,EEF1D,EEF1G,EEF2,EIF3C,EIF4A1,EIF4G2,EIF5A,GAPDH,GRB2,HDAC2,HK2,HLA-A,HSP90AB1,HSPD1,ITGB1,LDHA,LGALS1,MAP4,MAT2A,MRC2,MRE11,MYH9,MYL12A,NACA,NCAM1,NCL,NDRG1,NME1,NPM1,NUCB1,P3H1,PA2G4,PDIA4,PDK1,PHB,PHGDH,PSMA7,PSMB6,PSMB7,PTMA,RBBP4,RPL11,RPL12,RPL13,RPL13A,RPL18,RPL18A,RPL19,RPL21,RPL22,RPL23,RPL23A,RPL24…	585 (7)
SRF		transcription regulator	Inhibited	-2.454	0.0438	ACTG1,CAP1,CAPRIN1,CNN2,CSRP1,CTSG,EIF6,EZR,FLNA,GLRX3,ITGB1,MGST1,MYH9,NPM1,PAFAH1B1,PDLIM7,PGM1,PPIA,RFC4,RNH1,S100A8,S100A9,SERPINB2,SLC2A1,SND1,SNX2,TLN1,TMOD3,TUBB4B,VCL,WDR1,ZYX
COPS5		transcription regulator	Inhibited	-2.449	0.00333	AIMP1,BAX,GPS1,MARS1,MTCH2,RARS1
prostaglandin J2		chemical - endogenous mammalian	Inhibited	-2.401	7.27e-07	HSPA1A/HSPA1B,PSMA3,PSMA5,PSMA6,PSMB2,PSMB3,PSMB7,PSMC5,PSMD1,PSMD12,PSMD3,PSMD6
miR-21-5p (and other miRNAs w/seed AGCUUAU)		mature microRNA	Inhibited	-2.378	0.326	CDK6,LRRFIP1,MSH2,MTAP,PDCD4,SMARCA4
SYVN1		transporter	Inhibited	-2.333	2.59e-12	ACSL3,ASF1B,ATP1A1,ATP1B3,CALM1 (includes others),CTPS1,DCTN1,DPYD,FASN,GANAB,GNB2,HLA-A,HNRNPM,HSPB1,ITGB1,LDHB,NUDT21,PCBP1,PFN1,POLR2B,PSMC3,PTBP1,RAB34,RPL18,RPN2,SLC1A5,SLC2A1,SLC3A2,SLC7A5,SNAP23,TARS1,TFRC,UNC13D,USP5,VAMP7,ZC3HAV1	476 (7)
LDLR		transporter	Inhibited	-2.309	0.000502	ACLY,ALDH9A1,CD36,CDK1,CEBPA,CTSC,DHRS9,DLAT,DLD,FABP5,FASN,FBP1,FDPS,G6PD,GAPDH,GPI,HK2,HSPA5,MIF,MKI67,PCK2,PFKL,PGM2,PSMA7,PSMB7,PSMB9,PSMC6,PSME2,SLC2A1,UHRF1	814 (22)
MKNK1		kinase	Inhibited	-2.294	2e-07	ACOT7,ANXA2,ANXA5,DCTN1,EEF1D,EPB41L2,FLNA,FLNB,GPS1,HADHA,HSD17B4,HSPA4L,MAPK1,PAFAH1B1,PREP,PTBP1,RAB14,RNH1,SERPINH1,TM9SF2,USO1,VIM,YWHAG
IL4		cytokine	Inhibited	-2.257	8.15e-19	ACOX1,ACSL1,ACSL4,ACTG1,AHNAK,AK2,ALDOC,ANXA1,ANXA2,ANXA4,ANXA6,APRT,ASS1,BAX,BOP1,CA2,CAD,CAND1,CAPG,CARM1,CAT,CBFB,CBX3,CCT3,CD36,CDK1,CDK6,CELF2,CKAP4,CKAP5,CLTC,CLUH,CPOX,CTSC,DARS2,DCTN1,DDX42,DDX46,DECR1,DHODH,DYNC1H1,EEA1,EFHD2,EIF2S1,EIF3G,EIF4A1,EPRS1,FASN,FBL,FLNA,FLNB,GBE1,GCN1,GLIPR2,HCLS1,HK2,HNRNPH3,HSPA1A/HSPA1B,ICOSLG/LOC102723996,IDE,IGF2R,IMPDH1,IPO4,IRF8,ITGB1,ITGB2,ITPA,KCTD12…	891 (21)
FUS-DDIT3		fusion gene/product	Inhibited	-2.236	0.0814	ASNS,NAMPT,PLEC,SERPINB2,VIM
EHMT1		transcription regulator	Inhibited	-2.236	1	ACSL1,ATP1A1,MGST1,POR,SHMT1
NUP107	1.001	other	Inhibited	-2.213	2.49e-05	NUP153,NUP214,NUP98,RANBP2,TPR
CLCN5		ion channel	Inhibited	-2.213	0.000262	B2M,CTSB,MKI67,PCNA,SOD1,TXN
fluoxetine		chemical drug	Inhibited	-2.2	1	BAX,GNAS,HDAC2,MAPK1,NME1
NFE2L1		transcription regulator	Inhibited	-2.168	5.14e-09	GSTP1,PSMA1,PSMA6,PSMA7,PSMB1,PSMB2,PSMB5,PSMB6,PSMB7,PSMC2,PSMC3,PSMD1,PSMD11,PSMD12,SNRPN
miR-103-3p (and other miRNAs w/seed GCAGCAU)		mature microRNA	Inhibited	-2.168	0.0134	CDK6,CRKL,GRN,RAB1B,SERBP1
IFNG		cytokine	Inhibited	-2.146	6.5e-05	ACLY,AHCY,ASNS,ASS1,ATG3,ATP1A1,ATP2A2,B2M,BAX,BID,BST2,CAPN1,CASP1,CAT,CD36,CDK1,CEBPA,CKAP5,CORO1A,CSE1L,CSK,CTSB,CTSC,CTSZ,DDB1,DDX5,DECR1,DHX9,DIABLO,DRG1,EEF1A1,ELAVL1,ENO1,FABP5,FASN,FBP1,FKBP1A,GART,GFM1,GLA,GLIPR2,GLS,GNAI2,GNAS,GRK2,GSTP1,HIP1,HK2,HLA-A,HMGB1,HSD17B4,HSP90AA1,HSP90AB1,HSPA1A/HSPA1B,HSPA5,HSPA8,HSPB1,HSPD1,ICOSLG/LOC102723996,IDE,IRF8,ITGA5,ITGB1,ITGB2,ITPR1,KARS1,KCTD12,…	825 (20)
GCG		other	Inhibited	-2.143	0.0806	ACADM,CBS/CBSL,FASN,FDPS,GSTP1,IVD,PDHA1,SLC2A1,SP1
miR-483-3p (miRNAs w/seed CACUCCU)		mature microRNA	Inhibited	-2.137	0.0092	ERP29,HMGB3,HNRNPA0,MDC1,METAP1,MKI67,PGAM1,RAN
HSF1		transcription regulator	Inhibited	-2.085	2.86e-15	ACLY,AHSA1,ATP5PF,B2M,BAX,BST2,CBX3,CCT2,CCT3,CCT4,CCT5,CCT6A,CCT7,CCT8,CD36,CDK1,DNAJA1,DNAJB1,ELAVL1,FASN,FKBP4,FXR1,HMGB1,HNRNPA3,HSP90AA1,HSP90AB1,HSPA1A/HSPA1B,HSPA4,HSPA4L,HSPA8,HSPB1,HSPD1,HSPE1,HSPH1,LDHA,LSM2,MAT2A,PGAM5,PGK1,PPP3CA,RAB5C,RANGAP1,RPL22,SERPINH1,SHC1,SPTAN1,SSBP1,ST13,STIP1,TCP1,TRA2B	505 (8)
YAP1		transcription regulator	Inhibited	-2.08	5.3e-28	ACAT1,ACAT2,ACLY,ACSL4,ACTG1,BAX,CD36,CDC42,CDK1,CDK6,CPT2,FASN,FLNA,ITGA5,ITGB2,LDHA,LMNA,LMNB1,MCM3,MCM6,MYH9,RPL10A,RPL11,RPL12,RPL13,RPL13A,RPL14,RPL15,RPL18,RPL18A,RPL19,RPL21,RPL22,RPL23,RPL24,RPL3,RPL30,RPL4,RPL5,RPL6,RPL7,RPL7A,RPL8,RPL9,RPLP0,RPLP2,RPS10,RPS11,RPS12,RPS13,RPS14,RPS15A,RPS16,RPS18,RPS19,RPS2,RPS20,RPS24,RPS25,RPS26,RPS27A,RPS28,RPS3,RPS5,RPS6,RPS7,RPS8,RPS9,RPSA,RRM1,RRM2…	664 (15)
8-bromo-cAMP		chemical reagent	Inhibited	-2.07	3.72e-06	ACOX1,ACSL4,ACTG1,ACTN4,ALDH18A1,ARPC1B,ASS1,BAX,BID,CAPN2,CDC42,CDK1,CDK6,CEBPA,CREB1,CTSB,DDOST,DIAPH1,EZR,FLNB,GAA,GANAB,GLA,GLB1,GLS,GNAI2,GNAI3,GNS,GSTP1,HDAC2,HSP90B1,MAT2A,MCM2,MCM3,MCM4,MCM5,MCM7,MSH2,MYH9,MYL12A,OAT,OGT,P4HA1,PCNA,PPP2R1B,PYCR2,RAC2,RALA,RPN1,RPN2,RRM1,RRM2,SERPINB2,SHC1,SLC2A1,STAT1,STT3A,TBL1XR1,TMSB10/TMSB4X,VCL,YWHAH	872 (18)
IgG		complex	Inhibited	-2.065	0.152	ATP1B3,B2M,CALR,CTSC,EZR,FABP5,GNAS,GPX1,HDGF,HSPA5,HSPB1,INPP5D,LGALS1,PLAUR,PPIF,PTPN6,SERPINB2,STK24,ZMPSTE24
Mek		group	Inhibited	-2.06	1	ABCE1,ACAT1,BID,CD36,DDX21,FASN,GNL3,HSPB1,ITGB1,NCEH1,NOP58,NUP210,PPAT,PUS7,ROCK2,RPL23,RPN1,RPN2,SLC2A1,STT3A,VIM
PCGEM1		other	Inhibited	-2.016	2.14e-23	ACLY,ACOX1,ALDOA,CS,DHCR24,ENO1,FASN,FH,G6PD,GAPDH,GLS,GLUD1,GPI,GSR,HK2,IDH1,IDH2,LDHA,PDHA1,PDHB,PGD,PGK1,PGLS,PKM,SDHA,SLC2A1,SUCLG1,TALDO1	557 (7)
MET		kinase	Inhibited	-2.008	1	CDK1,HIP1,HSPB1,ITGB1,PTPN1,SOD1,VIM
MYC		transcription regulator	Inhibited	-2.001	2.88e-80	ABCE1,ABCF1,ABCF2,ACADM,ACAT1,ACLY,ACSL4,ACTN1,ACTN4,ADD1,ADK,AHCY,AIMP2,AK2,ALDH18A1,ALDOA,ANXA4,ANXA5,ANXA6,APEX1,ASNS,ASS1,ATAD3A,BAX,BOP1,BZW2,C1QBP,CAD,CANX,CAPN2,CAPZB,CASP1,CAST,CCT3,CDK1,CDK6,CEBPA,CLPB,CLUH,CNBP,CPT2,CSDE1,CSE1L,CSTB,CTSB,CYCS,DBN1,DCTPP1,DDX21,DDX39B,DDX3X,DDX5,DEK,DKC1,DNPH1,EEF2,EFTUD2,EIF2B3,EIF2S1,EIF2S2,EIF3D,EIF3G,EIF4A1,EIF4G1,ELAVL1,ENO1,EXOSC7,EXOSC8,EZR,FABP5,…	803 (15)
WDFY2		other	Inhibited	-2	0.000268	ACO2,CYCS,FASN,SLC2A1
LINC01139		other	Inhibited	-2	0.00302	ALDOA,LDHA,MAPK1,PKM	365 (7)
EZR	-1.081	other	Inhibited	-2	0.19	BAX,BOP1,GEMIN5,HNRNPA2B1
tempol		chemical drug	Inhibited	-2	0.248	CAT,CYCS,PLAUR,SP1
GnRH-A		chemical reagent	Inhibited	-2	1	ANXA5,GLA,HADH,SERPINB9
TP53RK		kinase		-1.982	0.000268	PSMA3,PSMB5,PSMB7,RRM1
betaine		chemical - endogenous mammalian		-1.982	0.00884	ATP5ME,ATP5PB,B2M,HSPA5,UQCRC2
SLC9A3R1	1.018	other		-1.982	0.0555	ACTN4,EZR,MSN,S100A4
sorafenib		chemical drug		-1.982	0.263	BID,CDK6,HSPA5,VIM
U73122		chemical reagent		-1.982	0.339	ATP2A2,HSPA5,PCNA,RHOA
ZEB2	0	transcription regulator		-1.982	0.347	CTSG,INPP5D,LTA4H,SP1,VIM
mir-182		microRNA		-1.982	0.447	CDK6,GRB2,NCAM1,VIM
vitamin E		chemical drug		-1.982	0.468	BAX,CAT,CD36,PCNA,PRMT1
FGF21		growth factor		-1.979	0.0846	ACADM,ACLY,CS,FASN,HSPA5,ITPR1,SLC2A1
IFN Beta		group		-1.967	1	BST2,EEF1A1,HLA-A,PNPT1,RPL23A,STAT1,TXNRD1
EP400		other		-1.964	0.0591	GLB1,MCM3,MCM4,PCNA,RCC1,UHRF1
ATM		kinase		-1.963	0.0211	BAX,HSP90AA1,HSP90AB1,HSPE1,PCNA,PSMC4,PSME2,RRM1,RRM2,XRCC5
OPA1	-1.035	enzyme		-1.961	0.0287	HSPA5,PYCARD,S100A8,S100A9
E2f		group		-1.956	2.65e-05	CBX5,CDK1,CSDE1,DHPS,EXOSC8,HNRNPA1,ITGA5,ITGB1,MCM2,MCM3,MCM4,MCM5,MCM6,MFAP1,MTHFD1,NASP,PCNA,RPS16,RRM2,STMN1,TYMS,YBX3	450 (7)
HNRNPH1	1.164	other		-1.951	1.14e-07	ACOX1,ALDH18A1,ATP5F1A,ATP5PB,ATP5PO,CAT,CBS/CBSL,ITPR1,LASP1,LUC7L2,NDUFA4,NDUFAF2,NDUFB10,SAMM50,VPS35
IL12 (family)		group		-1.947	1	GAPDH,IRF8,MAPK1,PTPRC,SAMHD1,SERPINB1,STAT1,TFRC
epinephrine		chemical - endogenous mammalian		-1.944	0.447	CDK1,GNAI3,HK2,HSP90AA1,PCNA,TFRC
STK11		kinase		-1.941	6.21e-16	ADSL,AHCY,AK2,AKR1A1,ALDH9A1,ALDOA,ASS1,ATIC,ATP5F1C,ATP5F1D,BTF3,CCT6A,CDC42,CEBPA,CS,CTPS1,CYC1,DCTPP1,DIABLO,DUT,EIF3A,ENO1,ENOPH1,GAPDH,GART,GOT2,GPI,IMPDH2,LDHA,MDH2,NDUFA10,NDUFA4,NDUFA8,PCK2,PGK1,PGM1,PHGDH,PKM,PNP,POLR1C,PPA1,PSAT1,PSMB5,PYCR2,RPS6,RRM1,RRM2,SDHB,SHMT2,SRM,TALDO1,TARS1,TIAL1,TKT,TPI1,TWF2,TXNRD1,TYMS,UCK2,UMPS,UQCRC1	697 (16)
mir-183		microRNA		-1.94	0.462	ITGB1,PPP2CA,STAT1,VIM
NCOA3		transcription regulator		-1.921	0.0732	CEBPA,FASN,HK2,LDHA,MAPK1,MCM7,PCNA,PGK1,SLC2A1,TKT
IFNA2		cytokine		-1.921	0.285	ANXA1,B2M,BAX,BST2,CBFB,DIABLO,EPB41L3,GNAS,HLA-A,LYN,OGFR,PML,PPP1CA,PSME1,SAMHD1,SERPINB9,STAT1,UBA7,ZC3HAV1
IRS1		enzyme		-1.92	0.516	ACTR3,AP2A1,ATP5F1A,CEBPA,DBN1,DBNL,FASN,FEN1,PHB
CDK19		kinase		-1.912	0.114	ALDOC,BAX,CD81,DCXR,FDFT1,HRAS,HSPA4L,RAP2B,RPS12,SEC61A1
NPY		other		-1.912	0.127	ALDH18A1,ARF1,CBS/CBSL,NAMPT,NUP107,RPS2,SEC16A
CCN2		growth factor		-1.912	1	ABCF1,ENO1,FLNB,P4HA1,RAB18,TMOD3,WNK1
MUC1		other		-1.911	0.0673	CAT,FASN,MGST1,MKI67,SOD1,STAT1,TOP1,VIM
MTORC1		complex		-1.905	0.0618	FASN,FDPS,HK2,LDHA,PFKP,PKM,SLC2A1
RABL6		other		-1.897	0.0119	DUT,FEN1,MCM2,MCM5,MCM7,NCAPG,PBK,POLD1,PSME3,SERPINH1
TBX2		transcription regulator		-1.897	0.0296	ASF1B,CDK1,MCM2,MCM4,MCM5,MCM6,MCM7,NCAPD2,RBM39,SMC2
bisphenol A		chemical - endogenous mammalian		-1.882	0.0126	APEH,ATP5PO,BAX,CTBP1,DNM1L,ELAC2,HSP90AB1,HSP90B1,HSPA1A/HSPA1B,PCBP1,PCNA,PICALM,RAB14,RPN2,SF3A3,SLC1A5,SNRPA1,SRSF3,SYNCRIP,TWF2
streptozocin		chemical drug		-1.862	0.0918	ATP1A1,BAX,CAT,CBS/CBSL,CEBPA,CPT2,CREB1,FASN,GNAS,HSPD1,LMNB1,MEF2D,OGT,RPS6KA3,SCP2,SLC25A11,SLC25A19,SLC25A5,SLC2A1,SOD1,STUB1,VDAC1,VIM
IGF1R		transmembrane receptor		-1.855	2.48e-11	ACADM,ACP1,ACSL1,ACTN4,ALDOA,ATP5F1A,ATP5F1B,ATP5F1D,ATP5MG,ATP5PD,ATP5PF,ATP5PO,BAX,CALU,CAPG,CBFB,CD36,CDC42,CDK1,CEBPA,COX4I1,CPT2,CTNND1,CYCS,FASN,HADHA,HSPA5,IGF2R,LASP1,MAPK14,NDUFA4,NME1,PKM,PRKAR1A,PSMC6,RAB18,RAC1,RBM3,RHOA,RPL10A,RPL24,RPL3,RPL7,RPL9,RPS24,RPS26,S100A4,SCP2,SMU1,TXN,TYMS,UQCRC1,UQCRC2	778 (20)
AKT1		kinase		-1.852	0.000908	ACAT2,ACLY,AIP,ASS1,ATP6V1E1,BAX,CRYZ,DIAPH1,ENO1,EZR,FABP5,FASN,GOT2,GSR,GSS,HMGB2,HNRNPL,HNRNPM,ITGB1,LDHB,MATR3,MDH1,PKM,PRKAR1A,RAB11A,RFC4,SLC2A1,SLC3A2,SP1,STUB1,TK1,TYMS,UBE2L3,VCP,VIM	849 (20)
GNA12		enzyme		-1.849	0.000605	ARHGEF1,ARPC5,EZR,G6PD,GSR,GSTP1,IQGAP1,PAK2,PPP1CA,PSMB5,RHOA,TXNRD1,VCL,VIM	338 (8)
Immunoglobulin		complex		-1.844	1.73e-09	ACLY,ACO2,ACSL1,ALDOA,ATP5F1A,ATP5F1B,ATP5F1D,ATP5PF,BSG,BTK,CALR,CAMK2D,CAPG,CASP1,CBS/CBSL,CDK6,CTSZ,DLAT,DLD,DLST,DPYSL2,EIF2A,ENO1,FASN,FBP1,FLNB,G6PD,GBE1,GPI,GPX1,GSTP1,GYS1,HK2,HLA-A,HNRNPK,ICOSLG/LOC102723996,IDH2,IDH3A,IMPDH2,IRF8,KCTD12,MDH1,MDH2,MKI67,MTHFD1,MTHFD2,NAMPT,NDUFA10,NDUFS1,OGT,PCK2,PDHA1,PDHB,PDIA6,PDK1,PFKL,PGK1,PGM1,PPA1,PPAT,PRDX1,PRDX5,PRMT5,PRPS1,PRPS2,PSMB6,PSMB8,PYC…	620 (18)
MAT1A		enzyme		-1.834	0.00201	BAX,LTA4H,PCNA,PHB,PRDX6,SOD1
mir-10		microRNA		-1.82	0.325	BAX,PPP1CA,PPP2CA,PTPN7,RPS6KA1,SLC1A5,SMARCA5,SRSF1,TRA2B
HNF4A		transcription regulator		-1.807	3.47e-45	ABCE1,ABHD10,ACAA2,ACAT1,ACIN1,ACLY,ACO2,ACOX1,ACSL1,ACTN1,ACTR1A,ACTR3,ACY1,ADSS2,AHNAK,AHSA1,AIMP1,AIP,AK2,AKR1B1,ANKHD1/ANKHD1-EIF4EBP3,ANXA5,AP2A1,APEH,ARFGEF1,ARMT1,ARPC5,ASNS,ATG3,ATP6V1H,BAG6,BCCIP,BCLAF1,C11orf58,CAMK2D,CAP1,CAPZA2,CAT,CBS/CBSL,CBX3,CBX5,CCT8,CDC5L,CDK1,CDK5RAP3,CEBPA,CHCHD2,CHCHD3,CLPB,CLPX,CLTA,CNBP,CNOT9,COASY,COMMD9,COPB1,COPB2,COPS8,COPZ1,CPT2,CRKL,CRYZ,CS,CSK,CTSB,C…	730 (7)
AQP1		transporter		-1.802	0.000396	AK2,AKR1B1,CES1,HSPA4L,HSPH1,PGK1
STAT5A		transcription regulator		-1.793	1	BAX,CDK6,CEBPA,FASN,H1-2,NNT,PSMB8,RO60,RPA1,SLC2A1,SP1,SRP9,TPM3,UGP2,WARS1,YBX1,YWHAG
H2AX		transcription regulator		-1.783	0.00185	ATP5F1A,MDC1,MYL6,PKM,RPL10A,RPL13,SDHB,SLC2A1,UQCRC2
SCD		enzyme		-1.769	0.0215	ACADVL,ACOX1,CD36,FASN,HSPA5,PTPN1,SLC2A1,SPTLC1,SPTLC2
TGM2		enzyme		-1.769	0.272	ATP1B3,CA2,CAD,CD36,CDK6,EHD1,FARSB,HIP1,NLN,NPC2,POR,S100A8,SAMHD1,SDCBP,SERPINB2,STAT1,TIMM8A,UBA7
ATP		chemical - endogenous mammalian		-1.761	1	BAX,CAPN1,CAPN2,CASP1,FLNA,TXN
ESR1		ligand-dependent nuclear receptor		-1.75	2.08e-14	ACLY,ACOX1,ACSL1,ACTR2,AHNAK,AK1,ANP32A,ANXA4,AP2B1,APEX1,ARHGAP1,ARHGEF2,ARPC5L,ASS1,ATG3,ATP2B1,ATP6V1A,ATP6V1H,BAX,BCCIP,BCLAF1,BUB3,BYSL,CA2,CAPN2,CARM1,CCAR1,CDC42,CDC5L,CDK1,CDK6,CEBPA,COMT,COPA,COPE,COPG1,COPZ1,COTL1,CPNE1,CREB1,CRKL,CTSB,CTSC,CYFIP1,DDX17,DDX21,DECR1,DHCR24,DIAPH1,DNM2,DYNC1I2,EEA1,EIF3F,EIF5A,ENO1,FASN,FKBP4,FLNA,FLOT2,G6PD,GLB1,GNAS,GNB1,HNRNPD,HSD17B4,HSP90AA1,HSP90B1,…	815 (15)
CpG oligonucleotide		chemical drug		-1.744	0.048	BAX,CD36,CSE1L,ICOSLG/LOC102723996,INPP5D,LYN,M6PR,MCM6,PCNA,PHGDH,PRKCD,RRM2,SLC1A5,SLC7A5,SYK,TFRC,VASP
JUN		transcription regulator		-1.734	0.0151	ACAT2,ANXA1,ANXA2,APEX1,ASNS,BAX,CALM1 (includes others),CAPN2,CDK1,COMT,CYCS,DARS1,EEF2,EIF4A1,EZR,FUS,GSTP1,HK2,HNRNPA2B1,HNRNPU,IGF2R,ITGB1,LMNA,MAT2A,MSH2,NAMPT,NCAM1,PDCD4,PDK1,PLAUR,PPP2CA,PPP2R2A,PRDX1,PTPN6,SERPINB2,SERPINB9,SF3B3,SNRNP70,SNRPN,STAT1,STMN1,SYK,TK1,TXN,VIM,YWHAG
CD24		other		-1.732	0.0129	BCLAF1,DNAJC13,FXR1,LAT2,LRPPRC,PDS5A,PRDX2,RAD50,RANBP2,SFPQ,SMC4,TPP2,TPR,USO1
MRTFA		transcription regulator		-1.724	0.0103	ACTG1,ARPC1B,CBFB,CNN2,COMT,CTSG,DHCR24,FLNA,HLA-A,ITGA5,ITGB1,LMNA,MYH9,PFN1,RAC1,S100A8,S100A9,SERPINB2,STAT1,VCL,WAS
MYCL		transcription regulator		-1.718	2.7e-18	ATP5F1D,ATP5MG,BUB3,CAD,CARS1,CCNK,CDC5L,DDX3X,FARSA,HSPD1,LARS1,LUC7L3,MARS1,NARS1,NUDT21,PUS1,RPL10A,RPL11,RPL12,RPL13,RPL13A,RPL15,RPL18,RPL19,SLC25A5,SNRPA1,SNU13,SSB,TARS1,THRAP3,TOP1,UCK2,WDR74,YARS1
EGF		growth factor		-1.703	0.00401	ACSL4,ACTN1,ARHGEF2,ATP2A2,CASP1,CDK1,DDX5,EEF1A1,EZR,FASN,GFPT1,GSTP1,HNRNPK,HRAS,IDH1,ITGB1,LDHA,MAPK1,MEF2D,NCAM1,NCL,PBK,PCNA,PDCD4,PFKM,PLAUR,PPIB,PRKDC,PSMB1,PSMB2,PSMB3,PSMB5,PSMB6,PSMB7,RAC1,RALA,RHOA,RPS6KA1,RRM1,RRM2,S100A11,S100A4,S100A9,SART3,SERPINB2,SHC1,SP1,STAT1,TUFM,VASP,VCL,VIM,XRCC6	881 (18)
AGN194204		chemical drug		-1.692	1.92e-05	ACAA2,ACAT2,ANXA11,ANXA2,ASS1,ATP1A1,BZW2,CA2,CAMK2D,CDK1,CEBPA,COTL1,CSRP1,DOCK8,FDFT1,FDPS,GAPDH,GGCT,GNAS,GNB2,H1-2,HK2,ITGB2,LGALS1,LMNA,MKI67,NPC2,NSDHL,PDCD4,SLC3A2,SMC2,SMC4,SPN
medroxyprogesterone acetate		chemical drug		-1.687	6.13e-07	ACTG1,ACTN4,ALDH18A1,ARPC1B,ASS1,BAX,BID,CAPN2,CDK1,CDK6,CEBPA,CTSB,DDOST,DIAPH1,EZR,FASN,FLNB,GAA,GANAB,GLA,GLB1,GLS,GNS,HDAC2,HSP90B1,ITGB1,ITGB2,KIF11,LMNA,MCM2,MCM3,MCM4,MCM5,MCM7,MSH2,MYH9,MYL12A,NCAPG,OAT,OGT,P4HA1,PBK,PCNA,PPP2R1B,PYCR2,RAC2,RALA,RANBP1,RPN1,RPN2,S100A11,SAMHD1,SLC2A1,SP1,STAT1,STT3A,TBL1XR1,TMSB10/TMSB4X,VCL,YWHAH	868 (18)
CAB39L		kinase		-1.667	0.000725	ATP5ME,ATP5MG,ATP6V1B2,ATP6V1E1,COX4I1,COX6C,NDUFA4,NDUFB10,UQCRB
TFE3		transcription regulator		-1.664	0.0475	ATP5PO,CYCS,FASN,HK2,MYH9,VPS26A,VPS35
mir-21		microRNA		-1.649	0.000157	ARCN1,CACYBP,CANX,CCT8,CDK6,CKAP5,CLPB,COPG1,CSE1L,FUBP1,HNRNPA2B1,ICOSLG/LOC102723996,INPP5D,KIF5B,MKI67,MSH2,NCAPD2,NME1,NUCKS1,PBK,PDCD4,PGAM1,PPA1,PSME2,SEPTIN2,SMARCA4,SMC2,SRSF3,STAT1,STMN1,STRAP,TYMP,UBA7,YWHAB,YWHAZ,ZW10
GAST		other		-1.633	4.01e-10	ANXA7,ARCN1,BTK,DLAT,DNAJA1,HCFC1,HMGB2,HNRNPDL,IMPDH2,MAPK1,MCM3,MDH2,NACA,NARS1,PGK1,PHB,POR,PRDX3,RAC1,RHOA,RPL7,RPS19,SERPINB2,SP1
LAMTOR1	1.126	other		-1.633	5.76e-05	FASN,IMPDH2,MTHFD1,MTHFD2,PPAT,RHOA
PRNP		other		-1.633	0.00491	BAX,EIF2S1,HSP90B1,HSPA1A/HSPA1B,HSPA5,HSPA8,HSPA9,HSPB1,PDCD6,PDCD6IP,PDIA3,PLAUR	636 (9)
PPARA		ligand-dependent nuclear receptor		-1.604	1.08e-08	ACAA2,ACADM,ACADVL,ACAT1,ACAT2,ACOX1,ACSL1,AHCY,ALDH9A1,ANXA2,APEX1,ARHGDIA,ASNS,ASS1,ATP5F1B,BAX,CAT,CD36,CDK1,CEBPA,COX4I1,CPT2,CS,CYCS,DECR1,ECH1,FABP5,FASN,FDFT1,FDPS,G6PD,GLS,GLUD1,GOT2,GSTK1,GSTP1,H1-2,HADH,HADHA,HADHB,HSD17B10,HSD17B11,HSD17B4,MAT2A,ME2,MGST1,MKI67,NSDHL,PCNA,POR,PPA1,PRDX6,S100A8,S100A9,SAR1A,SCAMP1,SCP2,SMC2,SMC4,SORD,SRM,TALDO1,TXN,UCHL5,UQCRC1	497 (12)
mono-(2-ethylhexyl)phthalate		chemical toxicant		-1.539	2.38e-26	ACADM,ACADVL,ACAT2,ACO2,ACOX1,ACSL1,ACSL4,ALDOC,ATP5F1B,ATP5F1D,ATP5PB,BAX,CD36,CEBPA,COX4I1,CPT2,CS,CYC1,ECHS1,EIF3J,ENO1,FASN,FH,G6PD,GAPDH,GFPT1,GPI,HADH,HADHA,HK2,IDH3A,KIF5B,MDH1,MDH2,NAMPT,NDUFA10,NDUFS1,NDUFS2,PDHB,PDK1,PGK1,POLR2A,PPA1,ROCK2,SDHA,SDHB,SOD1,SP1,SUCLG1,SUCLG2,TALDO1,TARDBP,TKT,TPI1,UQCRC1,UQCRC2,VCL	777 (16)
tretinoin		chemical - endogenous mammalian		-1.528	1.83e-16	ABCE1,ACOX1,ACSL1,ADAR,AHNAK,AIMP1,AKR1A1,ALDH9A1,ANXA1,ANXA2,ANXA5,ANXA6,AP1S2,APEX1,ARHGAP1,ARHGEF1,ASNS,ATP1B3,ATP2A2,ATP6V1B2,BID,CA2,CAD,CALM1 (includes others),CALR,CAPN2,CASP1,CBFB,CBR1,CBS/CBSL,CCT5,CD36,CDC42,CDK6,CEBPA,CES1,CLTC,COTL1,CSE1L,CTNND1,CTSB,CTSC,DAP3,DDX42,DHPS,DHRS9,DHX15,EEF1A1,EEF1D,EEF1G,EHD1,EIF3B,EIF3C,EIF4A1,EIF4G1,EIF5,EIF5B,EIF6,ELOC,FABP5,FARSB,FASN,FUBP3,GARS1,GFM…	814 (19)
CCNC		other		-1.516	0.0313	CD36,CEBPA,CPT2,FASN,TYMS
lipid A		chemical toxicant		-1.463	0.0092	CD36,ITGA5,LYN,M6PR,PRKCD,PTPRC,SYK,VASP	680 (12)
GCK		kinase		-1.414	0.000137	ACADM,ACLY,ATP5F1A,ATP5F1C,CPT2,ECHS1,FASN,FH,HADH	640 (12)
FGF7		growth factor		-1.414	0.0144	ADSL,ADSS2,APRT,CAD,CEBPA,DDX5,FABP5,FASN,HPRT1,S100A8,STAT1
AKT3		kinase		-1.387	0.0269	COX4I1,RAC1,RPS6,TOMM70,WNK1
CL 316243		chemical drug		-1.37	0.0111	ACADM,ACLY,CD36,COX4I1,FASN,SLC2A1
UCP1		transporter		-1.353	3.68e-08	AARS1,ALDH18A1,ARHGEF2,ASNS,BTF3,BZW2,CCNK,EEF1A1,FASN,G6PD,GARS1,GSR,GSTO1,ITPR1,MTHFD1,MTHFD1L,MTHFD2,NDUFA10,NDUFS3,PCK2,PGD,PGLS,PHGDH,PSAT1,SDHB,SHMT1,SHMT2,SLC3A2,SND1,SRM,UQCRC1,UQCRC2
DDIT3		transcription regulator		-1.348	0.000118	ASNS,CEBPA,CLPP,DCTPP1,DNAJA1,ERO1A,HSPA5,HSPD1,HSPE1,MTHFD2,NDRG1,PCK2,PCNA,PLEC,SARS1,SRSF1,SRSF6,STXBP2,VIM,WARS1	608 (9)
BRD4		kinase		-1.342	0.016	ALDH1B1,CEBPA,DCPS,DCTPP1,IRF8,ITGA5,ITGB1,MCM3,MTHFD1L,NME1,RAC1,RRM2,SMARCA4,SORD,SRM,TOP1,TUBB
HOXA10		transcription regulator		-1.342	0.0208	AIMP2,CTSG,DDX19B,DHRS9,EIF3A,ELOC,FKBP3,HDLBP,HMBS,HNRNPL,HSP90AA1,IDH2,MSN,NCAM1,NUP214,P4HB,PHGDH,PRKCD,RHOG,YWHAG
PIK3CA		kinase		-1.342	0.023	ATP1A1,CSE1L,FASN,GSR,GSS,HSP90AB1,ITGB1,PDK1,TK1,VIM
IL15		cytokine		-1.301	9.26e-20	ACTN4,ALDOA,ALDOC,ANXA1,ARHGDIB,CALM1 (includes others),CAMK2D,CDK6,COPB2,CORO1A,COX6C,DARS2,DDT,ELOC,ENO1,EXOSC8,FBP1,FKBP1A,G6PD,GAPDH,GARS1,GDI2,GNAS,GPI,HAT1,HK2,HNRNPA2B1,HNRNPF,HSPA8,HSPE1,ITGB1,LDHA,LYN,LYPLA1,MACROH2A1,MAPK1,MCM5,MDC1,MIF,MKI67,MTA2,NAGA,NCAM1,NME1,PA2G4,PAFAH1B3,PCBP2,PCNA,PDCD4,PDCD5,PDIA3,PDIA4,PDK1,PFDN4,PFKL,PFKP,PFN1,PGD,PGK1,PGM1,PGM2,PKM,PNP,PPP6C,PSAP,PSMA5,PSMB8…	832 (20)
MTOR		kinase		-1.272	4.27e-19	ACADM,ACLY,ACOX1,AIFM1,AKR1A1,AKR1B1,ATP2A2,ATP2B1,ATP5MG,ATP5PB,CASP1,CEBPA,CLTC,COX4I1,CPT2,CS,CTNND1,CYCS,DCTN1,EIF3A,ELOB,ENO1,EPRS1,ETFA,FABP5,FASN,FDPS,FKBP1A,GLUD1,HADHA,HADHB,HK2,HSP90AB1,HSP90B1,HSPB1,IRF8,LDHA,LDHB,MDH1,MDH2,MICAL1,NCAM1,NSUN2,PCNA,PDHA1,PFKP,PFN1,PKM,PPIB,PPP2CA,PRDX5,PRKAR1A,PRKAR2A,PSMB5,PTBP1,PTPN6,PYGB,RAP1GDS1,RHOA,RPL12,RPL23,RPL32,RPS11,RPS18,RPS6,SEC22B,SERPINB…	758 (21)
sterol		chemical - endogenous mammalian		-1.269	0.00201	ACLY,ACSL1,FASN,FDFT1,FDPS,IDH1,IDH2	404 (10)
Ins1		other		-1.25	0.000133	ACADM,ALAD,ARF1,ATP1A1,CEBPA,CREB1,ERP29,FASN,FDFT1,G6PD,GAPDH,GDI2,GSTP1,HK2,HNRNPK,HSD17B4,IDE,IMPDH2,IVD,LDHA,LDHB,MAPK1,MIF,PCNA,PDHB,PPIB,RHOA,RPS14,RRM1,RRM2,SDHB,SLC2A1,SP1,STX4,TK1,UMPS,UQCRC1,UQCRC2,VIM	741 (20)
2,3,4,7,8-pentachlorodibenzofuran		chemical toxicant		-1.224	0.00207	AKR1A1,CAT,CES1,COMT,CYCS,EPB41L3,GRHPR,HSPA1A/HSPA1B,IDH1,TMSB10/TMSB4X
ITGB3		transmembrane receptor		-1.214	0.0465	ACLY,CD36,CDK1,HSP90B1,ITGA5,PCNA,PLAUR,RHOA,SNRPA
Firre		other		-1.213	2.47e-05	ARHGAP45,CAPN1,COTL1,CSK,CTBP1,EEF1D,FKBP4,GNAI2,GNB2,LYPLA2,PGLS,POLD1,PTPN1,RBM10,RPSA,TAGLN2,TKT
carfilzomib		biologic drug		-1.212	0.000145	EIF2A,EIF4B,HSP90B1,PSMA7,PSMB7,PSMC4,PSMD12	27 (4)
CCL5		cytokine		-1.203	0.0019	CAPN2,CDC37,MAPK1,NAMPT,PLAUR,PLEC,PNP,PPIF,SERPINB2,SOD1,STAT1,TUBB4B,VASP	512 (11)
KDM8		enzyme		-1.195	7.27e-17	ACLY,ACOX1,ALDOA,CS,DHCR24,ENO1,FASN,FBP1,FH,G6PD,GAPDH,GSR,HK2,IDH1,IDH2,LDHA,MCM3,MCM4,MCM5,PCK2,PDHA1,PDHB,PDK1,PGD,PGLS,PKM,PRPS1,SDHA,SLC2A1,TALDO1	601 (11)
Pkg		group		-1.195	0.000558	CAT,HK2,PRDX2,SLC2A1,TLN1,TXN,VCL	558 (8)
cadmium chloride		chemical toxicant		-1.195	0.000623	ANXA5,DNM1L,EEF1D,EIF3I,GSR,HSP90AA1,HSPA5,HSPB1,MCM7,PCNA,TXN,VIM	812 (14)
caffeine		chemical drug		-1.192	0.0367	CAT,CDK1,CEBPA,COX4I1,FASN,LMNB1,SLC2A1,SRSF3,VIM
TFEB		transcription regulator		-1.151	0.000355	ATP6V1A,ATP6V1B2,ATP6V1C1,ATP6V1H,CTSB,GLA,GNS,PSAP,VPS26A,VPS35
bromobenzene		chemical toxicant		-1.142	1.17e-05	ACTN4,CAPN1,FDFT1,FDPS,GAPDH,GSR,GSTP1,HSP90AA1,HSPA5,HSPB1,LAP3,LONP1,OXCT1,POR,RPL22,YWHAQ
IPMK		kinase		-1.134	0.000743	CORO1A,CSRP1,FLNA,HSP90AB1,MYL6,PFN1,TAGLN2
HBEGF		growth factor		-1.134	0.0287	ALDOA,HK2,ITGB1,LDHA,MAPK1,MAPK14,PKM
PRL		cytokine		-1.129	8.41e-05	ACTR3,ADAR,ANXA2,ANXA5,ATP2A2,ATP5PD,B2M,BST2,CAPN2,COX4I1,CTSB,DDX39B,ELOC,ENO1,HSPD1,IDE,MARS1,MGST1,MSN,P4HB,PCNA,PDIA4,PNPT1,PSME1,PSME2,RHOG,RPSA,SAMHD1,SCP2,SND1,SOD1,STAT1,TPM3,TRIM25,TUBA1B,VIM,YWHAG	824 (16)
NR1D1		ligand-dependent nuclear receptor		-1.109	0.0434	ACLY,FASN,MDH1,NAMPT,SLC2A1,STAT1
grape seed extract		chemical drug		-1.103	0.000971	CDK6,CREB1,ENO1,HSPA8,HSPD1,MKI67,PCNA,VIM
LDHB	-1.239	enzyme		-1.067	0.000592	ATP5F1A,ATP5F1B,COX4I1,CYCS
SERTAD2		transcription regulator		-1.067	0.015	ACOX1,CAT,CYC1,ECH1
oxymatrine		chemical drug		-1.067	0.0162	AIFM1,BAX,PTPRC,SOD1,SP1
PPARG		ligand-dependent nuclear receptor		-1.066	1.99e-05	ACAA2,ACADM,ACLY,ACOX1,ACSL1,ACSL4,ALDH9A1,ATP2A2,ATP5PO,BAX,CA2,CAT,CD36,CDK6,CEBPA,CES1,CPT2,CREB1,CS,CTPS1,CUL3,CYCS,DLAT,ERO1A,FABP5,FASN,FDPS,GAPDH,HADHA,HADHB,HK2,HYOU1,IDH1,IVD,MCM7,MDH1,MGST1,MKI67,NDRG1,NDUFA5,NPEPPS,NSF,PCK2,PCNA,PDHB,PYGL,RPSA,S100A8,SCP2,SLC2A1,SNX1,SOD1,SP1,TKT,TUBB,VAMP8,VIM,YWHAE,YWHAG	792 (17)
RHO		G-protein coupled receptor		-1.066	0.0077	ACADM,B2M,EIF2A,GNB1,H1-2,HCLS1,HK2,HMGB2,IMPDH1,NCAM1
QKI		other		-1.063	0.000453	CD36,CLTA,CLTC,HIP1,HNRNPF,HNRNPH1,MACROH2A1,RAB5C,RAC1,SNX2,SNX3,VIM
bortezomib		chemical drug		-1.057	9.39e-06	ABCF2,ASF1B,BAX,CALR,CASP1,DNAJA1,DNAJB1,HDAC2,HSP90AA1,HSP90B1,HSPA1A/HSPA1B,HSPA5,HSPE1,MAPK1,NPLOC4,NSFL1C,PCNA,PSMA1,PSMA3,PSMA5,PSMA6,PSMA7,PSMB3,PSMB5,PSMB7,PSMC1,PSMC4,PSMC6,PSMD11,PSMD12,PSMD13,PSMD2,PSMD3,PSMD4,PSMD6,VIM	385 (12)
CST5		other		-1.053	1.36e-25	ACAT2,ADSL,AHNAK,ANXA2,ANXA5,ANXA6,ARHGEF2,BCAP31,CEP170,CNBP,COPS8,CORO1A,CTSB,DDT,DDX21,DECR1,DHX9,DKC1,DNAJB11,EDC4,EEF1B2,EEF1D,EEF1G,EIF5B,EZR,GNL3,GRSF1,HNRNPA2B1,HNRNPA3,HNRNPC,HNRNPDL,HNRNPH1,HNRNPU,KIF11,LOC102724159/PWP2,MSN,MVP,NCL,NOP2,NUDT16L1,NUMA1,NUP107,NUP155,NUP205,NUP98,PABPN1,PCBP1,PCMT1,PDCL3,PPP2R2A,PRDX1,PRDX2,PRPF6,PRPF8,PUF60,PUS1,PYGB,RBM3,S100A11,SRSF1,SRSF9,SSRP1,TARDB…
tripterine		chemical - endogenous non-mammalian		-1.046	0.0269	DNAJB1,HSPA1A/HSPA1B,HSPA4L,HSPH1,TCP1
imatinib		chemical drug		-1.034	1.78e-17	ATP1B3,ATP2B1,ATP5F1D,ATP5PB,ATP6V1A,ATP6V1C1,BAX,BCAP31,CALR,CAPN1,CDC42,CEBPA,CNBP,COPB2,CUL3,CYC1,DHX15,DNAJB11,EIF4B,ERP29,GSPT1,HAT1,HDAC2,HMGB1,HRAS,HSP90AB1,HSP90B1,HSPA5,HSPA8,HSPE1,HYOU1,KIF11,LMAN2,LYN,MCM3,MCM7,NCL,NDUFA4,NDUFA8,NDUFS2,NPM1,P4HB,PCNA,PDIA3,PDIA4,PDIA6,POLD1,PPA1,PPA2,PPIF,RAB18,RBM25,RPN1,SF3B1,SLC25A6,SMARCA4,SMC1A,SMNDC1,SNRPD2,SNRPD3,SON,SRSF1,SRSF6,SRSF7,STAT1,TFRC…	764 (15)
INSIG1		other		-1.031	0.0422	ACLY,ACSL4,DHCR24,FABP5,FASN,FDFT1,FDPS,G6PD,IRF8,RAB27A,S100A8,S100A9
inosine		chemical - endogenous mammalian		-1.021	0.0213	ANXA1,ANXA2,ANXA5,ARPC1B,LCP1,NPC2,SERPINB1,VIM
NUP133	0	other		-1	1.99e-05	NUP107,NUP153,NUP98,TPR
NRF1		transcription regulator		-1	0.000581	ATP1A1,COX4I1,CYCS,IDE,PSMB7,PSMC1,PSMC4,PSMC6,PSMD3,PSMD6,SDHA,VDAC1,VIM
PLIN5		other		-1	0.000725	ACAA2,ACADM,ACADVL,ACOX1,ESD,FASN,GSS,POR,TXNRD1	452 (9)
DNM3OS		other		-1	0.00191	MRE11,PRKDC,RAD50,XRCC5
SAFB	-1.062	other		-1	0.00905	B2M,BCCIP,EIF4B,PFDN4,PPP1R12A,PSMB9,RBM8A,S100A8,UQCRC2
seocalcitol		chemical drug		-1	0.0236	ACTR3,G3BP1,NOMO1 (includes others),PAPOLA,PCNA,PDLIM7,RHOA,SLC9A3R1,SNU13
PTCD1		other		-1	0.0287	ELAC2,SDHB,UQCRB,UQCRC2
ZBTB7B		transcription regulator		-1	0.0397	ACAA2,ACADM,ACADVL,ATP5F1A,DHRS9,ECH1,HADHA,SDHB,UQCRC2
LIPE		enzyme		-1	0.0399	ACSL1,CA2,CD36,CEBPA,FASN,GAPDH,HSPA1A/HSPA1B,PDHA1,PRDX2,SART1,TKT,TWF2,VAMP7,YWHAG
lipopolysaccharide		chemical drug		-0.995	1.22e-09	ABCF2,ACAA2,ACADM,ACLY,ACSL1,ACTN4,ADAR,AK4,ANXA1,ANXA5,ANXA7,APEX1,API5,APOBR,ARHGAP1,ARPC1B,ASS1,ATP1A1,ATP2A2,ATP2B1,BAX,BID,BTK,CALM1 (includes others),CALR,CAPN2,CASP1,CD36,CD81,CEBPA,CKAP4,CORO1A,COX4I1,CSTB,CTSB,CTSC,CYCS,DDX17,DDX27,DDX3X,DDX6,DHCR24,DNAJB1,DNAJB11,DOCK8,ECHS1,EEF2,EHD1,ELAVL1,ENO1,ERO1A,ERP44,FABP5,FASN,FLOT2,G6PD,GDI2,GEMIN4,GGCT,GLS,GMFG,GNL3,GPI,GSPT1,GSR,GSTP1,HADHB,…	902 (21)
HSPA5	1.152	enzyme		-0.979	0.000457	ACADM,ACADVL,ACLY,BAX,EIF2A,FASN,HADHA,HSP90B1,HSPA5,HSPA8,P4HB	313 (12)
peoniflorin		chemical drug		-0.973	2.23e-06	ATP5F1A,CLTA,ENO1,GLO1,PDIA3,PPIF,PSMB7,TUBB,UBE2N
CLOCK		transcription regulator		-0.971	0.0253	ACOX1,ACSL4,AK4,C1QBP,CBFB,CBR1,CEBPA,EIF4G2,ESYT1,FASN,HSPH1,MTPN,NAA15,NADK2,NOLC1,OXSR1,PA2G4,PICALM,POR,PPIF,PRDX3,RAD23A,RANGAP1,RAP2B,TMX1,WNK1
NR3C1		ligand-dependent nuclear receptor		-0.965	0.0195	ACAT1,ACTN1,ANXA1,ARPC2,B2M,BAG2,BAX,BTK,CAPN2,CAT,CCAR1,CEBPA,COMT,CORO1C,DDX5,DIABLO,DPF2,DUT,FKBP4,G6PD,GPX1,GSTP1,HDAC2,HNRNPU,HSP90AB1,IDH1,IRF8,ITGB2,MAPK1,MTCH2,MTHFD1,NAMPT,OAT,PAK2,PCK2,PDCD4,PDCL3,PPP1CA,PPP2CA,PPP2R1B,PPP3CA,PRKAR1A,PRKCD,PRPF40A,PSMA6,PTK2B,PYGL,RAB11A,RAD21,SERPINB9,SH3KBP1,SON,STUB1,TK1,TUBA4A,TXN,UBE2K,WDR12,YWHAE,YWHAG,YWHAH,YWHAZ
PNPLA2		enzyme		-0.961	1.06e-06	ACAA2,ACADM,ACADVL,ACO2,ACOX1,ACSL1,CD36,CEBPA,CPT2,CS,FASN,FH,GSTK1,HSPA5,IDH2,SLC2A1,SUCLG2	828 (19)
XBP1		transcription regulator		-0.958	9.73e-15	ARCN1,ATP2A2,CALR,CAT,COPB1,COPB2,COPE,COPG1,COPZ1,DDOST,DNAJB11,ERP29,ERP44,FASN,GOLPH3,GORASP2,HM13,HSP90B1,HSPA5,HYOU1,LMAN1,LMAN2,P3H1,P4HB,PDIA3,PDIA4,PDIA6,PPIB,RPN1,RPN2,SEC16A,SEC22B,SEC23B,SEC24C,SEC31A,SEC61A1,SLC1A5,SMC3,SOD1,SPCS3,SRP68,SRP9,SRPRA,SRPRB,SSR3,STT3A,TOP1,TXN,TXNDC5,USO1,VAMP7,XRCC6	169 (5)
alvocidib		chemical drug		-0.928	0.0346	PCNA,SF3B1,TCEA1,TXN,XRCC5,XRCC6
delta-aminolevulinic acid		chemical - endogenous mammalian		-0.927	0.0116	RPS14,RPS19,RPS24,RPS26
dihydrotestosterone		chemical - endogenous mammalian		-0.926	3.99e-11	ACADVL,ACLY,ACO2,ACSL3,ALDOA,ATP2A2,B2M,BASP1,BAX,BCAP31,CACYBP,CANX,CASP1,CCT3,CD36,CEBPA,DCTPP1,DDX5,DHCR24,ELAVL1,ENO1,FASN,FKBP4,GAPDH,GLRX3,GPI,GRN,GRWD1,GSTP1,GTF2I,HK2,HLA-A,HNRNPU,HSP90AA1,HSPA1A/HSPA1B,HSPB1,ITGB1,KPNA1,LDHA,LGALS1,MCM4,MCM5,NDRG1,NPEPPS,NUCB1,PA2G4,PDCD4,PFN1,PHB,PHGDH,POLDIP3,PREP,RAB27A,RAB2A,RAD21,RAD23A,RAD50,RPL12,RPL19,RPL3,RPL30,RPL5,RPL8,RPL9,RPLP2,RPS12,RPS20,R…	719 (17)
MECP2		transcription regulator		-0.919	0.0115	ANXA1,CAPG,DOCK8,DPYSL2,GSTO1,GSTP1,HSPA5,IVD,LMNA,S100A4,SPN,UBE3A,UQCRC1,VIM,YWHAB,YWHAZ
CUL4B		other		-0.905	1.95e-05	DARS1,EIF3I,GLO1,HSPA9,NME1,PRDX3,PSMA1,SOD1,TPI1,TPM3,UBXN1
OMA1		peptidase		-0.896	0.000396	ACADVL,COX4I1,DNM1L,FASN,OPA1,UQCRC2
EBF1		transcription regulator		-0.896	0.0344	FASN,FLOT2,GYS1,HK2,INPP5D,INPPL1,MAPK1,PCK2,PFKP,PPP1CA,PRKAR1A,PRKAR2A,PTPN1,PYGB,STAT1
arsenite		chemical toxicant		-0.896	0.0463	APEX1,CELF2,ESD,GSTP1,HDAC2,HSPA1A/HSPA1B,HSPA4L,HSPA9,HSPB1,PRKDC,RNH1,TRA2B,TXNRD1
poly rI:rC-RNA		biologic drug		-0.893	4.07e-10	ABCE1,ACO2,ACSL3,ADAR,AIMP1,ANXA1,ATP5MG,B2M,BAX,BST2,CARS1,CCT5,CCT7,CD36,CDK1,COQ9,CTSG,CYC1,DARS1,DDX3X,EEF1G,EIF2S3,EIF3B,EIF5A,ETFB,EZR,HLA-A,HSPA5,HSPA9,HSPD1,IARS1,IDH2,ITGA5,KARS1,LARS1,LTA4H,LYN,M6PR,MARS1,MCM6,MKI67,MVP,NAMPT,NDUFA10,NOP2,NOP56,NOP58,NUP153,PCK2,PDHB,PLAUR,PPP2CA,PRKCD,PSMA3,PSMB8,PSMB9,PSME2,PUS1,RARS1,RPL10A,RPL11,RPL12,RPL13A,RPL15,RPL19,RPL3,RPL30,RPS13,RPS2,RPSA,RR…	867 (20)
WT1		transcription regulator		-0.889	4.95e-11	ACTN1,AHCY,ANXA11,APRT,ASNS,ATP5ME,BTK,CAPRIN1,CBS/CBSL,CD2BP2,CLIC1,CMPK1,DDX3X,ETFA,EZR,FDFT1,FDPS,GSR,HDLBP,HNRNPL,HSP90B1,IRF8,KPNA1,LMAN1,MGST1,MYL6,NDRG1,NME1,NUCB1,NUP98,PCK2,PDIA4,PLAUR,PPIB,RPL19,SEC13,SMC1A,SRSF6,TARDBP,TARS1,TCOF1,TRAP1,WARS1,WDR74,YARS1,YBX1
F2		peptidase		-0.876	0.00113	AKR1B1,ALDH1B1,BAX,BSG,CAD,CALR,CASP1,CKAP4,CLIC1,CORO1C,COTL1,CTPS1,DHRS9,EIF4A1,ERP29,HSP90AA1,ITGB1,MIF,MYH9,PDIA4,PLAUR,PPIF,RAC1,RAC2,RHOA,RNH1,SRM,TAGLN2,TMED9,TOMM40,UCK2,VASP	810 (18)
progesterone		chemical - endogenous mammalian		-0.876	0.0285	ACAT1,ACOT7,ACOX1,ACSL1,ADH5,ATP5PD,ATP6V1B2,BAX,BSG,CA2,CD36,CES1,CNDP2,COMT,EIF5B,EZR,FEN1,FKBP3,FKBP4,G6PD,GARS1,GGCT,HLA-A,HSD17B4,HSPA8,IDE,IDH2,ITGA5,ITGB1,LDHA,LGALS1,MCM2,MCM3,MCM4,MCM5,MCM6,MCM7,MKI67,NCAM1,NDRG1,PCNA,PDHA1,PDK1,PKM,PPP2CA,PYCARD,RACK1,RAP1B,RRM2,S100A4,SLC1A5,SLC2A1,SRSF7,STAT1,TK1,TYMP,VIM,YWHAG
NFYA		transcription regulator		-0.873	0.00182	ACLY,CALR,CAT,CBS/CBSL,CDC42,CDK1,FASN,HSPA5,LMAN1,PGK1,PKM,RRM2,THOP1,UBE2I
hydrogen peroxide		chemical - endogenous mammalian		-0.868	1.24e-08	ACAT2,ANXA2,APEX1,ATP6V1A,BAX,BSG,CASP1,CAT,CBX5,CD81,CDK1,COX6C,CTSB,CYCS,DCD,DNAJA2,DNAJB1,DUT,EEF1A1,EEF1B2,EXOSC9,EZR,FASN,FDFT1,FDPS,FLOT2,GPX1,GRK2,HDAC2,HMGB1,HNRNPA1,HRAS,HSPA5,IDE,MAPK14,MCM2,MIF,PARK7,PARP1,PCBP2,PDCD4,PDIA3,PDIA4,PLAUR,PPP1CA,PRDX1,PRDX2,PRKCSH,PSMC4,PTMA,RAB27A,RAC1,RAN,RCC1,RPL21,RPL5,RPL7A,SERPINH1,SHC1,SOD1,SP1,STMN1,TFRC,TUBA4A,TXN,UHRF1,UQCRH,VIM,WNK1,XRCC6	749 (20)
BNIP3L		other		-0.863	0.0455	GAPDH,HK2,KIF11,PKM,PTK2B,RRM2,SYK,TFRC
genistein		chemical drug		-0.858	0.0348	ADK,AP1B1,AP1S2,APEH,ATP5PO,ATP6V1A,ATP6V1C1,ATP6V1H,BAX,CAT,CDK1,CEBPA,CTSB,CTSG,DNPH1,FERMT3,GFPT1,GLB1,GNS,GRK2,HLA-A,HSPA1A/HSPA1B,HSPA5,IGF2R,ITGB2,M6PR,MAN2B1,MDC1,NPC2,PCNA,PDCD4,POLR2A,PSAP,PTPN6,RAB14,RPN2,SLC1A5
PRKCI		kinase		-0.841	0.00307	COPB2,EZR,FASN,HK2,RFC4,SF3B1,SLC2A1	314 (10)
metribolone		chemical reagent		-0.836	3.19e-34	ACLY,ACSL3,ACTN1,ADSL,ALDH1B1,ALDH9A1,ALDOA,ALDOC,ATP5F1B,ATP5F1C,ATP5ME,ATP5MG,ATP5PB,ATP5PD,ATP5PF,ATP6V1C1,ATP6V1E1,B2M,BAX,BPNT1,CBR1,CCT2,COX4I1,COX6C,CPOX,CPT2,CRYZ,CYC1,DHCR24,DLAT,DLD,ECH1,ECHS1,EIF5,ENO1,ERO1A,ETFA,EZR,FASN,FDFT1,FDPS,FH,GAPDH,GFPT1,GLUD1,GOT2,GPI,GRHPR,GRPEL1,HADH,HK2,HNRNPDL,HSD17B10,HSD17B4,HSPA5,HSPH1,IDH2,IDH3A,JPT1,LDHA,MARS1,MDH1,MDH2,MIF,NDRG1,NDUFA8,NDUFB10,NDUF…	690 (18)
EIF4E	0	translation regulator		-0.832	9.58e-06	B2M,BCLAF1,CAPG,CAPZB,CEBPA,CTSZ,DPYD,GPS1,GRB2,HLA-A,HMOX2,HRAS,ILF2,LAT2,LSM2,PA2G4,PCNA,PHB,PHF5A,PIN1,PLAUR,PRDX5,PRPS1,PTGES3,PTPRC,RHOG,RPL10A,RPL19,RPS13,SNRPA,TRIP6,UBA7
GSKJ4		chemical reagent		-0.832	0.00168	ATP5PD,G6PD,HSD17B10,IDH2,LDHA,NDUFAF2,PDK1,PGD,SUCLG2,TIMM13,TIMM50,TOMM22,TOMM40
TRPC4AP		transporter		-0.816	2.21e-06	BZW2,FBL,HSPD1,NOLC1,NOP56,NPM1
MFSD2A		transporter		-0.816	0.00261	ACSL4,ALDOC,FASN,FDFT1,HK2,IDH1
CDH11		other		-0.816	0.00933	ADI1,ITGB2,PRKCD,PTK2B,RAC1,SLC9A3R1
CLN3		other		-0.816	0.0237	CTSZ,GAA,GLA,GLB1,NPC2,PSAP
NCSTN		peptidase		-0.816	0.0307	CEBPA,CTSG,GRN,IRF8,NCF4,VIM
CSF2		cytokine		-0.813	0.00989	AKR1A1,ANXA1,BAX,BID,BSG,CASP1,CDK1,CREB1,CTSC,GATAD2A,GLB1,HK2,HMGB1,HSPD1,HSPH1,ICOSLG/LOC102723996,IK,ILF3,INPP5D,KIF11,LCP1,LDHA,MAT2A,MCM3,MCM5,MCM6,MKI67,NACA,NCAM1,NCAPD2,PHGDH,PLAUR,POLD1,PPIF,PTK2B,RBBP4,RBM3,RRM2,SERPINB9,SF1,SLC1A5,SLC2A1,SMC2,SNAP23,STMN1,TPI1,TPM4,TPT1,TRIP13,UHRF1	870 (21)
mir-210		microRNA		-0.799	3.82e-06	CBX1,DDOST,LASP1,MACROH2A1,NCAM1,NDRG1,NDUFA4,NUP210,P4HB,PSAP,PTPN1,SEH1L,SH3BGRL,SMCHD1,STMN1,TERF2IP,TNPO1,TNPO3,UBQLN1,VAMP7
SMARCA4	100	transcription regulator		-0.797	0.0337	ACTN4,AHNAK,AP1S2,ARHGDIB,ASNS,CASP1,CLPX,COTL1,CTSB,DHRS9,DYNC1H1,FBP1,FLNB,GAPDH,GMFG,GNAI3,GPX1,GSTO1,GSTP1,GYS1,HCLS1,HNMT,ITGA5,ITGB1,ITPR1,LGALS1,LMNA,LPXN,MAPK1,MYBPH,NPC2,OXCT1,PDK1,PLAUR,PPCS,PSMB9,PTPN7,RAB27A,RAC2,RAD21,RAD50,RRM2,SERPINB2,SERPINB8,SERPINH1,SMARCA4,SMARCC1,SMARCC2,SYK,TAOK3,TUBB,TXNRD1,TYMS,UNC13D,VIM
FLI1		transcription regulator		-0.793	0.00249	AIP,DDX21,HSPA8,INPP5D,LDHA,NOL6,NPM1,RACK1,RPL18,SNU13,TCP1
TCR		complex		-0.792	5.16e-22	AK2,ALDOA,ARHGEF1,ATP5F1B,ATP5PB,ATP5PD,BSG,CREB1,CS,CTSB,DKC1,ECH1,ENO1,FBL,FLNA,GLUD1,GNPDA1,HADH,HSD17B10,HSP90B1,HSPA5,HSPA9,HSPD1,IDH2,LDHB,LMNB1,MAPK1,MDH1,MDH2,NDUFA10,NME1,NOP58,P4HB,PA2G4,PDCD4,PDIA4,PFDN6,PGAM1,PGK1,PHB,PHB2,PRDX6,PRMT1,PRMT5,PTK2B,PTPRC,RPL10A,RPL13A,RPL15,RPL18A,RPL22,RPL23A,RPL3,RPL30,RPL4,RPL5,RPL6,RPL7,RPL9,RPLP0,RPS13,RPS16,RPS2,RPS3,RPS3A,RPS4X,RPSA,SDCBP,SDHA,SL…	733 (18)
Hif1		complex		-0.788	0.0004	ALDOA,ENO1,GPI,LDHA,LGALS1,PDK1,PFKL,PGK1,PKM,PPP5C,S100A8,SLC2A1,TFRC,VASP	496 (7)
bardoxolone		chemical drug		-0.788	0.00149	CEBPA,CRYZ,GSR,HSPA9,MDH2,PCNA,TUFM,TXNRD1
bezafibrate		chemical drug		-0.781	1.97e-05	ACADM,ACADVL,ACOX1,ACSL1,ACSL4,APEX1,CAT,CD36,COX4I1,CS,DNM1L,ECH1,FASN,HADHA,HADHB,HSD17B4,HSPA5,NPC2,PCNA	649 (11)
nocodazole		chemical reagent		-0.771	0.018	CDK1,CSK,FLNA,KHDRBS1,MAPK1,PPP1CA,PPP2CA,PPP5C,PTPN1,PTPN6,RPS6KA1,UHRF1
PGR		ligand-dependent nuclear receptor		-0.769	0.00115	ACOX1,ACSL1,AK4,CAPN2,CD36,CDK1,CEBPA,CKAP4,COMT,CPT2,CSRP1,DDX21,DPYSL2,EIF1AX,EIF5B,EZR,FLOT2,GLS,ITGB1,MAT2A,MVP,NDRG1,PCNA,PFKP,PPIF,S100A8,SERPINB8,SLC7A5,SLC9A3R1,SRSF7,STAT1,TK1,UCK2,VASP,VCL	844 (16)
ciprofibrate		chemical drug		-0.769	0.0181	ACADM,ACOX1,ANXA2,BSG,CAT,CBR1,CD36,CPOX,CSTB,GSTP1,HADHA,HSD17B4,NPC2,OAT,RBM3,RPL12,TAGLN2
L-triiodothyronine		chemical - endogenous mammalian		-0.74	0.0106	ACOX1,ACSL1,AGTRAP,ASS1,ATIC,ATP1A1,ATP2A2,BAX,CAD,CAPZA1,CBR1,CCT4,CD36,CEBPA,CIAPIN1,COX4I1,CPT2,CS,EIF3J,ETF1,FASN,FH,G6PD,GNAI2,IDH3A,ITPR1,LMNA,LRCH4,MYBPH,NME1,OAT,PARP1,PCK2,PDHB,PGK1,POR,PRDX2,PRDX3,PSAT1,PYGL,RAB34,RPS14,SLC2A1,SP1,SRM,SSB,TK1,TRNT1,UBA1,UMPS
estrogen		chemical drug		-0.736	0.00674	ALDH1B1,ATP5PF,BOP1,COMT,FEN1,G6PD,GALK1,HSPH1,ITGA5,ITGB1,LGALS1,MCM3,MCM4,MCM5,MCM7,NAMPT,NME1,OAT,PCNA,PHF5A,POLD1,PTMA,RAB11A,RRM2,SERPINB9,SMC2,SOD1,SRM,STAT1,TYMS,UHRF1	684 (14)
3,4,5,3',4'-pentachlorobiphenyl		chemical toxicant		-0.73	0.0259	AKR1A1,CAT,CES1,COMT,CYCS,EPB41L3,GRHPR,GSTP1,HSPA1A/HSPA1B,IDH1,TMSB10/TMSB4X
SP2509		chemical reagent		-0.721	2.91e-12	ABCE1,ANP32A,BID,CCAR1,CDK6,CREB1,CSE1L,CTBP2,DDX3X,DDX6,DEK,EHD1,EIF4B,EIF4G1,EZR,FUBP1,GDI1,GRB2,HDGF,HMGB1,HNRNPA2B1,HNRNPD,HSPA5,HSPA9,IGF2BP2,ILF3,INPPL1,KPNB1,LGALS1,LMNB1,MANF,MCM2,MKI67,MSN,NCAM1,NUCKS1,OGT,PAK2,PCNA,PSAT1,RAD21,RAN,RBM39,RCC2,SATB1,SHC1,SPTAN1,SRI,SRSF1,SRSF6,TBL1XR1,TCEA1,UBXN1,UCHL5,VCL,XPO1,YWHAE
4-phenylbutyric acid		chemical - endogenous mammalian		-0.721	0.000324	ACOX1,CALR,CDV3,EIF2S2,HLA-A,HSP90B1,HSPA4,HSPA5,LYPLA1,PARK7,PCNP,PSMA3,PSMC3,STK10,TCERG1,VAMP7	491 (8)
ZAP70		kinase		-0.714	0.00164	ANXA1,CSTF2,ETFA,HSP90AA1,ITPR1,NASP,PLEC,RBM3,SLC25A1,SNRNP70,VPS4B
PAX3-FOXO1		fusion gene/product		-0.712	0.000238	AKR1B1,ANXA5,CCT5,CDK1,CLIC1,CNBP,CORO1C,DNAJC7,DYNC1H1,EEF2,EPB41L3,ESYT1,FBL,FDFT1,GLUD1,GPS1,HDGF,HSP90AA1,HSPA1A/HSPA1B,NONO,P4HB,PGD,PPP2R1A,QDPR,RPL6,RPS6,TCP1,TPM3,TUBB4B,XRCC6
rosiglitazone		chemical drug		-0.71	1.66e-06	ACAA2,ACADM,ACADVL,ACLY,ACO2,ACOX1,ACSL1,ATP1A1,ATP5F1D,BAX,CAT,CD36,CEBPA,COX4I1,CPT2,CREB1,CS,CYCS,DECR1,DLD,ECH1,ERP44,ETFA,FABP5,FASN,GAPDH,HADH,HADHB,HSPA5,HSPA9,IDH1,IDH3A,LDHA,MAT2A,MCM6,MCM7,MDH2,NDUFS1,NDUFS2,PCNA,PDHA1,PDK1,PFKM,PPP2R1B,PTPN1,ROCK2,S100A8,S100A9,SAMHD1,SDHA,SDHB,SLC2A1,SOD1,SP1,SPN,STAT1,TPM3,UQCRC1,UQCRC2,YWHAE	575 (15)
CD40LG		cytokine		-0.709	1.27e-09	ACY1,ANXA6,ANXA7,APRT,B2M,BAX,CA2,CASP1,CAST,CBX3,CDK6,CELF2,CLUH,CSTF2,CTSC,DCTN1,DDX42,DDX46,DECR1,EIF2A,EIF2S1,FBL,GRSF1,HK2,HSP90AA1,HSPA1A/HSPA1B,ICOSLG/LOC102723996,ITPA,LMAN2,MARCKSL1,METAP1,MIF,MRE11,MSH2,NAMPT,NAP1L1,PLAUR,PML,PRKDC,PSMB8,PSMB9,PSME1,PSME2,PTPN1,PTPN7,RAD21,RAD50,RCC1,RIDA,SP1,STAT1,SYMPK,TFRC,TNPO1,TPD52L2,TUBB,TYMP,XPO7,XRCC5,XRCC6,YBX3	854 (19)
SAFB2	0	other		-0.707	0.00011	B2M,BCCIP,EIF4B,PFDN4,PPP1R12A,PSMB9,RBM8A,UQCRC2
chromium		chemical drug		-0.707	0.0237	ACIN1,ARHGDIA,ESD,G6PD,PGD,PPCS,PPIF,SLC1A4
trichloroethylene		chemical toxicant		-0.707	0.0383	CDK6,DHCR24,GSTO1,MTPN,NDUFS1,PDCL3,SLC9A3R1,YWHAQ
TNFRSF8		transmembrane receptor		-0.707	0.0495	AHNAK,ALDH18A1,CASP1,CDC5L,CTSC,PFKM,RPL7A,VCL
ATF4		transcription regulator		-0.704	1.58e-08	AARS1,APEX1,ASNS,CALR,CANX,CARS1,CAST,CPOX,EIF2S2,ERO1A,FASN,GARS1,GYS1,HSP90B1,HSPA5,HYOU1,IARS1,LARS1,MARS1,MGST1,MTHFD2,NARS1,NDRG1,PCK2,PHGDH,PRKDC,PSAT1,SARS1,SHMT2,SLC1A4,SLC1A5,SLC39A14,SLC3A2,SLC7A5,TKT,WARS1	146 (4)
PDGF BB		complex		-0.704	0.0138	ACAT2,AKR7A2,ANXA11,ATP2A2,ATP2B1,CALM1 (includes others),CDK1,CREB1,CYCS,EIF4G1,ELAVL1,FASN,FLNA,GSS,HRAS,ITGA5,ITGB1,LMNA,MAT2A,MCM6,MGST1,NAMPT,PCNA,QARS1,RACK1,RPL13,RPN2,RPS14,RPS6,SLC25A11,SRSF7,SYK,TRA2B
fenofibrate		chemical drug		-0.692	5.28e-07	ACAA2,ACADM,ACADVL,ACAT1,ACOX1,ACSL1,ACSL3,ACSL4,APEX1,ASNS,CAT,CD36,CPT2,DECR1,DLAT,ECH1,ECHS1,EIF3E,FASN,FBP1,GAPDH,GBE1,GOT2,HADHA,HADHB,HSD17B4,HSPA5,IRF8,KPNA1,LDHB,PAICS,PCK2,PCM1,PCNA,PDHB,POLD1,POR,PSMA4,PTPRC,SOD1,SUCLG1	732 (17)
guanidinopropionic acid		chemical - endogenous non-mammalian		-0.689	0.0152	ATP5PO,COX4I1,CYC1,CYCS,NDUFA5,SDHA,SDHB,UQCRB
rifaximin		chemical drug		-0.688	5.69e-17	ANXA11,ANXA5,FARSB,FUBP1,HNRNPC,HSD17B10,HSP90AA1,HYOU1,NDRG1,PCBP2,PGK1,PRPF19,RACK1,RBBP4,RPS7,RPSA,SMU1,TOMM40,TUBA1B
CASR		G-protein coupled receptor		-0.688	0.00195	BAX,DCTPP1,FEN1,GNAI2,IQGAP1,KIF11,LGALS1,NASP,NCAPD2,PPP1CA,RAC1,S100A8,S100A9,SERPINB6,TK1,TXN,TYMS,VCL,ZYX
RPTOR		other		-0.685	1.02e-05	ACADM,CASP1,CDK6,COX4I1,DHCR24,ENO1,FDFT1,FDPS,GPI,HK2,IRF8,LDHA,NSDHL,PKM,PYCARD,RPS6,SLC2A1,SPTLC1,SPTLC2,TPI1	703 (18)
beta-estradiol		chemical - endogenous mammalian		-0.681	1.08e-21	AARS1,ACAA2,ACADM,ACADVL,ACOX1,ACSL1,ACTG1,ACTL6A,ACTN4,ADK,ALDH18A1,ALDOA,ANXA1,ANXA2,ANXA4,AP1B1,APEX1,ARHGEF2,ARMT1,ARPC1B,ASS1,ATP2B1,ATP5F1B,ATP5ME,ATP5PB,ATP5PD,BAX,BID,BOP1,BSG,BUB3,BYSL,C1QBP,CA2,CAD,CALM1 (includes others),CALR,CAPN2,CAST,CCT2,CDC42,CDK1,CDK6,CEBPA,CELF2,CNBP,CNN2,COMT,CREB1,CRYZ,CSE1L,CSTB,CTNND1,CTPS1,CTSB,CYCS,DBN1,DDOST,DDX17,DECR1,DHCR24,DHRS9,DIAPH1,DNPH1,DRG1,ECH1…	895 (20)
PTEN		phosphatase		-0.664	8.1e-12	ACAA2,ACO2,ACOX1,ACSL1,ANXA1,APOBR,ARHGDIA,ATP5F1A,ATP5ME,BAX,CA2,CAD,CDK6,CEBPA,CLTA,CLTC,CS,CSRP1,CTSB,CTSZ,DENR,DIABLO,DLAT,DLD,DNPH1,FASN,FDFT1,FDPS,G3BP1,GALK1,GAPDH,GART,GSPT1,GSR,GSS,GTF2I,GYS1,HADH,HADHA,HADHB,HCLS1,HIP1,HSPA1A/HSPA1B,IDH2,IDH3A,INPPL1,ITGB1,LDHB,LRRFIP1,MACROH2A1,MAPK14,MAT2A,MDH1,MEF2D,MKI67,NCAM1,NDRG1,NDUFS3,NME1,NOP2,OGT,PA2G4,PABPC4,PAPOLA,PARP1,PCBP2,PDCD4,PDHA1,PD…	825 (22)
L-methionine		chemical - endogenous mammalian		-0.663	0.0262	CDK1,EEF1A1,EEF1D,HSPA5,MAT2A,PCK2,PIN1,TYMS
ARNT		transcription regulator		-0.661	4.24e-07	ALDOA,ALDOC,ATP5PO,CD81,EIF6,ENO1,ERO1A,G6PD,GAPDH,GPI,HK2,LDHA,MYL6,NDUFS2,NDUFS3,PCK2,PGK1,PGM2,RANBP1,RANGAP1,SLC2A1,TFRC,TPI1,TUBA4A,VIM	726 (15)
NFKBIA		transcription regulator		-0.659	0.00196	AK2,BAX,BCCIP,BID,CAPZA2,CSK,CTSB,CTSZ,DDX3X,EIF4G2,ERO1A,GRN,HK2,HLA-A,HSPA5,HSPA8,IGF2R,ITGB1,ITPR1,MSH2,PARK7,PCNA,PDHA1,PICALM,PLD3,POLR1C,RAC1,RPL8,RPS18,RPS2,RPSA,RRM1,S100A8,S100A9,SCFD1,SERPINB2,SOD1,TFRC,TMPO,UBA1,UBE3A,USP10,USP9X,XRCC5,XRCC6,YWHAZ	800 (18)
cetrorelix		biologic drug		-0.655	0.0116	ANXA5,BAX,PCNA,RPSA
CGA		other		-0.653	0.0449	BAX,DNAJB11,FKBP4,GRB2,HSP90B1,HSPA5,HYOU1,IKBIP,PDIA3,PDIA4,PDIA6,PPIB
KLF15		transcription regulator		-0.648	1.08e-05	ACADM,ACADVL,ACAT1,ACOX1,ACSL1,ATG3,CD36,CPT2,DECR1,FABP5,FASN,HADHA,HADHB	620 (11)
PRKN		enzyme		-0.647	0.00375	CDK6,FUBP1,GLO1,NDUFS3,PDHA1,PRDX1,PRDX2,PRDX6
lith-O-Asp		chemical reagent		-0.64	3.83e-09	CCT6A,CFL1,GMPS,HNRNPA2B1,OLA1,PGK1,PSMB1,RNH1,TRAP1,WDR1
Ubiquitin		group		-0.633	0.00374	HSP90AA1,HSP90B1,HSPA4,HSPA5,HSPA9,HSPD1,PAK2	296 (5)
SDCBP	-1.036	enzyme		-0.602	0.023	CDC42,PEBP1,RAC1,RHOA,VIM
tazemetostat		chemical drug		-0.595	2.1e-12	ABCE1,ANP32A,BID,CCAR1,CDK6,CREB1,CSE1L,CTBP2,DDX3X,DDX6,DEK,EHD1,EIF4B,EIF4G1,EZR,FUBP1,GDI1,GRB2,HDGF,HMGB1,HNRNPA2B1,HNRNPD,HSPA5,HSPA9,IGF2BP2,ILF3,INPPL1,KPNB1,LGALS1,LMNB1,MANF,MCM2,MSN,NCAM1,NUCKS1,OGT,PAK2,PCNA,PSAT1,RAD21,RAN,RBM39,RCC2,SATB1,SHC1,SPTAN1,SRI,SRSF1,SRSF6,TBL1XR1,TCEA1,UBXN1,UCHL5,VCL,XPO1,YWHAE
POR	-1.114	enzyme		-0.588	0.00482	ACADVL,ACAT2,ACLY,ACSL1,ACTG1,ANXA5,ASNS,CD36,CPT2,DHCR24,FDFT1,FDPS,HADHB,HLA-A,HSD17B10,HSD17B11,HSPH1,LGALS1,NSDHL,PGD,POR,STAT1
testosterone		chemical - endogenous mammalian		-0.584	0.000296	ACSL1,ALDOA,ANXA1,ATP2B1,ATP5PB,BAX,CAST,CAT,CDK6,DHCR24,EIF2S1,ELOC,GDI2,GFM1,HNRNPK,HSP90AB1,HSPA1A/HSPA1B,HSPD1,ITGB1,LGALS1,MGST1,MTA2,NDRG1,OAT,PARP1,PCNA,PDAP1,PDIA4,PPP2CA,PSMA1,PSMB1,PSMC3,RAB2A,RALA,RPL21,RPS11,SBDS,SMARCC1,SYK,TK1,TXNRD1,YWHAE,YWHAZ	906 (19)
nitric oxide		chemical - endogenous mammalian		-0.573	0.00512	BAX,GSTP1,HPRT1,HSP90AA1,HSP90AB1,MGST1,MKI67,NCAM1,NDRG1,PDIA4,PRDX5,PRKDC,RAD23B,SMARCC1,SOD1,TFRC,TK1,TLN1,TXNRD1,VCL	828 (19)
decitabine		chemical drug		-0.569	1.9e-09	ABCE1,ANP32A,ANXA2,ARHGDIB,B2M,BAX,BID,CCAR1,CDK1,CDK6,COMT,COPA,CREB1,CSE1L,CTBP2,DDX3X,DDX6,DEK,EEF1A1,EEF1B2,EEF1G,EHD1,EIF3F,EIF4B,EIF4G1,ELP1,EZR,FUBP1,GDI1,GLB1,GPX1,GRB2,GSTP1,HDGF,HK2,HMGB1,HNRNPA2B1,HNRNPD,HPRT1,HSPA1A/HSPA1B,HSPA5,HSPA9,IGF2BP2,ILF3,INPPL1,KPNB1,LGALS1,LMNB1,MANF,MCM2,METAP2,MKI67,MSH2,MSN,NCAM1,NDRG1,NME1,NUCKS1,OGT,PABPC1,PAK2,PCNA,POLR2A,PSAT1,PTPN6,RAD21,RAN,RBM39,R…	831 (23)
isobutylmethylxanthine		chemical toxicant		-0.569	3.38e-06	ACLY,ACOX1,ACSL1,ACSL3,ACSL4,ATP5F1D,CD36,CEBPA,COX4I1,CREB1,CYCS,ETFA,GAPDH,IDH1,ITGB2,LDHA,MAPK1,NDUFS1,NDUFS2,PCNA,PDK1,RAB14,RAB18,RAB5C,RAB7A,ROCK2,SDHA,SDHB,STAT1,SYK,TPD52L2,TUBB,UQCRC1,UQCRC2	625 (17)
IKBKE		kinase		-0.566	1.75e-05	ACLY,ADAR,ALDOC,DLST,HLA-A,IDH3A,LDHA,MAT2A,PDHA1,PFKL,PGK1,PGM1,PGM2,PYGL,SLC2A1,STAT1,TPI1,ZC3HAV1	582 (7)
FOS		transcription regulator		-0.561	5.76e-07	ACOX1,ACTG1,ADNP,AGPS,ANXA4,ARF1,ARPC5,BLMH,CA2,CALU,CAMK2D,CAPN2,CAST,CAT,CELF2,CTNND1,CTSB,CYCS,DDX3X,EEA1,EIF4G2,ELP1,ENO1,EZR,FASN,GSR,GSTP1,HK2,HSD17B10,HSP90B1,HSPA5,ITGB1,KIF5B,MCM5,MGST1,MYH9,NAE1,NAMPT,NPLOC4,NSDHL,PFN1,PLAUR,PPP2R2A,PRCC,PRDX1,PSMA7,PSMB3,RBBP4,RNH1,RPL9,RPLP0,RPS18,RPS24,RPS6,RPS7,RPS9,S100A8,S100A9,SEC23B,SERPINB2,SERPINB9,SNAP23,SNX3,STMN1,TBCA,TCEA1,TUBB,TXN,VAMP7,V…	752 (11)
amino acids		chemical - endogenous mammalian		-0.555	0.00126	ASNS,ELAVL1,GAPDH,RPL32,RPS20,RPS6,THOP1	75 (3)
ANXA7	100	ion channel		-0.543	0.00192	CTSB,GNB2,GSR,GSTP1,ITPR1,MGST1,PML,RAD21,RAD23A,RAD23B,SERPINB6,TSG101
TGFB1		growth factor		-0.538	2.19e-14	ABCE1,ABCF1,ACAA2,ACLY,ACSL3,ACTN1,ADI1,ADK,AHNAK,AK1,ALDH18A1,ALDOA,ANXA11,ANXA2,ARF1,ARHGEF2,ARPC2,ASNS,ASS1,B2M,BAX,BSG,CALM1 (includes others),CAP1,CAPRIN1,CARS1,CASP1,CAT,CBFB,CCT2,CCT5,CCT6A,CD36,CDK1,CEBPA,CELF2,CFL1,CNN2,CORO1C,COTL1,CSRP1,CTNND1,CTPS1,CTSB,CTSC,CYC1,DDB1,DDX21,DDX5,DDX6,DKC1,DNAJA1,DPYSL2,EEF1A1,EIF4A3,EIF4H,ELAVL1,ENO1,EPRS1,ERLIN2,FABP5,FASN,FLNA,FLNB,FUBP1,FUS,GARS1,G…	915 (21)
Srebp		group		-0.524	0.000145	ACLY,ACSL1,FASN,G6PD,IDH1,PGD,SLC25A1	562 (7)
PRKAA2		kinase		-0.504	0.00706	ACOT7,ARHGDIB,BAX,CA2,CEBPA,COX4I1,FASN,HSPA5,LDHA,MGST1,OAT,P4HB,VIM,YBX1,ZYX	656 (19)
troglitazone		chemical drug		-0.501	0.019	ACADM,ACOX1,ACSL1,AK2,ALAD,ANXA2,ATP2B1,BAX,CARS1,CD36,CEBPA,CFL1,CPT2,CREB1,ECH1,EIF5,ELAVL1,ERO1A,FABP5,FASN,GLO1,HMGB1,HMGB3,HSPA5,MKI67,NDRG1,P4HA1,PCNA,PFAS,PLEC,SEPTIN7,SLC2A1,SP1,TALDO1,TPP2,TWF2,XRCC5
FSH		complex		-0.497	9.53e-05	ACTN1,ACTR2,ARHGAP1,ATP2A2,ATP2B1,CAPZA1,CDK6,CTNND1,DHX15,EZR,GNAS,GNB1,HK2,ITGA5,ITPR1,KIF5B,LGALS1,MAPK14,MEF2D,NPC2,PCNA,PGK1,PKM,PLIN3,PPP2R1A,PRKAR1A,PSMD1,PSMD3,PTPN1,RAB14,RAB27A,RAB2A,RAB5C,RANGAP1,SLC2A1,SMARCA4,SNAP23,STAT1,STIP1,STK24,STX4,TFRC,TK1,TLN1,UBE2L3,VCL,YBX3,YTHDF2	849 (17)
IL3		cytokine		-0.493	2.24e-25	ACOX1,AKR1A1,ARHGDIB,ARHGEF1,CALR,CAPZB,CAT,CBFB,CCT5,CIAPIN1,COPS4,DHPS,ECH1,EEF1A1,EIF1AX,EIF3G,FASN,FKBP3,FUS,GART,GNAS,GPX1,HDGF,HK2,HLA-A,HNRNPA2B1,HSP90B1,HSPA5,HSPA9,IK,IMPDH2,KPNB1,LYN,MAN2B1,MCM5,NACA,NARS1,NCL,PFKL,PHGDH,PPM1G,PPP5C,PSMA5,PSMB3,PSMB7,PSMC4,PSME1,RALA,RAN,RANBP1,RARS1,RBM3,RIDA,RPL11,RPL13,RPL3,RPL4,RPL5,RPL6,RPL7,RPS12,RPS14,RPS16,RPS19,RPS20,RPS3,RPS6,RPS7,SERPINB2,SH3…	504 (6)
LDL		complex		-0.49	0.024	ATP2A2,CAPN1,CAPN2,CASP1,CBS/CBSL,CD36,CDK1,FASN,FDPS,GPX1,GTF2I,HSP90B1,HSPA5,HYOU1,ITPR1,LASP1,MKI67,NAMPT,NME1,NPC2,PARP1,PSMC5,RANBP1,S100A8,SHC1,SLC2A1,UBE2K
miR-145-5p (and other miRNAs w/seed UCCAGUU)		mature microRNA		-0.489	0.00169	ACBD3,AHNAK,C11orf58,CBFB,CES1,CLINT1,DFFA,DTD1,NDUFA4,PPP3CA,RAB27A,TPM3
tamoxifen		chemical drug		-0.488	0.00011	ABCE1,ACOX1,AHNAK,ASS1,ATP5F1B,BAX,BID,CA2,CAT,CD36,CDK6,CRYZ,CYCS,DNAJA1,DYNC1H1,FASN,GAPDH,HSP90AB1,HSP90B1,IDH3A,INPPL1,KIF11,MIF,MKI67,NCAPD2,NOP58,PCNA,PFN1,PHGDH,PKM,PPP5C,SHC1,SLC2A1,SLC7A5,SLC9A3R1,SMC4,SNRNP40,SNRNP70,TXN,TYMP	825 (19)
pirinixic acid		chemical toxicant		-0.482	1.65e-21	ACAA2,ACADM,ACADVL,ACAT1,ACAT2,ACOX1,ACSL1,ACSL4,ALDH9A1,ALDOC,ANXA2,ANXA7,ASNS,BAX,BSG,CAT,CCT3,CCT6A,CCT7,CD36,CDK1,CPT2,CTSB,DECR1,DLAT,ECH1,EIF3E,ELOC,FABP5,FASN,FBP1,FEN1,FKBP1A,G6PD,GAPDH,GBE1,GOT2,GRHPR,GRPEL1,H1-2,HADH,HADHA,HADHB,HSD17B10,HSD17B11,HSD17B4,HSP90AA1,HSPB1,HSPD1,HSPE1,IRF8,KPNA1,LDHB,NAP1L1,NPC2,PAICS,PCK2,PCM1,PCNA,PDCD4,PDCD5,PDHB,PFKL,PGM1,POR,PSMA1,PSMA3,PSMA4,PSMA5,PSM…	824 (16)
OGA		enzyme		-0.482	0.000214	ACADM,ACO2,ACSL4,ACTG1,ACTN4,AIFM1,ALDOC,ASS1,ATP5ME,ATP5MG,BAX,CAPN1,CASP1,CD36,CDK6,CEBPA,CIAPIN1,CNOT1,COX6C,DLST,EIF2A,FBP1,FDFT1,FDPS,FLNA,FLNB,G6PD,GAA,HSP90AB1,IDH3A,LPXN,NDUFA4,NDUFA5,NDUFS1,NSDHL,PDCD6IP,PDHA1,PDK1,PFKM,PLIN3,PYGL,RAB27A,RPS6KA3,SERPINB9,STAT1,SUCLG2,TUBA4A,VIM	642 (12)
thyroid hormone		chemical - endogenous mammalian		-0.475	0.00302	AK4,ATP2A2,ATP5MG,COMT,ECH1,FASN,FDFT1,FDPS,G6PD,GDI1,HSP90AB1,MAPK14,OAT,PGD,PML,PPP2CA,RAB2A,RAD21,SSRP1,STAT1,UGP2,VIM,YWHAE
PDX1		transcription regulator		-0.474	0.00124	ACTG1,AKR1B1,AKR7A2,ANXA2,ASNS,ATP2A2,ATP5PD,ATP5PF,CAT,CPT2,ECH1,ERO1A,FH,GNAS,GRN,HSPA5,IDH1,LTA4H,MDH1,PCNA,PDIA4,PDIA6,PHGDH,SDHA,SLC2A1	241 (7)
TO-901317		chemical reagent		-0.474	0.00261	ACLY,ACOX1,ACSL1,ASS1,CASP1,COMT,ENO1,FABP5,FASN,FBP1,FDFT1,FDPS,G6PD,GBE1,GPI,GSTP1,HK2,HSD17B11,MCM6,PFKL,PFKP,POR,PSMA5,PSMA7,PSMB2,PSMB8,PSME1,TKT	796 (19)
2-(4-amino-1-isopropyl-1H-pyrazolo[3,4-d]pyrimidin-3-yl)-1H-indol-5-ol		chemical reagent		-0.473	0.00111	ARID1A,ASF1B,DHCR24,FEN1,H1-2,KPNA2,MCM3,MCM5,MCM6,MTHFD2,NCAPG,PARP1,PCNA,PML,PPIF,RFC4,RPA1,RRM1,SERPINB1,SFPQ,SMC2,SPTAN1,TK1,TYMS
HSP90B1	-1.087	other		-0.471	4.53e-09	ARF1,CALR,CANX,CDC42,EIF5A,HSP90B1,HSPA5,ITGB2,PPIF,RAB2A,RPL12,RPL30,RPLP2,RPS14,RPS20,SNX3,SSR3,VAMP3,VAMP8	426 (6)
E2F1		transcription regulator		-0.468	9.24e-27	ACTR1A,ACTR3,ADK,ARHGAP4,BAX,BID,BUB3,CA2,CALM1 (includes others),CALR,CBX5,CCT2,CCT4,CDK1,CEBPA,CLIC1,COPS8,COX4I1,CRKL,CSDE1,CSE1L,CTSB,DDX1,DDX39B,DIABLO,DUT,EIF3I,EXOSC9,FEN1,FKBP3,H2AC6,HADHA,HMGB1,HMGB2,HNRNPD,HNRNPK,HNRNPR,HSP90B1,HSPA8,HSPD1,HSPE1,IDH3A,JPT1,LTA4H,MAPK14,MCM2,MCM3,MCM4,MCM5,MCM6,MCM7,MDC1,MDH1,MFAP1,MSH2,MTHFD1,NCL,NUDC,OGT,PA2G4,PCNA,PDCD5,PDK1,PHB,PIN1,PMPCB,POLD1,PPM1G…	609 (12)
trabectedin		chemical drug		-0.447	0.0131	CDK1,G6PD,GNAI2,MCM5,OAT,TK1
nilvadipine		chemical drug		-0.447	0.0313	CBR1,PDCD4,PRKCD,RAB18,SDCBP
ERBB2		kinase		-0.438	3.25e-07	ACAA2,ACSL4,AHNAK,AIMP2,ALAD,ALDOC,ANXA2,ATP1B3,ATP6V1A,BAG2,CAPZA2,CD36,CDC37,CDC42,CDK1,CDK6,CES1,CPT2,CSE1L,CTSB,CUL3,DECR1,EIF6,ETFB,FASN,FEN1,FLOT2,G3BP1,GART,GBE1,GLO1,GLS,GOLPH3,HADHB,HM13,HMGB2,HNRNPK,HSD17B11,HSPA1A/HSPA1B,HSPB1,IDH1,IGF2R,ITGA5,ITGB1,LDHA,LGALS1,LRRFIP1,MAP4,MCM2,MCM3,MCM4,MCM5,MCM6,MCM7,MIF,MKI67,NCAPD2,NCAPG,NDRG1,NPC2,NUP210,PAICS,PCK2,PCNA,PDCD4,PDHA1,PDIA4,PDK1,PGK…	753 (22)
butyric acid		chemical - endogenous mammalian		-0.437	7.34e-08	ALAD,ANXA1,ANXA2,ANXA5,BAX,CALM1 (includes others),CAP1,CBS/CBSL,CD81,CDC42,CDK1,CDK6,CYCS,DEK,DHCR24,EIF4G2,ESYT2,FASN,GAA,GDI1,GMPS,GNAI2,GRN,GSTP1,H1-2,HADHB,HDGF,HMGB1,HMGB2,INPP5D,IQGAP1,ITGA5,MKI67,MVP,NAMPT,NCL,NME1,NPM1,NUCB1,PCMT1,PCNA,PDIA3,PDK1,PFKL,PHB,PRDX1,PRKAR2A,PRKCD,PSAP,PTPN1,PTPN7,PYGL,RBBP4,RHOA,SEPTIN7,SERPINB2,SLC2A1,SYK,TPR,TUBA4A,TYMS	815 (23)
dexamethasone		chemical drug		-0.427	1.41e-12	ACADM,ACAT1,ACLY,ACOT7,ACOX1,ACSL1,ACSL3,ACSL4,ACTG1,ACTR3,ALDH18A1,ALDH1B1,ANXA1,ARHGAP17,ARHGDIA,ARHGEF2,ASF1B,ASNS,ATP1A1,ATP2A2,ATP2B1,ATP5F1D,ATP6V1B2,ATP6V1C1,B2M,BAX,BCLAF1,BSG,BZW2,CA2,CALR,CANX,CAPN1,CARS1,CAST,CAT,CBR1,CCT2,CD36,CDV3,CEBPA,CELF2,CES1,CFL1,CLIC1,CNN2,COPA,COX4I1,CTSB,CYCS,DAP3,DECR1,DHCR24,DHRS9,DHX9,DNM1L,DPYD,DUT,EEF1A1,EIF1AX,EIF5,EIF6,ELAVL1,ENO1,ERLIN1,ETF1,ETFA,EZR…	933 (21)
PRKCA		kinase		-0.412	0.0376	ARHGDIB,ARPC2,CTSB,CYCS,DIAPH1,HSPA1A/HSPA1B,PML,PPP1R12A,PRKCD,S100A8,S100A9,SCAMP1,SDCBP,UBAP2L
levodopa		chemical - endogenous mammalian		-0.384	0.00125	ACY1,ADAR,ARHGAP4,ATP2A2,BAX,CAP1,CAPG,COMT,COTL1,CTSB,CTSC,CTSZ,DDOST,EIF4G2,EIF6,EPS15L1,ERLIN1,FDPS,GAPDH,GATAD2B,GLB1,GNAS,GNS,GPS1,HCLS1,HLA-A,HNRNPL,HRAS,IQGAP1,KARS1,LASP1,LAT2,LMNA,MAT2A,MICAL1,NASP,NCF4,NDUFA5,NDUFA8,NIT1,NOMO1 (includes others),NPC2,PA2G4,PDCD4,PFKP,PPP2R2A,PSAP,PTBP1,PTK2B,RTRAF,SATB1,SERPINB6,SF3A1,SFXN3,SHC1,SLC2A1,SRM,SRPRB,SUB1,TMED10,TRIM25,UBQLN4,VAT1,VDAC1,WDR1,…
SPI1		transcription regulator		-0.381	0.0219	ARID1A,BAX,BTK,CDK1,CDK6,CEBPA,DDX21,EPB41L2,GPX1,HMBS,HSPA8,ITGA5,ITGB2,NCF4,NOL6,PCNA,PML,PSMB8,PSMB9,PTPN6,PTPRC,RACK1,RPL18,SNU13,TCP1,TK1,VAV1,VIM
NSUN6		enzyme		-0.378	0.0137	FLNA,GLS,ITGB2,NDRG1,PHGDH,STMN1,TK1
ZNF106		other		-0.378	0.0257	HSPB1,LGALS1,NDUFB10,PAIP1,PRDX2,S100A8,VPS35
MED1		transcription regulator		-0.377	0.0199	ACLY,ACOX1,ARID1A,BAX,BOP1,CDK1,CEBPA,FASN,GSTP1,HPRT1,HSD17B4,IRF8,NCL,PTMA,SCP2,SEPTIN6,SMARCA4,TOP1
rasagiline		chemical drug		-0.369	0.012	ALDOC,BAX,CAT,RACK1,SOD1,TFRC,YWHAG
BDNF		growth factor		-0.363	0.000199	ACOT7,ANXA2,ANXA5,APEX1,ATP2A2,BID,CD36,DCTN1,EEF1D,EEF2,EPB41L2,FLNA,FLNB,GPS1,HADHA,HSD17B4,HSPA4L,HSPA5,ITPR1,LAMP5,LGALS1,MAPK1,NCAM1,P4HA1,PAFAH1B1,PCNA,PREP,PTBP1,RAB14,RHOA,RNH1,RPL13,S100A9,SCCPDH,SERPINH1,TFRC,TM9SF2,USO1,VIM,YWHAG	766 (16)
tanespimycin		chemical drug		-0.361	1.98e-15	AHSA1,CALM1 (includes others),CAPN1,CDK1,CDK6,CYCS,DNAJB1,EIF4A1,FASN,FDFT1,HAT1,HNRNPA1,HNRNPA2B1,HNRNPAB,HNRNPC,HNRNPM,HSP90AB1,HSP90B1,HSPA1A/HSPA1B,HSPA5,HSPA8,HSPA9,IARS1,LDHA,LYN,MIF,PRDX3,PRMT5,PSMA7,PTMA,RBMX,RPL24,RPL30,RPS16,RPS8,SERPINH1,SLC2A1,TYMP	455 (11)
ouabain		chemical drug		-0.355	2.17e-05	ANXA5,ATP1A1,HSPA5,HSPA8,HSPA9,MAPK1,PCNA,PHB,VIM,YWHAG,YWHAH,YWHAQ	610 (10)
PPARGC1B		transcription regulator		-0.344	6.89e-05	ACADM,ACADVL,ATP5F1B,ATP5PO,COX4I1,CS,CYCS,DHCR24,ENO1,ERO1A,FASN,FDFT1,FDPS,HK2,MCM4	623 (11)
cephaloridine		chemical drug		-0.343	0.0347	G6PD,GNAI2,GSTP1,HNRNPUL1,HSPA1A/HSPA1B,HSPH1,MCM3,MCM5,MCM6,NUP93,PSMD11,TFRC
tert-butyl-hydroquinone		chemical reagent		-0.338	0.00227	CRYZ,G6PD,GBE1,GNAI2,GSR,GSS,GSTP1,HSPA5,HSPA8,NUP153,PSMA5,PSMD4,RAB6A,TXNRD1	614 (8)
interferon alfacon-1		biologic drug		-0.333	0.000377	CALM1 (includes others),DDX1,DHX15,ELAVL1,NUP205,PRDX1,RO60,SON,XPO1
SH42		chemical reagent		-0.333	0.000588	CD36,HRAS,PPP2CA,PRKCD,RAC1,RHOA,RPS6,SHC1,STAT1	654 (11)
mir-451		microRNA		-0.323	0.000817	CELF2,PGM1,PPP6C,RAB14,RAC1,YWHAZ
INSR		kinase		-0.316	3.19e-24	ACAA2,ACADM,ACADVL,ACO2,ACSL1,ACSL4,ACTN4,ALAD,ARFGAP2,ARHGDIA,ARHGEF2,ATP5F1A,ATP5F1B,ATP5F1D,ATP5MG,ATP5PD,ATP5PF,ATP5PO,CBR1,CD36,CDC5L,CDK1,CEBPA,CFL1,CORO1A,COX4I1,CPT2,CS,CSTB,CTSB,CYC1,CYCS,DECR1,DEK,ECHS1,ETFA,ETFB,FASN,FBP1,FDFT1,FDPS,FEN1,FH,GANAB,GAPDH,GNB1,GOT2,GRN,HADHA,HADHB,HSD17B10,HSD17B4,HSPD1,IDH1,IDH3A,IGF2R,IQGAP1,ITGA5,LAT2,LCP1,LGALS1,MARCKSL1,MCM2,MCM4,MCM5,MCM7,MDH2,NAMPT…	705 (17)
miR-16-5p (and other miRNAs w/seed AGCAGCA)		mature microRNA		-0.316	1.79e-11	ABCF2,ABHD10,ACTR1A,ADSS2,ARHGDIA,CAPRIN1,CDK6,CHORDC1,DTD1,EIF4G2,GFM1,GFPT1,GRB2,GRN,HARS1,HSDL2,HSP90B1,HSPA1A/HSPA1B,IGF2R,IPO4,KPNA3,LYPLA2,MSH2,NAA15,NAPG,OGT,PDCD4,PDCD6IP,PNN,PNP,PPIF,PSAT1,RAB21,RARS1,RIDA,SPTLC1,SRPRA,SRPRB,TOMM34,TPI1,TPM3,UGP2,ZYX
CSF1		cytokine		-0.316	5.72e-05	BAX,CAPN2,CEBPA,CREB1,DHCR24,ENO1,FDFT1,FDPS,FERMT3,GLS,GOT2,GPI,HK2,HLA-A,HSP90B1,HSPA5,ICOSLG/LOC102723996,IRF8,ITGA5,ITGB1,LDHA,NSDHL,PCNA,PFKL,PKM,PTPRC,RHOA,SERPINB2,SLC1A5,SLC2A1,SLC7A5,STAT1,TLN1,TPI1,TPT1	812 (21)
filgrastim		biologic drug		-0.312	0.00332	ACSL1,ACSL3,ACSL4,ANXA1,ASF1B,ATP1A1,ATP6V1C1,B2M,CAST,CBR1,CCT2,DHRS9,DPYD,ENO1,ERLIN1,FABP5,FBP1,GAPDH,GNS,HIP1,HSPA9,IGF2BP2,IRF2BP2,LAP3,LDHA,LDHB,MAPK14,MCM7,MVP,PGD,PLAUR,PRDX2,PRKAR2A,PSME1,PSME2,RAD50,RPS6KA3,S100A4,SAMHD1,SERPINB1,SORD,SSRP1,STAT1,VIM,XRN2
monobutyl phthalate		chemical toxicant		-0.308	0.000725	CTBP1,ELAC2,PCBP1,PICALM,RBM39,SNRPA1,SRSF3,SYNCRIP,TWF2
phytohemagglutinin		chemical drug		-0.307	3.26e-05	ACOX1,ADH5,CALU,CAT,CTSG,DHX9,EIF5,EIF5A,EPRS1,GYS1,HCFC1,HDAC2,HSP90AA1,IDH3A,LMAN1,LOC102724159/PWP2,MCM4,NCAM1,NME1,NOP56,NUP214,PAPOLA,PCNA,PDHB,PRPF4,PRPS1,PSMA1,PTPN1,PTPRC,RCC1,RO60,RPA1,RPS16,SARS1,SHC1,SRSF1,STAT1,TMPO,TYMS,VAMP7
CD247		transmembrane receptor		-0.302	0.00322	EIF2S2,ETFA,HSP90AA1,ITPR1,MTHFD2,NASP,RBM3,SLC25A1,SNRNP70,TARDBP,VPS4B
LCN2		transporter		-0.302	0.0153	ACTL6A,ACTN1,BAX,CAPG,CORO1C,DIAPH1,FASN,KIF11,MIF,MSN,TAGLN2,VIM
SOST		other		-0.294	0.00541	ACADVL,CA2,CD36,CEBPA,FASN,HADHA,SOD1	232 (7)
SORT1		G-protein coupled receptor		-0.283	0.00639	GRN,SLC2A1,UBE2I,VAMP7
CYB5R4		enzyme		-0.277	0.00884	ACSL3,CD36,EIF2S1,FASN,HSPA5	234 (7)
allopurinol		chemical drug		-0.277	0.0135	ANXA1,ANXA2,ASNS,CAT,MCM3,PSMB8,RBM3,S100A11,SLC2A1,STING1,TMSB10/TMSB4X,TUBB,VIM
tetrachlorodibenzodioxin		chemical toxicant		-0.274	0.024	AARS1,ACOX1,ACTL6A,ACTN1,AKR1A1,ASNS,ATP2B1,BAX,CBR1,CD36,CES1,COMT,DCTN2,EPS15L1,GRHPR,HRAS,HSPA1A/HSPA1B,HSPA8,IDH1,ITGA5,KHDRBS1,MANF,NCF4,NME1,PCNA,PRCC,S100A4,S100A8,S100A9,SERPINB2,SERPINH1,SLC25A5,SLC2A1,SOD1,TK1,TXN
SNAI1		transcription regulator		-0.269	0.00357	ACTN1,ACTR1A,ACTR2,ACTR3,CDC42,CFL1,FASN,FLNA,FLNB,ITGB1,LASP1,PEBP1,PFKP,SERPINH1,TMOD3,TPM3,TPM4,VASP,VIM,WAS	633 (7)
elaidic acid		chemical - endogenous mammalian		-0.266	1.49e-07	ACAT2,ACLY,ACOX1,ACSL1,ACSL3,ACSL4,ATP5F1A,ATP5F1B,CEBPA,DHCR24,DLAT,FABP5,FASN,FDFT1,FDPS,IDE,NPC2,NSDHL,PHGDH,PRPF19,SUCLG2,YWHAH
cinnamaldehyde		chemical toxicant		-0.266	0.0349	ACSL4,CAT,CS,CYCS,GPX1,HSPA1A/HSPA1B,IDH3A,MKI67,SLC2A1,SOD1,UGP2
ESRRA		transcription regulator		-0.258	1.56e-05	ACADM,ACADVL,ACOX1,ACSL1,ALDOC,ATP2A2,ATP5F1B,CD36,CEBPA,CYCS,DEK,ENO1,GAPDH,HADHA,HK2,HSD17B4,IDH3A,LDHA,LDHB,MTCH2,PCK2,PKM,PRKCD,PSMD3,RPL19,SMARCA4,SMARCE1,TPI1,TRA2B	649 (14)
FOXO4		transcription regulator		-0.247	0.0065	ACLY,CAT,DHCR24,FABP5,FASN,FDFT1,FLNB,ITGB2,NAMPT,PRKCD,PSMD11,PTPRC,SERPINB1,SLC2A1,SPTLC2
AMPK		complex		-0.246	0.00679	ACO2,BAX,CAT,CS,FASN,GSTK1,IDH3A,LDHB,OAT,PDHB,SDHA,SLC2A1,SOD1,STAT1,VIM,YBX1	736 (19)
H1-6		other		-0.243	4.71e-05	ARPC5,B2M,CD36,CD81,CPOX,FDPS,FKBP4,HSPA4,ICOSLG/LOC102723996,MAN2B1,MARS1,MCM6,OGT,PHB2,RRM1,SF3A1,SMARCE1
H1f1		other		-0.243	4.71e-05	ARPC5,B2M,CD36,CD81,CPOX,FDPS,FKBP4,HSPA4,ICOSLG/LOC102723996,MAN2B1,MARS1,MCM6,OGT,PHB2,RRM1,SF3A1,SMARCE1
ASPSCR1-TFE3		fusion gene/product		-0.243	0.000222	ATP6V1B2,ATP6V1E1,CAST,CELF2,ELOC,EPS15L1,EZR,GLB1,GNS,GRN,IGF2R,NPC2,PACSIN2,RAB32,RAB7A,SFXN3,VAT1
UPF1	-1.114	enzyme		-0.243	0.027	DNAJB11,GRN,IQGAP1,ITGA5,LMNB1,PYGL
L-serine		chemical - endogenous mammalian		-0.242	0.00449	PCK2,PCNA,PHGDH,PSAT1
IFT88		other		-0.239	0.012	ACAT1,ACAT2,ACLY,CEBPA,FDPS,NSDHL,PYCR2
FN1		enzyme		-0.22	5.62e-11	ACTN4,ACTR2,ADD1,AHCY,CANX,CAPN2,CCT4,CDK6,CORO1A,CTBP1,DDX3X,DHCR24,DPF2,EIF2S3,EIF4B,EIF5A,EWSR1,FLNA,G3BP1,G3BP2,GDI2,GPX1,ITGA5,ITGB1,MAT2A,NUP88,PCNA,PLAUR,PRKAR1A,PSMC1,PTBP1,RBBP4,SDCBP,SEC23B,SLC2A1,SMARCA4,SNAP23,TOMM22,U2AF2,VDAC1,VIM,YWHAZ,ZYX	808 (17)
sodium bisulfide		chemical reagent		-0.219	0.0105	BAX,CAT,GSS,HSP90AB1,PDCD4,PRKCD,SOD1,TXNRD1
mir-144		microRNA		-0.218	0.00261	CELF2,PGM1,PPP6C,RAB14,RAC1,YWHAZ
mir-1		microRNA		-0.203	2.1e-08	ADAR,ADD1,ANP32B,ANXA2,CAP1,CAPRIN1,CREB1,DHX15,GATAD2A,HNRNPA3,HNRNPU,HSP90B1,HSPD1,LASP1,NUP50,PDCD4,PICALM,PPIB,PPP2R1B,RRBP1,SEC61A1,SLC25A1,SMARCA4,SRSF9,TAGLN2,TMX1
INSIG2		other		-0.2	0.00226	ACLY,FASN,FDFT1,FDPS,G6PD	371 (5)
TNF		cytokine		-0.195	0.00296	ACADM,ACADVL,ACOX1,ACSL1,AIMP1,AK2,AKR1B1,ALAD,ANXA1,ANXA11,ARHGDIB,ASS1,ATP1A1,ATP2A2,ATP2B1,ATP5PF,B2M,BAX,BID,BLVRA,BST2,CA2,CALR,CASP1,CAT,CD36,CDC42,CEBPA,COTL1,CPT2,CREB1,CTSB,CTSC,CTSZ,DCD,DDX5,DOCK8,ECH1,EFHD2,EHD1,ELAVL1,EXOSC7,FABP5,FASN,FBL,FDPS,GLS,GNAI2,GNAI3,GPX1,GRK2,GRN,GSPT1,GSTP1,HK2,HLA-A,HMGB1,HPRT1,HSP90AB1,HSP90B1,HSPA1A/HSPA1B,HSPA4,HSPA5,HSPA8,HSPD1,ICOSLG/LOC102723996,IDE…	852 (17)
KRAS		enzyme		-0.193	1.27e-14	ACLY,ACTR3,ACY1,ADAR,AHNAK,AIMP2,ALDOA,ALDOC,ARPC3,ATAD3A,B2M,BSG,BZW2,CAD,CASP1,CBX5,CCT5,CRYZ,CS,CSE1L,DBN1,DPYSL2,EEF1A1,EIF3I,EIF5,EIF5A,ENO1,ENOPH1,ERO1A,FASN,FLOT2,G6PD,GAPDH,GFPT1,GRN,GTF2I,H1-2,H2AC6,HADHB,HK2,HM13,HNRNPD,HNRNPDL,HSPA5,HSPB1,HSPE1,HYOU1,IGF2BP2,ITGB2,KPNB1,LDHA,LMNB1,MAPK14,MSN,MTHFD1,NCAM1,NCF4,NCL,NSF,NSUN2,NUDC,NUP210,NUTF2,PA2G4,PABPC1,PDIA3,PFKL,PKM,POR,PPP1CA,PRCC,P…	771 (20)
PPP2R1A	1.011	phosphatase		-0.192	0.00191	PPP2CA,PPP2R1B,PPP2R2A,PTPA
SFPQ	-1.099	other		-0.186	1.08e-05	ACIN1,HNRNPU,KARS1,NSFL1C,PRPF3,SF1,SF3B2,SF3B3,U2AF1/U2AF1L5,U2AF2,U2SURP
TRPM2		ion channel		-0.186	0.0179	ATG3,COX4I1,EIF2A,LDHA,PDIA3,SLC2A1
CD38		enzyme		-0.184	2.32e-08	ALDOA,ALDOC,ANXA2,ANXA6,ASNS,ASS1,CISD1,CKAP4,ERO1A,GALK1,GBE1,GLIPR2,MANF,MTDH,NCAM1,NDRG1,P4HA1,PDIA6,PDK1,PFKL,PFKP,PGM1,PKM,PPP3CA,PSAT1,RPN1,S100A4,SLC2A1,SLC7A5,TPI1,UCK2,VIM	671 (12)
EIF2AK3		kinase		-0.18	4.18e-08	AARS1,ABCF2,ALDH18A1,ASNS,CARS1,CPOX,CTSC,EPRS1,ERO1A,HSPA5,HSPA9,IARS1,LARS1,LONP1,NARS1,NDRG1,PCK2,SARS1,SHMT2,SLC1A4,SNW1,TARS1,TBCE,WARS1,YARS1	673 (11)
DDX3X	-1.164	enzyme		-0.18	0.019	GNB2,MAPK14,RAC1,STAT1
trichostatin A		chemical drug		-0.178	9.73e-10	ABCE1,ANP32A,ANXA6,ARHGAP1,ATP5ME,B2M,BAX,BID,CAD,CAST,CCAR1,CDK1,CDK6,CEBPA,CREB1,CSE1L,CSTF2,CTBP2,CTPS1,DDT,DDX3X,DDX6,DEK,EHD1,EIF4B,EIF4G1,EZR,FASN,FUBP1,G6PD,GDI1,GNAI2,GRB2,HDAC2,HDGF,HMGB1,HNRNPA2B1,HNRNPD,HSPA5,HSPA9,IGF2BP2,ILF3,INPPL1,IRF8,KPNB1,LGALS1,LMNA,LMNB1,MANF,MAP4,MAT2A,MCM2,MCM3,MCM6,MNDA,MSN,NCAM1,NDRG1,NUCKS1,OAT,OGT,PAFAH1B1,PAK2,PCNA,PHB,PPP1R12A,PRKCD,PSAT1,PSMB2,PTPN6,P…	828 (18)
PPARGC1A		transcription regulator		-0.178	5.14e-07	ACADM,ACADVL,ACAT1,ACOX1,AK1,ATP5F1A,ATP5F1B,ATP5PD,ATP5PO,BAX,CALM1 (includes others),CAT,CD36,COX4I1,COX6C,CS,CTSC,CYCS,DLAT,FASN,FDPS,FH,GOT2,GPX1,HK2,IDH3A,IMPA1,LDHA,LDHB,MCM3,MCM4,MCM5,MCM6,MDH2,NCEH1,NDUFS1,NSDHL,OXCT1,PACSIN2,PCK2,PDHA1,PGAM1,PRDX3,PRDX5,SDHA,SDHB,SERPINH1,SLC39A14,SOD1,UQCRC2,UQCRH	706 (13)
USF1		transcription regulator		-0.153	0.0074	AGTRAP,B2M,BAX,CAD,CAT,CBS/CBSL,CEBPA,FASN,IGF2R,MYH9,P4HA1,PRKAR1A
ATR		kinase		-0.152	0.0344	BAX,PCNA,RBM39,RRM2
SP1	-100	transcription regulator		-0.151	0.00274	ACSL1,ADH5,ASNS,ASS1,ATP2A2,ATP5F1B,BAG2,BAX,C1QBP,CAD,CAT,CBS/CBSL,CDK1,CDK6,CEBPA,CES1,CYC1,DHCR24,DIAPH1,EZR,FASN,FLNA,GNAI2,GNAS,GSS,HADHA,HADHB,HDAC2,HK2,HSPA5,ITPR1,MAT2A,MAT2B,NDRG1,PARP1,PDK1,PGK1,PKM,PLAA,PLAUR,POLD1,PRKCD,PTPN1,RANBP1,SF1,SLC25A5,SLC2A1,SMARCC1,SNRPN,SOD1,SP1,SPN,STAT1,TXNRD1,TYMS,VIM	770 (20)
5-azacytidine		chemical drug		-0.147	7.14e-05	ANXA2,ATP5F1A,ATP5F1B,CALR,CANX,ECH1,GSTP1,HK2,HSP90B1,HSPA5,HSPA8,HSPD1,IRF8,LDHB,MEF2D,RAD50,RRM2,SERPINB8,SHC1,SLC3A2,SLC7A5,SP1,TUBB,XRCC5,XRCC6,ZYX
VEGFA		growth factor		-0.143	1.45e-05	ACADM,ACSL1,ADH5,AK4,ANP32A,ATP5PO,BAX,BTK,CBFB,CD36,CSTB,CTSB,DECR1,DIABLO,ETFA,GART,HSPA5,INPP5D,ITGB1,KARS1,LMNA,MDH2,ME2,MKI67,MVP,NME1,PARP1,PCNA,PPA1,PRPF6,SDHB,SET,SHMT2,SLC25A5,SLC25A6,TIMM13,TMSB10/TMSB4X,TOMM22,TOMM70,TUFM,UQCRB	674 (13)
Cdc42		enzyme		-0.143	4.38e-05	ATP6V1A,BID,CAPZA1,CASP1,CEBPA,CTSB,CTSZ,FLNA,MYH9,NPC2,STMN1
tetracycline		chemical drug		-0.137	0.00149	AK4,EXOSC9,GLUD1,HADHA,HSPD1,PAK2,POLR2A,PTPN7,RPL23,SLC1A4,STAM,TTC1,VDAC1
LCK		kinase		-0.126	0.00115	ANXA1,CDK1,DKC1,EIF6,FBL,ITGB2,NOP58,RPL4,SFPQ,TCOF1,UTP14A,XPO1,XRN2	456 (9)
EGFR		kinase		-0.108	1.21e-10	ACOT7,ACY1,ANXA1,ATAD3A,BAX,BZW2,CAD,CAPZA2,CBX5,CCAR1,CCT5,CDK1,CDK6,CUL3,EIF5A,EIF6,ENOPH1,FASN,GRN,HK2,HM13,HMGB3,HNRNPA1,HNRNPA2B1,HNRNPD,HNRNPDL,HNRNPH1,HNRNPK,HSP90B1,HSPA5,HSPB1,HSPE1,KPNB1,MTA2,MTHFD1,NCL,NSF,NSUN2,NUDC,NUP210,NUTF2,PA2G4,PABPC1,PCNA,PDK1,PKM,PLAUR,PPIA,PRKAR1A,PSMB1,PSMB2,PSMB3,PSMB5,PSMB6,PSMB7,QTRT1,RANBP1,RPN1,SDHB,SERBP1,SLC2A1,SLC7A5,SRSF1,STT3A,TCERG1,TCOF1,TOP1,TU…	856 (20)
RTN4		other		-0.102	0.000129	ACTR1A,ARHGDIA,CAPZA2,CFL1,DPYSL2,DYNC1H1,GNB2,LAP3,STAT1,YWHAB,YWHAG,YWHAQ
CIP2A		other		-0.102	0.0132	GRSF1,HK2,LASP1,LDHB,NCL,PDK1,PDLIM7,PKM,PLAUR,TUBA4A
TRIB3		kinase		-0.092	0.00933	ASNS,CEBPA,GARS1,MTHFD2,PCK2,PSAT1	146 (4)
ADRB2		G-protein coupled receptor		-0.092	0.0237	ATP1A1,FASN,GNAI3,GNAS,HK2,IDE,RAB1B,RAB6A
FBXO32		enzyme		-0.087	0.00371	CALR,CDK5RAP3,ERP44,HSPA5,HYOU1,NANS,OAT,PDIA3,PPP3CA,RAB27A,RPN1,SERPINB2,STT3A
APOE		transporter		-0.085	0.0367	ACAT1,ACOX1,ACSL1,ADNP,ANXA11,BAX,CALR,CASP1,CAT,CD36,CSRP1,CTSB,FKBP4,FLOT2,HSP90AB1,HSP90B1,HSPA1A/HSPA1B,HSPA5,HSPD1,ITGA5,M6PR,MAPK14,P4HB,PSMC4,RPL10A,S100A8,S100A9,SOD1,SRRM2,VCP,ZYX
FBXW7		enzyme		-0.081	1.7e-05	ATP5F1A,CD36,CS,DLST,DNAJA1,ECHS1,FDFT1,HMGB1,HSPA8,HSPB1,HSPE1,HSPH1,IVD,ME2,MTHFD2,STIP1	413 (5)
phosphate		chemical - endogenous mammalian		-0.081	0.00106	ACAT1,ADK,BLVRA,CPNE1,CPT2,CYC1,HK2,LDHA,MTPN,NDUFB10,NPM1,PCNA,PLEC,SLC25A5,TFCP2,XRN2
EPAS1		transcription regulator		-0.066	0.000435	ABCF2,ACLY,ALDOC,CAT,CEBPA,CORO1A,EIF5A,ENO1,FASN,GBE1,GLB1,GLS,GPX1,H1-2,H2AC6,HSPA4,HSPA5,ITPR1,LDHA,MANF,MIF,NAMPT,NDRG1,PELP1,SF3A3,SLC2A1,SLC7A5,SOD1,TPP2,UGP2	564 (7)
3-nitropropionic acid		chemical toxicant		-0.064	0.000189	ATP5PF,ATP6V1B2,ATP6V1C1,BAX,CBR1,GAPDH,GPI,LDHA,LDHB,NPM1,SP1,TPI1	694 (12)
MMP3		peptidase		-0.057	6.5e-16	ADAR,CAPRIN1,CPSF6,CSTF2,DDX46,EFTUD2,GEMIN5,NDRG1,NUDT21,PAPOLA,PNN,PNPT1,PSMA6,RAC1,RBM14,RBM27,RBM39,RBM4,RBM8A,SAFB,SCAF4,SF3A1,SF3A3,SF3B1,SFPQ,SRSF1,SRSF3,SUPT6H,SYNCRIP,TARDBP,THOC1,TOP1,TRA2B,VIM,YBX1
camptothecin		chemical drug		-0.049	0.000136	ABCF2,AK4,ALDOA,ANXA2,ANXA4,API5,ARHGDIA,ARHGEF1,BAX,BID,BTK,CASP1,CAST,CDK1,CDK6,CREB1,CTNND1,DDX39B,DNM1L,EEF1A1,EEF1B2,FKBP3,FLOT2,GAPDH,GAPVD1,GNAI2,GPI,GSR,HLA-A,HSPA5,ITPR1,MARCKSL1,MCM2,NCL,NUMA1,OSTF1,PAK2,PCNA,PDLIM7,PLEC,PPIA,PPIF,PPP3CA,PRKDC,PSMB9,PSMD2,PTPN1,PYCARD,RPL3,RRM1,RRM2,SERPINB2,SERPINB9,SLC25A5,SSB,SYK,TAGLN2,TFRC,TIAL1,TOP1,TPM4,TUBA4A,TUBB,TWF2,WNK1	753 (20)
ERN1		kinase		-0.039	2.97e-05	ATP2A2,CAD,DNAJB11,ERO1A,ERP44,FASN,HDLBP,HSP90B1,HSPA5,NARS1,P3H1,P4HB,PDIA6,PRKDC,SEC22B,SEC61A1,SERPINB2,SRP68,SRPRA,SSR3,TBCB,TXNDC5,USO1,WARS1	354 (11)
forskolin		chemical toxicant		-0.022	0.00368	ACOX1,ACTN1,ACTR2,ADSL,AIP,ALDOA,ALDOC,ARHGAP1,ATP6V1A,ATP6V1B2,ATP6V1C1,CALM1 (includes others),CALR,CREB1,CTBP1,CTNND1,DNM1L,EIF5A,EMD,ESD,EZR,GNAS,GRN,GSTP1,HK2,HSPA1A/HSPA1B,ITPR1,MAPK1,MAT2A,MIF,NAMPT,NPC2,OPA1,OSTF1,PCNA,PGK1,PLIN3,PPP2CA,PPP2R1A,PRDX1,PRDX2,PRKAR1A,PRKAR2A,PSMD3,PTPN1,RAB27A,RAB5C,RAB7A,RANGAP1,RPS10,RPS11,RPS20,RRM1,RRM2,S100A8,SERPINB2,SHC1,SLC2A1,SP1,SSBP1,STAT1,STK24,T…	879 (21)
glutamine		chemical - endogenous mammalian		-0.015	2.48e-05	AARS1,ADSS2,ASNS,ASS1,BSG,CARS1,DNAJA2,FABP5,HSPA1A/HSPA1B,HSPA5,IDH1,NUP98,PCK2,PCNA,PHB,PPP2R2A,SRSF1,VCP,VIM,WARS1	797 (20)
CTNNB1		transcription regulator		-0.005	7.2e-14	ACADVL,ACAT1,ACAT2,ACLY,ACTN4,ACTR3,ADSS2,ANXA1,ARHGDIA,BCAP31,BTF3,CALM1 (includes others),CAPN1,CAPZB,CD36,CEBPA,CNN2,CPT2,CTSZ,DDX17,EHD1,EIF5A,ELAVL1,FASN,FEN1,FLOT2,GAPDH,HADHA,HDGF,HK2,HNRNPA0,HNRNPUL1,HSPE1,ILF3,IMPDH2,IRF8,ITGB1,ITGB2,LAP3,LMNA,MAN2B1,MAP4,MEF2D,NCAM1,OAT,PCNA,PDAP1,PFN1,PGK1,PGM1,PKM,PLAUR,PLIN3,PML,POLR2A,PPP2CA,PPP3CA,PRKCSH,PSAP,RAB18,RAD23A,RPL10A,RPL11,RPL12,RPL13,R…	726 (20)
ABCC8		transporter		0	0.0235	ACADM,ACADVL,CAT,SOD1
SMYD1		transcription regulator		0	3.9e-17	ACO2,ATP5F1A,CYC1,CYCS,FH,GOT2,HK2,IDH3A,MIF,NAMPT,NDUFA10,NDUFA5,OAT,OXCT1,PDHB,PFKM,PGD,PKM,PYGB,PYGL,SDHA,TKT,TPI1,UGP2,UQCRC1,UQCRC2
MEL T1		chemical - kinase inhibitor		0	3.57e-15	ATP5F1B,ATP5F1D,C1QBP,CFL1,COPS8,ENO1,FH,GLOD4,HSPA1A/HSPA1B,HSPD1,PGAM1,PGK1,PRDX1,PSMA1
FLT1		kinase		0	9.99e-12	ACTN4,ACTR2,ADD1,AHCY,CANX,CAPN2,CTBP1,DDX3X,DHCR24,EIF2S3,EIF4B,EIF5A,EWSR1,FLNA,G3BP1,G3BP2,GDI2,MAT2A,PRKAR1A,PTBP1,RBBP4,SMARCA4,SNAP23,TOMM22,VDAC1,YWHAZ
methapyrilene		chemical drug		0	5.03e-10	ACADM,ACTG1,ALDOA,ANXA2,ANXA5,ASS1,ATP6V1B2,CAT,CBS/CBSL,CD36,CES1,CTSB,DECR1,EEF1A1,EIF2S1,FBP1,GSS,HSPA5,ITGB1,MAPK14,NSFL1C,PPP2R2A,PPP3CA,RPL13A,RPS8,RPS9,SCP2,SLC3A2,STMN1,TUBB,TXNRD1,YWHAZ
cardiotoxin		chemical - other		0	1e-09	ACOX1,APRT,ATP6V1A,B2M,CASP1,EZR,FBL,FEN1,G6PD,GNAI3,HSP90AA1,HSPA5,ITGA5,ITGB2,KARS1,KPNA2,LRRFIP1,MCM2,MCM3,MCM7,MYH9,NASP,NPM1,OSTF1,PCNA,PGAM1,PTPRC,RANBP1,RPSA,S100A8,S100A9,SERPINB2,SFXN1,SNX5,STXBP2,TXNRD1
UDP-D-glucose		chemical - endogenous mammalian		0	8.87e-08	CALR,HSP90B1,HSPA5,HYOU1,PDIA3,PDIA4
MAX		transcription regulator		0	5.34e-06	APEX1,BAX,CAD,CBX5,CSDE1,CYCS,DKC1,HDAC2,HK2,MTHFD1,NCL,NPM1,PDK1,PTMA,RBBP4,RCC1,RHOA,SLC2A1,YBX1	410 (3)
glutamyl-Se-methylselenocysteine		chemical - endogenous mammalian		0	5.53e-06	ATP1A1,GNAI2,GSTP1,PLAUR,PSMA7,PSME1,RPS11,SOD1
3,5-diiodothyronine		chemical - endogenous mammalian		0	3.06e-05	AK1,CD36,ENO1,GAPDH,IDH3A,PGM1
TCF4		transcription regulator		0	3.74e-05	ANXA6,ARHGAP4,ARHGEF6,ASF1B,BAG2,BYSL,CASP1,CCT6A,CDK1,CDK6,CEBPA,CKAP4,CREB1,DCK,DPF2,DUT,EXOSC1,EXOSC7,FARSB,FKBP8,GEMIN5,GRPEL1,HMGB2,HSP90B1,HSPBP1,HYOU1,MANF,MKI67,MVP,NCAPG,PDIA4,PDIA6,PFDN6,PLAUR,PML,PPIF,RPL7,RPS6KA1,RPS6KA3,RRM2,RUVBL2,SERPINB1,SUB1,TXNDC5,UBE3A,WARS1,WDR12,YWHAG,YWHAZ
AFAP1-AS1		other		0	5.76e-05	ARHGDIA,LASP1,PFN1,RAB11A,RAC2,RHOA
RGS2		enzyme		0	9.02e-05	ANXA4,ATXN10,BLVRA,CHMP4B,DECR1,ERP29,GAPDH,GLA,HADH,HSP90B1,MANF,OSTF1,PDIA4,PPIB,SLC2A1,SNX3,VAMP7,WDR61	239 (7)
RUVBL1	1.475	transcription regulator		0	0.000174	CARS1,MCM3,MCM4,NAE1,NUCKS1,NUDCD2,PCNA,PSMA7,PSMB7,PSMC4,PSMD12	341 (3)
CD300LF		other		0	0.000277	ACAA2,APOBR,ECHS1,GPI,IDH1,PCK2,PGM2,SLC2A1
S100A6		transporter		0	0.000474	CDK1,DHRS9,EXOSC8,PBK,TMPO,TPM4,TYMS,YBX3
Ige		complex		0	0.000503	ACSL4,ACTN1,ANXA1,ATP2A2,CAPN2,CARHSP1,CEBPA,CYCS,EIF4G2,ENOPH1,HEATR1,HSPA9,HSPD1,IARS1,IKBKG,ITGA5,MARCKSL1,MIF,NAPA,NCF4,PEBP1,PFN1,PPIF,PRDX1,PTPN6,RAB7A,ROCK2,RPS6KA1,RPS6KA3,SERPINB1,SERPINB2,SERPINB6,SNRPD3,SNX1,SRM,TFRC,TPM3,TUBB6,VIM	773 (14)
MYCBP		transcription regulator		0	0.000592	CAD,EIF2A,LDHA,NCL
DPP-23		chemical reagent		0	0.00113	BAX,DNAJA1,ERO1A,HSP90AA1,HSPA1A/HSPA1B,HSPA5
FANCD2		other		0	0.00311	CAT,GPX1,SCP2,SOD1,TXNRD1
TNFSF8		cytokine		0	0.00449	MSH2,PRKDC,XRCC5,XRCC6
POLR3G		enzyme		0	0.00874	EZR,LMNA,RAC1,S100A4
gentamicin C		chemical drug		0	0.00962	ANXA1,ANXA2,ASNS,MCM3,PSMB8,RBM3,S100A11,TMSB10/TMSB4X,TUBB,VIM
SMTNL1		other		0	0.0111	GAPDH,GLO1,HK2,HSP90AB1,PFKM,PPP1R12A
ferulic acid		chemical - endogenous non-mammalian		0	0.0131	CAT,DPYSL2,GPX1,MKI67,PTPA,SOD1
isoquercitrin		chemical drug		0	0.015	ACAT2,FASN,FDFT1,FDPS
USP22		peptidase		0	0.0157	ADAR,ITGB2,MVP,NCF4,PTPN6,PTPRC,VAV1
Go6983		chemical - kinase inhibitor		0	0.019	ACADM,CD36,PRDX1,PRKCD
monorden		chemical - endogenous non-mammalian		0	0.019	BAX,DNAJB1,HSP90B1,HSPA5
mannose		chemical - endogenous mammalian		0	0.019	FASN,HSP90B1,HSPA5,PDIA3
NO 1886		chemical drug		0	0.0235	ACAA2,CES1,CPT2,HADHA
ZBED6		transcription regulator		0	0.0237	ARHGEF1,BOP1,NASP,PPAT,PRPF19,ROCK2
Fus		transcription regulator		0	0.0269	H1-2,HNRNPH1,PNN,RO60,TUBA4A
EDN1		cytokine		0.001	5.08e-07	ANXA1,ANXA4,ANXA5,ANXA6,ATP2A2,BAG2,CDC42,CDK1,CTNND1,EIF3J,EZR,GRN,HSPA5,HSPA8,ITGA5,ITGB1,MARCKSL1,MSN,MYL6,NPM1,PDIA6,PLAUR,PRKCD,RPSA,SERPINB2,SF3B2,SLC2A1,SOD1,TPM3,TPM4,TPT1,VCL,VIM,YWHAE	871 (18)
FOXO1		transcription regulator		0.003	8.03e-06	ACLY,AIP,ATP5F1B,ATP5PF,BAX,BID,CA2,CAT,CD36,CDK1,CDK5RAP3,CPT2,CS,CYCS,FABP5,FASN,FDPS,FLNB,GPI,GPX1,GRHPR,GRN,GSTK1,HSP90AB1,HSPA5,HSPD1,HYOU1,ITGB2,KIF11,MAVS,MCM5,NAMPT,NCAPG,NDUFA4,NDUFA8,NDUFAF2,PBK,PCK2,PDHB,PRKCD,PSMB6,PSMB8,PTPRC,RAB7A,RHOT2,RPS6KA3,SERPINB1,SERPINB2,SLC25A12,SLC25A19,SOD1,SPTLC2,TIMM44,TIMM50,TIMM8A,TKT,TOMM40	701 (22)
TCF3		transcription regulator		0.01	0.0065	ANXA6,ARHGAP4,ASF1B,BID,CA2,CDK1,CDK6,CKAP4,CNOT9,DCK,DUT,EPRS1,HADHA,HMGB2,HSP90B1,HYOU1,KIF11,MANF,MKI67,NCAPG,PAFAH1B3,PDIA4,PDIA6,PFKP,PGK1,PML,PPIA,PRDX2,PSAP,RPS3A,RRM2,SERPINB1,SLC7A5,SMARCC1,SUB1,TXNDC5,TYMS,XRCC6	64 (2)
UCHL1		peptidase		0.013	1.03e-05	ANXA6,ATP5F1B,DPYSL2,EIF2B3,EIF3M,HSPA5,LDHB,PFKM,PSMB5,PSMC2,PSME1,RAD50,RBM26,RPL7,RPS6,SCP2,UBA7
YY1		transcription regulator		0.017	1.14e-05	ABCE1,API5,BTF3,CALR,CAPG,CBX3,EEF1B2,EIF4G2,FDPS,FEN1,HNRNPC,HSPA5,ICOSLG/LOC102723996,KIF11,KIF5B,LMAN1,LMNB1,LUC7L2,MAT2A,MATR3,MCM4,MCM5,MCM6,MCM7,MKI67,NCAPD2,PCNA,RAD21,RBBP4,RPL30,RRM1,SFPQ,SFXN1,SNRPN,SRSF1,SYNCRIP,UHRF1,USP14,VAV1,VIM,YWHAE	624 (12)
6-hydroxydopamine		chemical toxicant		0.018	2.26e-06	BAX,CALR,GPX1,HSP90AB1,HSPA1A/HSPA1B,HSPA4,HSPA5,HSPA8,HSPA9,HSPBP1,LONP1,MAPK1,MEF2D,NCAM1,P4HB,PDIA3,PPIB,PSMB2,PSMC4,VCP	87 (4)
HGF		growth factor		0.024	5.76e-05	AIFM1,AIMP2,ANP32A,ARPC5,ASNS,BAG2,CALM1 (includes others),CASP1,CDK1,CNBP,COPB1,CSE1L,CUL3,DDX21,DDX3X,DHPS,DKC1,FEN1,FLNA,HDGF,HK2,INPPL1,IRF8,ITGB1,ITPR1,KIF11,LDHA,MAPK14,MAT2A,MCM2,MCM5,MKI67,NAMPT,NOLC1,NOP2,NUMA1,PCNA,PGAM1,PGK1,PHB,PLAUR,PPP2R2A,PRKDC,RAC1,RAD50,RCC1,S100A9,SERPINB2,SLC9A3R1,SMC2,SNRNP70,STK10,TAGLN2,TRIP13,VIM,YWHAH,YWHAZ	747 (14)
ELAVL1	1.036	other		0.04	0.000106	ANXA11,ATP1B3,B2M,CALM1 (includes others),EIF4G1,ELAVL1,FLNA,GSS,HLA-A,HNRNPD,KHSRP,KIF11,MAT2A,NCAPG,NCL,PBK,PTMA,PTPRC,QARS1,RACK1,RPL13,RPN2,RPS14,RPS6,SLC25A11,SRSF7,STAT1,VIM,WARS1	104 (5)
NANOG		transcription regulator		0.041	0.0498	CDK6,FUS,GMFG,HNRNPH1,HSPA1A/HSPA1B,LGALS1,LYN,PDCD4,PRRC2C,SEC22B,SET,SMARCC1,SRRT,YWHAE
nitrofurantoin		chemical drug		0.055	2.54e-10	ACADM,ACADVL,ACOX1,ACTG1,ANXA2,ANXA5,APEX1,ASNS,ASS1,BAX,CAPN2,CAT,CES1,CTSB,EEF1A1,GSR,GSS,GSTP1,HSD17B4,HSPA5,ITGB1,PCNA,PRDX1,PRDX2,RPL13,RPL13A,RPL6,RPS8,RPS9,S100A11,SCP2,STMN1,TUBB,TXN,TYMS,YWHAZ
methylprednisolone		chemical drug		0.057	1.19e-15	ACSL1,ADK,AHCY,AK4,AKR7A2,ALAD,ANXA1,ANXA2,APEX1,ASNS,ASS1,ATIC,ATP1A1,ATP2A2,ATP5F1C,B2M,BTK,C1QBP,CCT6A,CD36,COMT,CTSC,CYC1,CYCS,DHRS9,DNPH1,EIF3B,FABP5,FARSA,FDFT1,FKBP4,GLUD1,GNAI2,GNL3,GRHPR,GSTK1,GSTP1,HMBS,HNMT,HSD17B10,HSP90B1,HSPA1A/HSPA1B,HSPH1,IDH1,IDH2,IGF2R,INPP5D,ITGA5,ITGB1,ITPR1,IVD,LYN,MAPK14,MTDH,NAA15,NAP1L1,NCL,NME1,NOLC1,NPM1,NSDHL,NUDT4,NUP58,PCNA,PDK1,PGAM1,PIK3AP1,PLAA,PLA…	727 (15)
Z-LLL-CHO		chemical - protease inhibitor		0.076	1.06e-16	AK2,AKR1B1,ARHGDIB,ATP1A1,BAX,BST2,CAT,CCT2,CEBPA,CFL1,CLIC1,CTSB,DIABLO,EIF5A,ELAVL1,FASN,FKBP4,GSTP1,HMGB2,HNRNPA2B1,HSP90AA1,HSP90B1,HSPA4,HSPA5,HSPA8,HSPA9,HSPB1,HSPD1,ITGB1,LMAN1,MAT2A,PAK2,PARP1,PDCD4,PEBP1,PFN1,PIN1,PPIA,PSMA3,PSMB3,PSMB7,PSMC1,PSMC4,PSMC6,PSMD1,PSMD12,PSMD13,PSMD2,PSMD3,PSMD6,PTPN6,RAC1,RANBP1,RANGAP1,RPLP0,RPLP2,RRM1,SOD1,STAT1,STMN1,SUB1,TOP1,TXN,UBE2N,UBE3A,VAMP8,WAS,Y…	678 (16)
SPZ1		transcription regulator		0.08	0.0479	MAPK1,MKI67,PCNA,VIM
ACLY	-1.137	enzyme		0.083	0.000207	ATP5F1B,ATP5F1D,COX4I1,FASN,IDH3A,NDUFA8,NDUFS3,SDHB
methamphetamine		chemical drug		0.083	0.00155	ACOX1,ALDH18A1,ATP5F1A,ATP5PB,ATP5PO,BAX,BID,CAST,CAT,LGALS1,NDUFA4,NDUFB10,PPP3CA,TXN,UQCRC2
salirasib		chemical drug		0.087	4.25e-05	AK4,ALDOC,HRAS,LDHA,LGALS1,NCL,P4HA1,PGAM1,PGK1,PGM1,PKM,SLC2A1,TPI1	401 (4)
desmopressin		biologic drug		0.089	1.4e-12	AHNAK,AKR1B1,ATP1A1,CAPG,EIF4B,ENO1,FLNA,GAPDH,HSPA1A/HSPA1B,HSPA8,HSPH1,LDHB,LMNA,PPIA,PSMD11,RBM14,RHOA,RPL23,RPS3,S100A11,SEC22B,SNX3,STX7,TUBB,VDAC1,YWHAB,YWHAH,YWHAQ,YWHAZ
TAZ		enzyme		0.095	0.0198	ALDOC,ANXA1,BASP1,CDC42,GBE1,HADHA,IDH1,LCP1,LDHA,PGM1,PKM,SLC2A1,TPI1
selenomethylselenocysteine		chemical - endogenous mammalian		0.102	5.34e-07	ATP1A1,ATP1B3,CES1,DRG1,PLAUR,PSMA7,PSME1,RPS11,RPS12,SOD1
gentamicin		chemical drug		0.103	1.49e-13	ACADM,ACSL3,AK1,ALAD,APEX1,ATIC,BAX,CALR,CAND1,CAPZA1,CBS/CBSL,CHORDC1,CPSF2,CTSB,DECR1,DNAJA2,EEF1A1,EIF3B,EIF3D,EPB41L2,EPS15L1,GNL3,HNRNPU,HSD17B4,HSP90AA1,HSP90B1,HSPA1A/HSPA1B,HSPA5,HSPB1,HYOU1,IDH1,LGALS1,MCM6,NAA15,NCL,NME1,NOP58,NPM1,NUDC,NUP58,PAFAH1B1,PDIA4,PFDN2,PHGDH,PNN,PRPS1,PSAT1,PSMB8,PTBP1,PTPN1,QDPR,RHOA,RUVBL1,SART3,SEC22B,SFPQ,SSB,TARS1,TFRC,TUBB,UBQLN1,VAT1,YBX3,YWHAH
RASSF5		other		0.113	0.000365	BZW1,DNAJA1,EEF2,LRRFIP1,PCMT1,PSMD1,RAB32,U2AF1/U2AF1L5
tosedostat		chemical drug		0.113	0.000609	ASNS,ASS1,CARS1,CBS/CBSL,MARS1,PSAT1,SARS1,WARS1
aldesleukin		biologic drug		0.113	0.0135	B2M,CALR,CANX,EIF5A,PDIA3,PSMB6,PSMB9,STAT1
hexachlorobenzene		chemical toxicant		0.113	0.035	AIFM1,ANXA1,ANXA2,ASNS,PSMB8,S100A11,TMSB10/TMSB4X,VIM
D-glucose		chemical - endogenous mammalian		0.114	1.56e-28	AARS1,ACAA2,ACADM,ACLY,ACO2,ACOX1,ACSL1,ACTN1,AKR1B1,ALDOA,ALDOC,ANXA1,ASNS,ASS1,ATP2A2,ATP2B1,BAX,C1QBP,CALR,CANX,CAP1,CAPZA1,CAPZA2,CARS1,CASP1,CAT,CD36,CDK1,CEBPA,CPT2,CTSB,CTSC,DECR1,DNAJA2,DNAJB11,EIF2A,EIF5A,ENO1,ERO1A,FABP5,FASN,FBP1,G6PD,GAPDH,GART,GFPT1,GPI,GPX1,GRK2,GRN,HDAC2,HK2,HMGB1,HNRNPF,HNRNPK,HPRT1,HSPA5,HSPB1,HSPD1,IDH1,ITGA5,ITGB1,ITPR1,LCP1,LDHA,LGALS1,MDH2,MIF,NAMPT,NUP98,OAT…	820 (21)
ERG		transcription regulator		0.117	0.00345	ACTN1,ADD1,ARHGAP17,ARHGAP4,ARHGEF2,ARHGEF6,COLGALT1,CYFIP1,DBN1,EPB41L3,FLNB,HMGB1,IKBKG,NDRG1,PCNP,PLAUR,PTPN6,RAB2A,RAB7A,RHOA,ROCK2,RPA1,RPL22,RPS11,VIM
puromycin aminonucleoside		chemical reagent		0.125	5.07e-08	ACTG1,ACTR3,ANXA1,ANXA2,ASNS,BAX,CAT,CD36,CDC42,ETFA,ETFB,GSTP1,HADH,HADHA,HSPA5,HSPD1,ITGB1,MCM3,PRDX3,PSMB8,RBM3,S100A11,TMSB10/TMSB4X,TUBB,VIM
oleoyl-estrone		chemical drug		0.128	0.00419	ACADVL,FASN,G6PD,PDK1,PRMT1,PSMC2
tributyltin		chemical reagent		0.132	2.17e-07	ACLY,ACOX1,ACSL1,ASS1,ATP5F1D,CA2,CEBPA,COX4I1,CYCS,DOCK8,ETFA,GGCT,HSP90AA1,IDH1,LDHA,NDUFS1,NDUFS2,PCNA,PDK1,ROCK2,SDHA,SDHB,SPN,STAT1,UQCRC1,UQCRC2	229 (7)
mir-133		microRNA		0.137	0.00192	AK2,ARHGDIA,CDC42,CORO1C,CTBP2,ELAVL1,GSTP1,LASP1,MSN,PITPNB,RHOA,TPM4
RB1		transcription regulator		0.15	4.42e-09	ACO2,ASF1B,ATP1A1,ATP5F1A,BAX,CAP1,CBX5,CDK1,CEBPA,CHCHD3,COX4I1,DCK,DEK,DLAT,DLST,DNM1L,DPP3,EIF2S1,EZR,FEN1,GMPS,GRPEL1,GSTO1,H1-5,HMGB2,HRAS,MAPK1,MCM2,MCM3,MCM4,MCM5,MCM6,MCM7,MCMBP,MDH1,MFAP1,MSN,NDUFA10,NDUFA4,NDUFA5,NDUFB10,NDUFS2,NIT1,NME1,OGT,OPA1,PARK7,PARP1,PCNA,PGD,PMPCB,PRKAR1A,RAB27A,RANBP1,RFC4,RRM1,RRM2,SAFB,SDHB,SMARCA5,SRPRA,TIMM50,TMPO,TOMM22,TYMS,UQCRC1,VDAC1,YWHAE	618 (13)
benzo(a)pyrene		chemical toxicant		0.15	0.000188	ACIN1,ANXA1,ARHGDIA,ARHGEF6,BAX,CELF2,COMT,DDB1,ESD,FASN,G6PD,GNAI2,GSTP1,HDAC2,HK2,HRAS,HSPA1A/HSPA1B,HSPA4L,HSPB1,ITPR1,LCP1,PCNA,PDCD6,PGD,PPCS,PPIF,RAE1,SLC1A4,TKT,TXNRD1	572 (7)
GSK-2606414		chemical reagent		0.152	9.44e-05	CLPP,HSPA5,P4HB,PDIA4
amphetamine		chemical drug		0.152	0.028	BAX,CCNK,CREB1,EIF4G2,EZR,GNB1,HSPA4,HSPA8,JPT1,STIP1,TLN1
ATF6		transcription regulator		0.153	6.8e-05	ACOX1,ATP2A2,CALR,CPT2,DNAJB11,FDPS,HSP90B1,HSPA5,LMAN1,MANF,PDIA4,PRDX2,RAN,SLC39A14	582 (7)
NF1		other		0.156	0.0154	CBS/CBSL,NCL,NPM1,RPL10A,RPL21,RPS19
ANGPT2		growth factor		0.158	1.1e-06	ARHGEF2,CALR,CAT,CCT7,COMT,DBNL,EEF1B2,EIF1,FEN1,FKBP4,HDAC2,HSP90AA1,HSPA1A/HSPA1B,HSPA4,HSPA5,HSPD1,KPNA2,LMNB2,LYN,MGST1,MIF,NME1,P4HB,PDCD4,PDIA3,PDIA6,POLD1,RAD21,RBM14,RFC4,RPS6,SOD1,ST13,TOP1,VIM	518 (11)
hexamethylene bisacetamide		chemical reagent		0.166	0.00077	DDX21,HSPA8,NOL6,NPM1,RACK1,RPL18,SNU13,SP1,TCP1,TFRC
tunicamycin		chemical - endogenous non-mammalian		0.174	2.97e-09	ACOX1,ASNS,ATP2A2,CAD,CALR,CANX,CD36,CLPP,CPT2,DNAJB11,EIF2A,EIF2S1,ERO1A,FASN,HDLBP,HSP90B1,HSPA5,HSPA9,LMAN1,LMAN2,LONP1,MANF,MTDH,NARS1,NDRG1,P3H1,P4HB,PCK2,PCNA,PDIA6,S100A4,SEC22B,SEC61A1,SLC2A1,SLC39A14,SRP68,SRPRA,SSR3,TBCB,USO1,WARS1	229 (9)
zinc		chemical drug		0.175	0.0498	AIFM1,BAX,BLMH,CA2,CAT,ENO1,KPNA2,NPM1,SERPINB2,TFRC
HRAS	-1.271	enzyme		0.179	2.14e-12	ACADM,ACLY,ACTG1,ANXA2,ANXA6,ARF1,ASNS,ATP2A2,ATP5F1B,ATP5PF,B2M,BAX,CALU,CAPG,CAPN2,CD81,CDK1,CNN2,COPB2,CSRP1,CTSB,CTSC,CTSZ,EIF3C,EIF3I,ERP29,FASN,FDFT1,FLNA,GNB1,GRN,GRWD1,HADHA,HADHB,HMGB1,HNRNPA2B1,HNRNPUL1,HRAS,HSP90AA1,HSPA8,HSPB1,ITGA5,ITGB1,KHDRBS1,LASP1,LMNB1,MAPK1,MTHFD1L,MYL12A,NLN,NOP58,NPM1,NSFL1C,NUCKS1,OXCT1,P4HB,PABPC4,PAFAH1B3,PCNA,PDCD4,PFN1,PIN1,PLAUR,PML,PPP6R3,PRDX2,PRDX6,P…	777 (20)
miR-155-5p (miRNAs w/seed UAAUGCU)		mature microRNA		0.181	1.37e-05	ANKFY1,ATG3,ATP6V1C1,CASP1,CBFB,CDK5RAP3,DNAJB1,INPP5D,MATR3,MSH2,NARS1,PICALM,PPP5C,RAB34,RAB5C,RAB6A,RAC1,RHOA,SATB1,SCAMP1,SDCBP,SMARCA4,TBCA,TRIP13,TXNRD1,VAMP3,WDFY1
azetidyl-2-carboxylic acid		chemical reagent		0.182	3.47e-06	ASNS,ATP2A2,HSP90B1,HSPA1A/HSPA1B,HSPA5,HSPA8,HSPA9
acetaminophen		chemical drug		0.184	0.00263	ACADM,ACTG1,AK4,APEX1,CAST,CAT,CES1,GLUD1,GPX1,GSR,GSTP1,HSD17B4,HSPA5,HSPD1,ITGB1,PCNA,PLAUR,PRDX1,PTPN1,SCP2,TUBB,TXN,YWHAZ	760 (17)
SLC27A2		transporter		0.186	0.00185	ACAA2,ACADM,ACOX1,ACSL1,CD36,CPT2,DECR1,HADHA,HADHB
OGT	-1.244	enzyme		0.188	2.71e-07	ACADM,ACLY,ACO2,ATP2A2,BAX,COX6C,DLST,ETFB,FASN,NDUFA5,NDUFA8,NDUFS1,PSMB7,PSMC1,PSMC4,PSMC6,PSMD3,PSMD6,PSME3,SP1,SUCLG1,VIM	740 (18)
CDK4/6		group		0.192	2.54e-14	AHNAK,ARHGEF2,BCLAF1,C11orf58,CALU,CDK6,DYNC1LI1,EEF1B2,EIF5,ENO1,FAM120A,FLNA,G3BP1,HSPB1,JPT1,LASP1,NOP2,NOP58,RPL13,RPS6,TALDO1,TPI1,TUBA1B,TUBA1C,TUBB,TUFM,YLPM1
BTG2		transcription regulator		0.199	0.023	CAT,DIAPH1,NCAM1,SOD1,SP1
ciprofloxacin		chemical drug		0.2	7.91e-13	ACO2,ACTN1,ATP5F1A,ATP5F1C,ATP6V1A,ATP6V1B2,ATP6V1C1,ATP6V1E1,ATP6V1H,CPNE1,DNAJC13,GLUD1,GRN,HLA-A,HSPA9,HSPD1,LONP1,MAPK1,MTHFD1L,PSAP,RPL10A,RPL12,RPL7A,RPS18,RUFY1,RUVBL1,SHMT2,SRPRA,TMPO,TUFM,VDAC1,VIM
LONP1	-1.105	peptidase		0.206	1.55e-24	ACAT1,ANXA2,ASNS,ATP5F1A,ATP5F1D,ATP5PF,C1QBP,CALU,CHCHD3,CLPX,DLD,ETFB,GARS1,GLUD1,HNRNPA2B1,HSPA9,HSPB1,HSPD1,HSPE1,IDH3A,IMMT,MARS1,MDH2,MTHFD2,OXCT1,P4HB,PDIA3,PFN1,PGAM1,S100A11,SARS1,SOD1,SSBP1,TPM3,TRAP1,TUFM,VDAC1,VDAC2
HTT		transcription regulator		0.21	1.43e-16	ACADM,ACAT2,ALDOA,ALDOC,ATL2,ATP1A1,ATP2A2,ATP5F1A,ATP5F1B,ATP5PO,B2M,BASP1,BCAP31,BID,CANX,CASP1,CAST,CBR1,CBX1,CBX5,CEBPA,COX4I1,CPSF2,CREB1,CYC1,CYCS,DBNL,DLST,DNAJA2,DNAJB1,EEF1A1,EEF2,EPB41L3,FASN,FDFT1,FDPS,FKBP4,GAPDH,GLO1,GPI,GRK2,GSR,GSS,HMGB2,HRAS,HSP90AB1,HSPA5,HSPA8,HSPA9,HSPD1,HSPE1,HUWE1,ITGB1,ITPR1,LDHA,LDHB,MDH2,NAA15,NDUFA5,NDUFS3,NSF,PABPC4,PCNA,PDK1,PFKM,PFN1,PLAUR,PLOD3,POLR2A…	756 (18)
2-bromoethylamine		chemical reagent		0.213	0.00471	ANXA1,ANXA2,MCM3,RBM3,S100A11,STING1,TMSB10/TMSB4X,TUBB,VIM
Ren2		peptidase		0.218	0.0235	CYCS,GNAI2,NCF4,RAC1
ARNT2		transcription regulator		0.218	0.0374	AKR1B1,ARID1A,BAG6,CBFB,CELF2,EIF5A,FKBP3,HLA-A,LCP1,LRRFIP1,MCM7,MTPN,NACA,NAP1L4,NUDC,PFN1,PGK1,SLC2A1,SNX5,SRSF1,UBA1
TNFSF10		cytokine		0.218	0.0396	BAX,BID,CSE1L,CTSB,DIABLO,DPYD,HLA-A,PCNA,PSME2,SERPINH1,STAT1,TFRC
IND S1		chemical - kinase inhibitor		0.229	5.46e-20	ATP5F1B,ATP5F1D,C1QBP,CFL1,COPS8,ENO1,ETFA,FH,GLOD4,HSPA1A/HSPA1B,PDIA3,PGAM1,PGK1,PRDX1,PRDX2,PSMA1,STIP1,TUBB,VDAC2
ETV6-RUNX1		fusion gene/product		0.244	0.0133	ARHGAP4,BID,CAPZA2,CARM1,CFL1,CLIC1,CORO1A,CSK,EIF4A1,FABP5,FTSJ3,IRF8,ITGB1,ITGB2,LAT2,LGALS1,LYN,METAP2,NAA10,PML,PSMB9,PSMD9,PTPRC,RAC2,RPS6,RPS6KA1,S100A4,SAMHD1,STAT1,STMN1,VAV1,WAS
ADORA2A		G-protein coupled receptor		0.253	3.4e-07	ALDOC,ATP2A2,ATP2B1,ATP6V1B2,CCT5,CD81,EEF2,EIF2S2,EIF5A,FBL,G3BP2,GAPDH,GDI1,GPI,HNRNPK,KIF5B,NAPA,P4HB,PGAM1,PPP1CA,PPP2CA,PPP2R1A,PRKAR1A,RAB6A,SSRP1,TIMM44,USP5
E2F3		transcription regulator		0.258	0.000813	CDK1,CTNND1,DEK,H1-2,HMGB2,HSPD1,MCM2,MCM3,MCM4,MCM5,MCM6,MCM7,NUCKS1,PCNA,PDS5A,PIN1,PTMA,RRM1,RRM2,S100A8,SERPINH1,TK1,TM9SF2,TMPO	608 (12)
glucosamine		chemical - endogenous mammalian		0.272	0.000229	ACADM,ASS1,ATP2A2,CEBPA,FASN,HSP90B1,HSPA4,MDH2,OGT,PSME3,SLC25A11,SLC25A5,UQCRC2	791 (20)
KITLG		growth factor		0.277	3.45e-06	ATP6V1B2,B2M,BZW2,CA2,CASP1,CEBPA,CIAPIN1,CLIC1,DHCR24,EEF1A1,ETF1,FABP5,HNRNPF,IK,KPNA2,KPNB1,NPM1,PDCD4,PGLS,PKM,PSMB5,PTGES3,RCC2,RPL7,RPLP0,RPS6,RPS7,SEC22B,SF3A1,SHC1,SLC25A12,SNAP23,SYK,TPT1,TXNL1,UPF1,WDR1,ZNF207	593 (7)
IRF2		transcription regulator		0.277	0.00217	ARCN1,B2M,CASP1,CES1,CLIC1,HK2,IDH1,IRF8,MYH9,NAMPT,PSMB8,PSMB9,PSME1,PSME2,RRBP1,SETD3,SUPT16H,TXNRD1
CREB3		transcription regulator		0.277	0.00546	ANXA1,CANX,COPB1,FKBP4,HSPA5
UBD		other		0.277	0.019	ACOX1,ACSL1,EEF1A1,PSMB9
IDO1		enzyme		0.277	0.0479	SLC1A4,SLC1A5,SLC3A2,SLC7A5
fenamic acid		chemical reagent		0.282	0.00582	ANXA1,ANXA2,ASNS,MCM3,PSMB8,RBM3,S100A11,STING1,TMSB10/TMSB4X,TUBB,VIM
ACOX1	100	enzyme		0.3	0.00374	ACADM,ACADVL,ACOX1,ACSL1,ANXA2,CAT,CBR1,CD36,CPOX,CSTB,FASN,GSTP1,HSPA5,LONP1,OAT,RBM3,RPL12,RPS24,TAGLN2	752 (11)
NRIP1		transcription regulator		0.302	0.00283	ACAA2,ACO2,CDK1,FASN,HADHB,IDH3A,LDHB,PYGL,SDHB,SLC25A19,TK1	164 (7)
lomustine		chemical drug		0.302	0.00365	ANXA1,ANXA2,ASNS,MCM3,PSMB8,RBM3,S100A11,STING1,TMSB10/TMSB4X,TUBB,VIM
BCL6		transcription regulator		0.306	0.00535	ACAA2,ACADVL,ACAT2,ACOX1,ANXA6,BAX,CDKN2AIP,DECR1,DNAJB11,DPYSL2,EPB41L2,HADHA,HADHB,IRF8,LDHB,LMNA,MSH2,PDCD4,PFDN4,PFKM,RAD50,RBM26,SCP2,SMC3,STAT1,SYK,UBA7	658 (10)
panobinostat		chemical drug		0.308	0.00207	CDC42,CDK1,CDK6,FLNA,PPP1R7,RAC1,RHOA,SLC9A3R1,VIM,YWHAZ	22 (2)
APP		other		0.311	6.59e-22	ACO2,ACTG1,AIFM1,AK1,ALDOA,ALDOC,ANXA5,ANXA6,ATG3,ATP5F1A,ATP5F1B,ATP5F1C,ATP5F1D,ATP5PD,ATP5PF,ATP6V1A,ATP6V1E1,BASP1,BAX,BSG,C1QBP,CALR,CAMK2D,CANX,CAP1,CAPN1,CAST,CAT,CDC37,CDC42,CDK1,CDK6,CFL1,CLIC1,CLTA,CLTC,COX4I1,CS,CTSB,CUL3,CYCS,CYFIP1,DBN1,DNM1L,DPYSL2,ECH1,EEF1G,ENO1,ENSA,FBL,FKBP1A,FLNA,GALK1,GAPDH,GDI2,GNB1,GOT2,GPI,GRB2,GSTP1,H2AZ2,HARS1,HMGB1,HNRNPA1,HSP90AA1,HSP90AB1,HSPA1A/HSPA1B…	732 (17)
tetraethylammonium		chemical drug		0.312	7.91e-23	ARHGDIA,ATP5PD,BAG2,CBX3,ECH1,EFHD2,GSTO1,HADHA,HNRNPC,HSPA8,HSPA9,HSPB1,LYPLA1,PAFAH1B3,PARK7,PDIA3,PFDN6,PRDX3,PSMA6,RANBP1,RHOA,RPLP0,SARS1,SRI,TBCB,TCP1,TPI1
GH1		growth factor		0.316	0.000273	CEBPA,CREB1,DECR1,FASN,MGST1,PRDX1,PTMA,RAD23A,RAD23B,RHOA,RPL6,SATB1,SHMT2,SMARCA4,SOD1,TKT,UBA7,VIM,XRCC6
COL6A1		other		0.316	0.0016	AK1,ALDOA,FASN,IDH1,TPI1
TFAM		transcription regulator		0.333	2.23e-06	ACADM,ACOX1,CPT2,ECH1,ECHS1,FABP5,PFKP,PGAM1,PGK1	482 (7)
HBA1/HBA2		transporter		0.333	0.0022	ATP5F1C,ATP5PO,CYC1,NDUFA4,NDUFA5,NDUFS3,SDHA,UQCRC1,UQCRC2
Hbb-b1		transporter		0.333	0.0459	ATP5F1C,ATP5PO,CEBPA,CYC1,NDUFA4,NDUFA5,NDUFS3,SDHA,TFRC,UQCRC1,UQCRC2
uranyl nitrate		chemical toxicant		0.334	6.97e-20	AIMP1,ATP5F1B,CANX,CRYZ,CSRP1,CYCS,EEF2,ESD,FBP1,FKBP3,GLRX3,GLUD1,GPI,HNRNPA2B1,HSD17B4,HSPA8,HSPD1,NDRG1,PDHA1,PEBP1,PRDX1,PRDX2,RAB5C,RACK1,RIDA,RPL10A,RPL19,RPL23,RPL7,RPL9,RPS16,RPS24,RPS26,RPS8,SCP2,SOD1,TAGLN2,TPT1,TUBA1C,YWHAZ
IRF4		transcription regulator		0.335	9.82e-08	B2M,CANX,CDK1,CDK6,CLTA,DOCK8,EZR,GRB2,HSPA8,INPP5D,IRF2BP2,ITGB1,MANF,MAPRE1,PCNA,PDCD6,PLAUR,PPIB,PSMA1,PTMA,RAB7A,RAC1,RHOA,RPL6,RPS3A,SH3KBP1,SLC2A1,SMARCA4,STAT1,SUB1,TK1,TMSB10/TMSB4X,YBX1,YWHAH	491 (7)
MAPK7		kinase		0.336	0.0321	ACLY,ALDOC,DHCR24,FASN,FDPS,MEF2D,NSDHL,RDH11,SERPINB2,VIM
HIF1A		transcription regulator		0.34	5.39e-06	ABCF2,ALDOA,ALDOC,ARPC2,ASNS,ATP2A2,ATP5PF,BAX,BID,CARS1,CD36,CORO1A,CTPS1,EIF4G1,EIF5A,ENO1,ERO1A,GAPDH,GBE1,GPI,H1-2,H2AC6,HK2,HSPA4,HSPA5,HSPB1,HUWE1,ITGA5,ITGB2,ITPR1,LDHA,LGALS1,MANF,MIF,NAE1,NDRG1,NPM1,NUCKS1,NUDCD2,P4HA1,PDHA1,PDK1,PELP1,PFKL,PGK1,PKM,PLAUR,PPIA,SLC2A1,SP1,SSBP1,TFRC,TPI1,TXN,VASP,VIM	731 (16)
raloxifene		chemical drug		0.342	0.00116	AIMP1,CNBP,DBN1,ECH1,FLNB,GNS,HSPA1A/HSPA1B,IDH2,ITGB1,MAPK14,MIF,MKI67,NDRG1,PCNA,PRPS1,RAB2A,RAC1,RFC4,RHOA,ROCK2,SOD1,TFRC,TUBA4A
CETP		enzyme		0.351	0.0162	HSPA5,P4HB,PDIA3,PDIA4,PLIN3
SKP2		other		0.362	0.00643	PCNA,PHB2,PTMA,RHOA,S100A4,SLC2A1,VIM	606 (11)
triamterene		chemical drug		0.365	0.00412	ANXA1,ANXA2,ASNS,MCM3,PSMB8,RBM3,S100A11,STING1,TMSB10/TMSB4X,TUBB,VIM
PD98059		chemical - kinase inhibitor		0.374	0.00028	ACAT2,ACOT7,ACTR3,ALDOA,ANXA1,AP2B1,BAX,CA2,CD36,CEBPA,CREB1,CTSB,CYCS,EEF1A1,EIF5,ENO1,FASN,GFPT1,GPI,GRN,GTF2I,HADHB,HMGB3,HNRNPA2B1,HNRNPAB,HNRNPF,HNRNPK,HSPA5,HYOU1,IGF2BP2,ITGB1,ITGB2,LDHA,MAPK1,MAT2A,MIF,MKI67,NOP56,PABPC1,PCNA,PLAUR,PLEC,PNP,RAN,RPS2,RPS6,RRM2,RTCB,S100A4,S100A8,SERPINB2,SLC2A1,SLC3A2,SOD1,TCOF1,TOMM40,TUBA4A,TXN,TYMP,UQCRC2,VIM	761 (20)
MXI1		transcription regulator		0.378	6.32e-05	APEX1,IARS1,IMPDH2,LARS1,MKI67,MTHFD2,SLC1A4
RAB1B	1.329	other		0.378	0.00643	COPG1,GORASP2,NAPA,RAB32,SEC22B,SEC31A,USO1
TXNRD1	-1.054	enzyme		0.378	0.00803	BAX,CBR1,CD36,IKBKG,PGD,SLC2A1,TKT,UGP2
GSR	1.078	enzyme		0.378	0.00888	CBR1,CD36,IKBKG,PGD,SLC2A1,TKT,UGP2
CLUH	-1.119	translation regulator		0.381	7.78e-05	AIMP2,DDX39B,DIABLO,FH,GFM1,HLA-A,IVD,OAT,OPA1,PCK2,STAT1,TRNT1,TSFM
CCND1		transcription regulator		0.391	1.17e-06	AHNAK,ARHGEF2,BCLAF1,C11orf58,CALU,CDK6,CLPB,CPNE3,DHCR24,DYNC1LI1,EEF1B2,EIF5,ELAVL1,ENO1,FAM120A,FLNA,G3BP1,HSPA1A/HSPA1B,HSPA8,HSPB1,JPT1,KIF11,LASP1,MCM4,MCM7,NOP2,NOP58,PCNA,PDCD4,PPCS,PTPRC,RPL13,RPS6,RRM2,SATB1,SRGAP2,TALDO1,TPI1,TRIP13,TUBA1B,TUBA1C,TUBB,TUFM,TYMP,TYMS,UHRF1,YLPM1	697 (16)
BCR-ABL1		fusion gene/product		0.401	0.018	CD36,CEBPA,GYS1,HK2,LDHA,PCBP2,PFKP,PGK1,PKM,PRKCD,SLC1A5,SLC2A1
phenylbutazone		chemical drug		0.402	0.00189	ANXA1,ANXA2,ASNS,MCM3,PSMB8,RBM3,S100A11,STING1,TMSB10/TMSB4X,TUBB,VIM
methoxychlor		chemical toxicant		0.404	0.00112	BAX,G6PD,HSP90AB1,HSP90B1	295 (5)
FGFR1		kinase		0.407	0.00162	BAX,EEF1A1,EIF1AX,EIF2A,EIF3C,EIF4G1,EIF5A,EIF5B,HK2,HSP90B1,HSPA5,ITPR1,PDCD4,PLAUR,RPS6,VIM	560 (7)
MEL S3		chemical - kinase inhibitor		0.408	4.62e-24	ATP5F1B,ATP5F1D,C1QBP,CALU,COPS8,ENO1,ERP29,ETFA,FH,GLOD4,GLUD1,HNRNPL,HSPA1A/HSPA1B,KHSRP,PCK2,PGAM1,PGK1,PRDX2,PSMA1,RTCB,STIP1,TUBB,VDAC2,VIM
PPARD		ligand-dependent nuclear receptor		0.409	0.0371	ACAA2,ACADVL,ACOX1,ACY1,ALDH9A1,ASS1,CD36,CDK1,CPT2,ECH1,ENO1,FASN,FBP1,GOT2,LDHA,LDHB,MAPK1,NDUFB10,OXCT1,PCNA,PDK1,PKM,SORD,STAT1,YWHAE
1-methyl-4-phenylpyridinium		chemical toxicant		0.415	0.00419	BAG6,BAX,HSPD1,PIN1,SOD1,TFRC
NS-398		chemical reagent		0.419	0.00118	BAX,CAPN2,CCNK,DNM2,PCNA,PDCD4,PRDX1,PSMB5,PSMB8,PSMB9,S100A8,S100A9,SERPINB2,TFRC,XRCC5,XRCC6
RAF1		kinase		0.43	0.00321	ACAT2,ACOT7,ANXA1,AP2B1,CA2,GRN,HMGB3,HNRNPA2B1,HNRNPAB,HSPB1,ITGB1,LDHA,MKI67,NOP56,PLAUR,PLEC,PNP,RAC1,RAN,RPS2,RRM2,RTCB,SERPINB2,TCOF1,TOMM40,TUBA4A	580 (7)
SREBF1		transcription regulator		0.434	8.59e-06	AARS1,ACLY,ACSL1,ACSL4,AK4,ALDOA,ALDOC,BAX,CAPZB,CEBPA,CSRP1,CYCS,DARS1,FABP5,FASN,FDFT1,FDPS,G6PD,GLB1,GRSF1,GSR,HK2,HSPA1A/HSPA1B,HSPA5,IDH1,IMMT,NSDHL,OAT,PCK2,PDK1,PPAT,PPCS,RDH11,RPLP0,RPS24,RPS27,SUCLG1	661 (16)
oxaliplatin		chemical drug		0.44	0.0284	AIFM1,ANXA2,BAX,BID,RPS6,STAT1,TMSB10/TMSB4X,UGGT1,VIM
IREB2		translation regulator		0.445	9.05e-06	ACO2,CYCS,HK2,LDHA,LDHB,NDUFS1,SDHB,SLC2A1,TFRC
methotrexate		chemical drug		0.447	0.000204	ACAA2,ACADM,ACADVL,ACOX1,ACSL4,ACTG1,AK4,ALDOA,ANXA4,APEX1,ASS1,CES1,CYCS,DLAT,ECH1,ECHS1,FASN,FKBP3,GAPDH,GPI,GSR,HADHA,HADHB,HSD17B4,MAPK14,OSTF1,PPIA,PRDX1,RAC1,S100A11,SOD1,TYMS	699 (14)
CBR-470-1		chemical - kinase inhibitor		0.447	0.000252	G6PD,GSR,PRDX1,TXN,TXNRD1	109 (2)
E2F6		transcription regulator		0.447	0.000726	CBX5,DHPS,MCM2,MCM3,MCM5,MFAP1,PRKAR1A,RBBP4,RFC4,RRM2,SMC1A,SRSF1	432 (7)
EHHADH		enzyme		0.447	0.00226	ACOX1,ACSL1,CD36,FASN,SCP2	413 (6)
bee venom		chemical - endogenous non-mammalian		0.447	0.00556	DDX27,DDX6,DNAJB1,EHD1,GEMIN4,HSPA4L,HSPB1,IPO5,ITGA5,MKI67,MSN,MYH9,SERPINB2,YBX3
5-hydroxytryptamine		chemical - endogenous mammalian		0.447	0.0113	ARHGEF1,CFL1,COPE,GNAI2,GNB2,MYL6,PFN1,PLIN3,PPP1CA,RPS6KA1,SERPINB2,STX4,TUBA4A,TUBB,VAMP3
KIF3A		enzyme		0.447	0.0134	ACAT1,ACAT2,ACLY,FDPS,NSDHL
HSD17B4	-1.12	enzyme		0.447	0.023	ACOX1,ACSL1,CD36,FASN,SCP2
rifampin		chemical drug		0.447	0.0412	ATP2B1,CARS1,CD36,CES1,CFL1,EIF5,ELAVL1,GSTP1,HMGB3,PCK2,PFAS,PLEC,SEPTIN7,SERPINB1,TWF2,XRCC5
SH3TC2		other		0.447	0.0412	ACLY,ACSL1,DHCR24,FDPS,NSDHL
OSM		cytokine		0.45	0.000774	ACSL3,ADH5,ANXA1,ANXA2,ARHGEF2,ASNS,B2M,BLMH,CAT,CBX3,CEBPA,CLPP,CLPX,DCTN1,DDX27,DHCR24,DNM1L,ETFB,FASN,GART,GFPT1,GNS,GRHPR,HK2,HLA-A,HSPA5,KIF5B,LRRFIP1,MAPK14,MCM7,NAMPT,NOMO1 (includes others),PAK2,PCNA,PDAP1,PDCD4,PGK1,PRDX2,PREP,PSMB8,PSMB9,PYGL,RAD23A,RALY,S100A8,S100A9,SEPTIN9,SERPINB1,SERPINB8,SON,SORD,STAT1,TSTA3,TUBGCP2,TYMP,USP9X,VIM,ZC3HAV1	787 (15)
sulindac sulfide		chemical drug		0.451	0.000771	ARPC1B,ESD,GARS1,LDHA,MTHFD2,NUTF2,PGAM1,PPP2R1A,PPP2R2A,RANBP1,TUBA4A,XRCC6,YWHAE	634 (7)
PTP4A1		phosphatase		0.459	9.18e-29	AARS1,ACLY,ACTN1,ACTN4,ACTR2,ACTR3,AHCY,ALDOA,ANXA5,ARHGDIA,BAX,CLTC,DDX5,DNAJB1,EEF1A1,EEF2,EIF6,ELAVL1,FASN,FKBP1A,FLNA,GDI2,GMPS,GSTP1,HNRNPA3,HNRNPF,HNRNPH1,HRAS,HSPA1A/HSPA1B,IMPDH2,NME1,NOP56,PCNA,PKM,PPA1,PPP1R12A,PPP2CA,PRDX1,PRDX2,RAN,ROCK2,RUVBL1,RUVBL2,SDHA,SRSF3,STMN1,TAGLN2,TKT,TUBA1C,UBA1,VIM
ESRRG		ligand-dependent nuclear receptor		0.463	4.65e-13	ACADM,ACO2,ALDOC,ATP5F1B,CS,CYCS,DLAT,DLD,DLST,ENO1,FH,GAPDH,HADH,HK2,IDH2,IDH3A,LDHA,MDH1,MDH2,PDHA1,PDHB,PKM,SDHB,SUCLG1,SUCLG2,TPI1	576 (7)
SIRT3		enzyme		0.463	0.0114	ACADM,BAX,CAT,CYCS,PDK1,PFKM,SLC2A1,TFRC,VIM
PLG		peptidase		0.47	0.0131	BAX,CNN2,MIF,RAB7A,RAC1,RAC2,RALA,RHOA,SYK,VAV1,VDAC1
thapsigargin		chemical toxicant		0.48	0.00783	ACADM,ASNS,ATP2A2,BAX,CALR,CSK,EIF1,EIF2A,HSP90B1,HSPA1A/HSPA1B,HSPA5,HSPA9,ITGB2,KPNA1,LMAN1,LMAN2,LONP1,PCK2,PCNA,PPP2CA,PTPN6,SRI,VCL	205 (8)
indomethacin		chemical drug		0.489	0.00114	ACOX1,ACSL1,ANXA1,ANXA2,ASNS,BAX,BSG,CAPN2,DNM1L,FASN,MANF,MCM3,OPA1,P4HB,PCNA,PLAUR,PSMB5,PSMB8,PSMB9,RBM3,RPS28,S100A11,S100A8,SLC7A5,TMSB10/TMSB4X,TUBB,VIM,XRCC5,XRCC6,YWHAE	873 (20)
PTTG1		transcription regulator		0.508	0.0273	APEX1,FEN1,MIF,POLD1,RAD50,RBM4,SMC1A,VIM,XRCC6,XRN2
lenalidomide		chemical drug		0.536	0.00107	ACTG1,AGPS,BID,CAPN1,CASP1,CEBPA,CTSG,DFFA,DLD,EIF3M,ENO1,FLNA,GLUD1,HSPA5,ITPR1,MTAP,PCBP2,PDK1,PGM2,PNP,PPIF,PPP2R1B,PTPRC,RRM1,SEPTIN2,SNRPN,TMEM33,USP9X,VIM,YWHAZ	760 (16)
BCYRN1		other		0.547	0.00307	CBR1,CIAO2B,HGH1,RPL15,RPL18A,S100A11,SBDS
NR4A1		ligand-dependent nuclear receptor		0.552	8.78e-11	ACLY,ACO2,ACSL4,ALDOA,ATP5F1A,ATP5F1B,ATP5PF,CD36,CEBPA,CTNND1,DFFA,DLAT,DLD,DLST,ENO1,FASN,FBP1,G6PD,GBE1,GPI,GYS1,HK2,IDH2,IDH3A,ITGB1,MARCKSL1,MAT2A,MDH1,MDH2,NDUFA10,NDUFS1,PCK2,PCNA,PDHA1,PDHB,PDIA3,PDK1,PEBP1,PFKL,PFKM,PGK1,PGM1,PPA1,PRPS1,PRPS2,RPS6KA1,SUCLG1,SUCLG2,TAGLN2,TALDO1,UGP2	679 (16)
CREB3L2		transcription regulator		0.555	0.00109	COPB1,HSPA5,SEC23B,SEC24C,USO1
miR-203a-3p (and other miRNAs w/seed UGAAAUG)		mature microRNA		0.555	0.036	ABCE1,CDK6,CREB1,KIF5B,PARK7
IL2		cytokine		0.565	2.57e-06	ANXA1,ARHGAP1,ARHGDIA,ARHGEF2,ARHGEF6,BAX,BCCIP,CAPG,CASP1,CDK6,CEBPA,CREB1,CTPS1,CTSC,CYCS,DARS2,DDX21,DHODH,DKC1,DLST,EXOSC9,GAPDH,GARS1,GART,GNL3,GRN,H1-2,HK2,HSP90B1,HSPA1A/HSPA1B,HSPA5,HSPD1,ITGB1,MKI67,NDRG1,NME1,NOP2,PCNA,PDCD4,PDIA3,PHB,PHB2,PNP,POLR1C,PPAT,PPP5C,PPP6C,PSMB1,PTPN6,PTPN7,PTPRC,PUS1,RPL21,RPS6,RUFY1,S100A4,S100A8,SATB1,SCP2,SERPINB9,SLC3A2,SNAP23,STAM,STIP1,TFRC,TIAL1,TPI1,…	761 (15)
bicalutamide		chemical drug		0.57	0.0475	CEBPA,EZR,NPEPPS,PSMD5,SHC1,SORD,VIM
NRG1		growth factor		0.571	0.00127	ACAT1,ACTN1,ARHGEF2,CAPN1,CHCHD3,EEF1A1,ETFB,FABP5,FLNA,G3BP1,GLS,GPI,HK2,HNRNPK,IMMT,ITGB2,NDRG1,NDUFS1,NUP214,PAFAH1B1,PDCD4,PHGDH,PLAUR,SART3,SDHA,SLC2A1,SP1,STMN1,TK1,VCL,VIM,XRCC6	741 (20)
1,4-bis[2-(3,5-dichloropyridyloxy)]benzene		chemical toxicant		0.571	0.0277	ACADM,CDK1,CDK6,CKAP4,CORO7/CORO7-PAM16,FASN,GSTP1,IGF2R,MCM5,MCM6,MCM7,PPP6R3,PSMB7,TUBA4A
palmitic acid		chemical - endogenous mammalian		0.573	0.0257	ACADM,ACLY,ACSL1,ALDOA,BAX,CD36,CS,CTSB,EEF1A1,FASN,FDPS,G6PD,GAPDH,HK2,HSPA5,IDE,IDH2,NCF4,NDUFA5,PFKM,PTPN1,SLC25A1,SP1,STING1
PKM	-1.006	kinase		0.576	1.33e-11	ACLY,ACOX1,ALDOA,CD36,ENO1,FASN,FBP1,FH,GAPDH,GSR,HK2,ITGB1,LDHA,PCK2,PDHA1,PDHB,PDK1,PGLS,PKM,PRPS1,SDHB,SLC2A1,TALDO1,UQCRC2	651 (18)
PNN	-1.004	other		0.577	0.015	BSG,DFFA,RHOA,SRSF1
MDM4		transcription regulator		0.585	0.00546	BAX,P4HB,RAC2,SSBP1,VIM	569 (12)
IND S7		chemical - kinase inhibitor		0.6	9.57e-27	ATP5F1B,ATP5F1D,C1QBP,CALU,COPS8,ENO1,ERP29,ETFA,FH,GLOD4,GLUD1,HNRNPL,HSPA1A/HSPA1B,KHSRP,PCK2,PDIA3,PGAM1,PGK1,PRDX2,PSMA1,RTCB,STIP1,TUBB,VDAC2,VIM
edaravone		chemical drug		0.632	3.1e-07	ACLY,CAT,ETFA,ETFB,FASN,GSR,HSPA5,PRDX2,PRDX3,SDHA
let-7a-5p (and other miRNAs w/seed GAGGUAG)		mature microRNA		0.634	5.07e-05	ACP1,BSG,CAPG,CARHSP1,CASP1,CDK6,COMMD9,CSDE1,EIF3J,EIF4G2,GYS1,HYOU1,IGF2BP2,IPO4,MTPN,P3H1,PLEC,PPP1R7,RHOG,S100A4,SLC1A4,SLC25A1,SMC1A,SNAP23,SPCS3,TYMS,UHRF1,VIM
hydroxyurea		chemical drug		0.651	0.031	BAX,GPX1,MCM2,MCM5,RRM2,SAR1A,STAT1,TK1,UHRF1
ING1		transcription regulator		0.655	0.00758	ADNP,BAX,DEK,HSPA1A/HSPA1B,PPP2R1B,RPS14,TPT1
miR-205-5p (and other miRNAs w/seed CCUUCAU)		mature microRNA		0.655	0.0287	ATP1A1,HRAS,INPPL1,PARK7
DDX5	-1.196	enzyme		0.688	2.05e-08	ATP5F1C,ATP5ME,ATP5MG,ATP5PB,ATP5PD,ATP5PF,BAX,COX6C,CYCS,FH,IDH3A,MDH1,NDUFA4,NDUFA5,S100A4,SDHB,UQCRB,UQCRC1,UQCRH
SLC13A1		transporter		0.688	8.9e-06	ACLY,ACTG1,BYSL,CLPX,COPB2,EEF1G,EFTUD2,GFM1,HK2,HNMT,HSPA5,HSPA8,HSPB1,RPL8,RPN1,SRPRA,ST13,TUBA1C,YARS1
dithiothreitol		chemical reagent		0.692	0.0469	ATP2A2,HSP90B1,HSPA5,LMAN1,UBE3A
quercetin		chemical drug		0.701	0.017	ACAA2,ACOX1,BAX,CAPN1,COMT,ECH1,FASN,FBL,GNAI3,HSPA5,MKI67,PIN1,PLAUR,POR,PRDX3,PRDX5,SOD1
ITCH		enzyme		0.707	0.000971	CSE1L,MAVS,MCM6,PHGDH,RRM2,SLC1A5,SLC7A5,TFRC	151 (3)
CCAR2	-1.081	peptidase		0.707	0.00265	CAMK2D,CDK6,CREB1,MEF2D,PCNA,RAD50,SLC2A1,VDAC1
SCAP		other		0.709	0.00145	ACAA2,ACLY,ACSL1,ACSL4,ALDOC,ASNS,FABP5,FASN,FDFT1,FDPS,MTHFD2,NSDHL,PDK1,RDH11	399 (8)
Lh		complex		0.711	1.93e-06	ACTN1,ACTR2,ARHGAP1,ATP2A2,ATP2B1,CAPZA1,CREB1,CTNND1,EZR,GNAS,GNB1,HK2,ITPR1,MAPK14,NPC2,PGK1,PHB,PLIN3,PPP2R1A,PRKAR1A,PRKAR2A,PSMD1,PSMD3,PTPN1,RAB14,RAB27A,RAB2A,RAB5C,RANGAP1,SMARCA4,SNAP23,STAT1,STIP1,STK24,TK1,TLN1,VCL,YBX3
miR-204-5p (and other miRNAs w/seed UCCCUUU)		mature microRNA		0.711	0.0077	ARPC1B,ATP2B1,CAMK2D,CBFB,CTSC,GNB1,ITPR1,PPP2CA,SHC1,SP1
fenretinide		chemical drug		0.711	0.0374	AIMP1,BID,DIAPH1,GRB2,HDAC2,MKI67,PRKAR2A,SP1,STAT1,XPO1
cadmium		chemical toxicant		0.733	0.00395	ATP1A1,B2M,BAX,BID,DLD,GNS,HNRNPK,HSPA5,IGF2R,ITPR1,PSMD6,SP1	805 (15)
PTP4A3		phosphatase		0.734	0.000211	CSK,HDAC2,HSP90AA1,LEO1,PCBP1,STMN1,TERF2IP
IL5		cytokine		0.741	1.91e-10	ACAA2,ALDOA,ALDOC,ANXA2,ANXA6,ASNS,ASS1,CISD1,CKAP4,CTSC,DDX21,ENO1,ERO1A,GALK1,GLIPR2,HSP90B1,HSPA5,HSPH1,LMNB1,MANF,MAT2A,MTDH,NACA,NDRG1,P4HA1,PDIA6,PDK1,PFKP,PGM1,PKM,PPIF,PPP5C,PSAT1,PTPRC,RAB21,RBM3,RPN1,S100A4,SFPQ,SLC1A5,SLC2A1,SLC7A5,SNAP23,SPN,SRI,SUPT6H,TPI1,TPM4,UCK2,VIM,ZYX	751 (17)
Growth hormone		group		0.744	0.0224	ACSL1,AKR1A1,AKR1B1,CAT,CD36,CEBPA,COMT,DDT,DECR1,FASN,FDPS,G6PD,GLUD1,GSTP1,HADH,HADHB,NAMPT,PCNA,PRDX3,S100A4,SLC2A1,SOD1,SP1,TKT,YWHAZ
calcitriol		chemical drug		0.754	6.65e-13	ACAT2,ACSL1,AKR1B1,ANXA2,ATIC,ATP2B1,ATP5F1D,BAX,CA2,CDK1,CEBPA,CES1,COMT,COQ9,CPOX,CSE1L,DCTPP1,DNM1L,ECH1,EIF1,ETFB,EXOSC8,FASN,FDPS,FEN1,G6PD,GAPDH,GARS1,GLUD1,GNAI2,GSR,HK2,HSD17B4,HSPA9,HSPD1,IDH1,IDH2,KCTD12,KPNA2,LGALS1,LRPPRC,MCM2,MCM3,MCM4,MCM5,MCM7,NASP,NCAM1,NCAPD2,NDUFA4,NUP37,NUP93,OAT,OPA1,OXCT1,PBK,PCNA,PDCD4,PDHA1,PGAM5,PNPT1,POR,PPA2,PPIF,PPP1CA,PRDX5,PRKCD,PTCD3,RAB1B,RAB32,RAD5…	870 (19)
TP63		transcription regulator		0.756	0.00638	ACTL6A,ATG3,BAX,BST2,CAD,CAST,CDC42,CDK1,CDK6,CEBPA,CPT2,DAP3,DNM2,ENSA,FASN,FDPS,FLOT2,FUBP1,G6PD,GAPDH,HK2,HRAS,HSPA4,HSPA8,ITGB1,KHSRP,LYN,MDC1,MKI67,P4HB,PCNA,PELP1,PNPT1,PPP2CA,PRPF4,PRPF8,RAC2,RCC1,RPA1,RRM2,S100A4,S100A8,SEPHS1,SERPINB2,STMN1,UHRF1,VIM	613 (12)
SIRT1		transcription regulator		0.757	0.000667	ACADM,ADAR,AGTRAP,ANXA4,ATXN10,BAX,BCLAF1,CAT,CD36,CD81,CORO1A,COX4I1,CREB1,CTBP1,CYCS,DDB1,EIF2A,EIF2S2,ERO1A,FASN,GFPT1,HK2,HLA-A,HSPA4,HSPA5,IDH2,MAT2A,MTHFD1L,MYL6,NDUFA5,PARP1,PCK2,PCNA,PDCD6IP,PHB,PML,PSMB9,RAC1,RPL10A,RPL13,SDCBP,SEC61A1,SNRNP70,STAT1,TSG101,UBA7,UQCRC2	587 (16)
CDKN1B		kinase		0.77	0.00217	AGTRAP,B2M,BTK,CAPN1,CAT,CCT6A,CLPB,CPSF2,GPX1,HSPA5,MCM5,MCM7,PCNA,S100A9,SHMT1,SOD1,SP1,TK1	654 (16)
PLA2R1		transmembrane receptor		0.773	7.38e-09	ACSL3,ACSL4,ATP5F1B,ATP5PD,DPYSL2,LAP3,MGST1,NDUFA5,NDUFS3,PEBP1,SDHA,SDHB,SQOR
25-hydroxycholesterol		chemical reagent		0.774	0.0284	ACAT2,ACLY,ACSL1,ASNS,EIF2S1,FASN,FDFT1,FDPS,HSPA5
AR		ligand-dependent nuclear receptor		0.777	0.0419	ACTR3,ATP2A2,ATP5F1A,BASP1,CALU,CAST,CCT3,CKAP4,COX4I1,COX6C,CYC1,DAP3,DCTPP1,DDT,DHCR24,DNM1L,ERO1A,FABP5,FEN1,FKBP4,GDI1,GFM1,GSTP1,HSPA5,HSPH1,IMPDH2,KPNA2,LMAN1,MCM2,MCM4,MTA2,MTHFD2,NAP1L1,NDRG1,P4HA1,PBK,PCMT1,PRKCD,SDHA,SDHB,SMARCC1,SORD,STAT1,TRIM25,UQCRC2,VCL,VIM,ZYX
WR 1065		chemical drug		0.788	0.000277	BAX,CAT,CPOX,GSR,NME1,RAD23A,RFC4,S100A4	561 (7)
mir-122		microRNA		0.795	6.81e-22	ACTR1A,ALDOA,ARHGAP1,CACYBP,CREB1,CS,CSRP1,FKBP1A,G6PD,GNPDA1,GYS1,IQGAP1,KHDRBS1,KIF5B,LETM1,LMNB2,MAP4,MAPRE1,MTHFD2,NPEPPS,NUDC,NUTF2,PKM,PLIN3,PPP2CA,PTPN1,RAD21,RBM3,RCC2,SEPTIN2,SEPTIN9,SERPINB6,SLC1A5,TPD52L2,VAMP3,VIM,VPS4B,WARS1,YARS1
VHL		transcription regulator		0.807	0.000792	CFL1,CLTC,CPT2,DECR1,EIF5,GBE1,GLO1,GPX1,HNRNPA2B1,ITGA5,LMNA,MAVS,MIF,PCNA,RAP1B,RPS6,SLC2A1,TFRC,TYMS,VIM	600 (13)
MYOD1		transcription regulator		0.811	0.00129	ALDOA,ASS1,CBX5,CDK1,EIF3E,GMFG,GRB2,GYS1,HADH,HSPA4L,LMNB2,MEF2D,MKI67,MYBPH,NCAPG,PBK,PFKM,PNP,PRKAR1A,RAC2,RPL7A,RRM2,SLC2A1,SP1,STAM,STAT1,TKT,TOP1,TRIP13,UBA7	64 (2)
memantine		chemical drug		0.811	0.0179	BAX,DBN1,GDI1,GSTP1,HSP90AB1,HSPA5,POR
maslinic acid		chemical - endogenous non-mammalian		0.816	3.12e-06	ACTN1,BAX,BID,CDK6,CFL1,EIF4G1,ELP1,FLOT2,GRB2,MAPK14,MSN,NCL,PLAUR,PPM1G,PTPA,SHC1,TLN1,YWHAE,YWHAG
PDGF (family)		group		0.816	6.24e-06	CALR,EEF1B2,HSPD1,P4HB,PDIA3,VIM
tomatidine		chemical - endogenous non-mammalian		0.816	6.24e-06	EIF2S2,EIF3C,LARS1,MARS1,NARS1,SARS1
bufalin		chemical reagent		0.816	0.00374	HSPA5,RPLP0,TYMS,YWHAG,YWHAH,YWHAQ,YWHAZ
dichlorovinylcysteine		chemical toxicant		0.821	7.1e-11	ACAT1,AKR1A1,CDK6,ENO1,GLOD4,GRB2,HSPA9,MDH2,PKM,PPA2,PRDX5,PSMA1,SORD,STIP1,TUFM
doxorubicin		chemical drug		0.825	7.47e-06	ABCF2,ANXA1,ANXA2,APEX1,ASNS,ATP2A2,BAX,BCAP31,BTK,CA2,CAMK2D,CASP1,CAT,CCAR1,CDK1,CKAP4,CTSB,DDX1,DHODH,EEF1A1,EEF1B2,EIF5A,GLB1,GSR,GSS,HMGB1,HSPH1,MAP4,MCM3,MVP,NCAM1,NDRG1,P4HB,PCNA,PFKM,PRDX1,PSAP,PSMB8,RAC2,RBM3,RBM39,RRM1,RRM2,S100A11,SOD1,SSBP1,STAT1,STMN1,TERF2IP,TK1,TUBB,TXN,UBE2N,VIM,YBX1	692 (18)
PML	-1.379	transcription regulator		0.826	8.45e-10	ACADM,ACOX1,ACSL4,ACTG1,AKR1A1,AKR7A2,ANXA4,BAX,BST2,CACYBP,CAT,CFL1,CIAPIN1,DNAJC9,FASN,HADHB,HSPB1,MAPK1,MCM6,NDRG1,NSFL1C,PCBP2,PML,PRDX1,PSMB8,PSMB9,STAT1,STIP1,STMN1,TPD52L2,TXN,TXNRD1,UBE2M,VIM,YWHAG	804 (20)
KLF3		transcription regulator		0.849	2.47e-08	ABCF1,AHNAK,ANXA5,ANXA6,APRT,ARFGAP2,CAMK2D,CAPG,CARHSP1,CBFB,CCT3,CTSC,DFFA,DIAPH1,DRG1,EIF5A,ELP1,EPRS1,GLIPR2,GSTK1,GSTP1,H2AC6,HM13,HNRNPDL,HNRNPF,HNRNPH1,IDH1,MIF,MSN,MTCH2,NDRG1,NSUN2,PFKP,PPM1G,PSMB2,PSMC5,PSMD7,RAB7A,RAVER1,RUVBL1,SCCPDH,SCP2,SEPTIN6,SERPINH1,SMCHD1,SNX2,TMOD3,TMPO,TPM3,VAV1,VIM
IGF2		growth factor		0.882	6.45e-05	ALAD,ARHGDIA,ARHGEF2,CD36,CDK1,FEN1,GNAI2,GNB1,GRN,IDH1,IGF2R,ITGA5,MCM2,MCM4,MCM5,MCM7,MEF2D,NDRG1,PDCD4,PFDN6,PSPC1,RRM1,RRM2,SATB1,TOMM40,UHRF1	150 (4)
carbonyl cyanide p-(trifluoromethoxy)phenylhydrazone		chemical reagent		0.882	0.0116	ASNS,ATP5F1B,ITPR1,PCK2
copper gluconate		chemical drug		0.896	0.00933	MSH2,RAD50,RBM14,RUVBL1,SMC2,USP10
disulfiram		chemical drug		0.896	0.0111	MSH2,RAD50,RBM14,RUVBL1,SMC2,USP10
tetradecanoylphorbol acetate		chemical drug		0.936	0.00731	ACSL4,AHSA1,ANXA1,APRT,ARF1,ATP2A2,BAX,BTK,CA2,CAPG,CASP1,CAT,CBS/CBSL,CD36,CDC42,CDK1,CEBPA,CES1,CMPK1,CREB1,CTSB,CUL3,DCD,DEK,EEF1D,EIF4A1,EIF4A3,EIF4G1,EIF5A,EIF6,EZR,GLRX3,GLS,GNAI2,GSTP1,HMBS,HNRNPC,HNRNPF,HNRNPK,HRAS,HSP90AB1,HSPA4,HSPA5,ICOSLG/LOC102723996,ILF3,IRF8,ITGA5,ITGB1,ITGB2,LRRFIP1,METAP2,MYH9,NPM1,PAK2,PCK2,PCNA,PDCD4,PDLIM7,PHGDH,PKM,PLAUR,PLIN3,PNP,POLR1C,PPP1R12A,PRDX1,PRKAR1…	863 (20)
mibolerone		chemical drug		0.937	3.78e-14	ACSL1,AHNAK,ALDH18A1,CALR,CALU,CDK1,CLTA,CLTC,DNAJB11,EIF2S1,EIF4A1,ERP29,FASN,FDPS,FKBP1A,GOT2,HDLBP,HSD17B11,HSP90B1,HSPA5,HYOU1,MAT2A,NANS,NME1,P4HB,PCNA,PGK1,PPIA,PPIB,RPS27,SEC23B,SLC25A5,SRM,STMN1,TK1,UCHL5,UFM1,USO1
EIF2AK4		kinase		0.946	0.0179	ASNS,ATG3,CAT,PCK2,PHGDH,PSAT1
CD 437		chemical drug		0.954	2.03e-56	AK2,AKR1B1,ALDOA,API5,ARF1,ARHGDIB,ARPC2,ARPC3,ATP5F1A,ATP5F1B,ATP5F1C,ATP5MG,ATP5PF,ATP5PO,BAX,CCAR1,CCT2,CCT3,CCT6A,CLIC1,COX6C,DNAJA1,EEF2,EIF3D,EIF3G,EIF3I,EIF4A1,EIF4B,EIF5A,ENO1,GNAS,HADHA,HMGB1,HNRNPA1,HNRNPC,HSP90AA1,HSPA8,ILF2,KARS1,KPNA2,LGALS1,MGST1,MOB1A,MTCH2,NACA,NARS1,NME1,NPM1,PABPC1,PCBP1,PCBP2,PDIA3,PFN1,PGAM1,PIN1,PSMA4,PSMB1,PSMD3,RBMX,RPL11,RPL13,RPL13A,RPL19,RPL24,RPL8,RPLP1…
FAAH		enzyme		0.956	0.00307	ATP5PD,PTK2B,RPL5,RPL7,RPS18,RPS2,RPS6
VEGFB		growth factor		0.958	0.0102	ATP2A2,BAX,BID,GPX1,GSR,PRDX1,PRDX5,SOD1,TXNRD1
vancomycin		biologic drug		0.968	0.02	AK1,ANXA1,ANXA2,ASNS,CAT,CTSB,EPB41L2,EPS15L1,GSTK1,LGALS1,MCM3,PSMB8,QDPR,RBM3,RHOA,S100A11,SEC22B,STING1,TMSB10/TMSB4X,TUBB,VIM
clofibrate		chemical drug		0.973	0.00236	ACADVL,ACOX1,ANXA7,BAX,BSG,CD36,CDK1,CPT2,DECR1,ECH1,GSTP1,HADHA,HADHB,NAP1L1,PDCD4	894 (13)
dinoprost		chemical - endogenous mammalian		0.989	0.000153	ANXA4,ATP1A1,ATP2A2,CD36,GSTP1,HSPA1A/HSPA1B,HSPA4,MGST1,PDIA4,POR,PTK2B,SCP2,YWHAE,YWHAG,YWHAZ	480 (7)
PHF12		transcription regulator		1	0.000232	EIF3A,EIF4A3,EXOSC6,EXOSC9,NOP2,PA2G4,RRP9,TBL3,WDR12
EIF3M	1.292	other		1	0.000268	EIF3C,EIF3F,EIF3H,MIF
ATP7B		transporter		1	0.00108	ACLY,FABP5,FASN,FDFT1,FDPS,H1-2,SMC2,SMC4,TRIP13
meldonium		chemical drug		1	0.00112	ACOX1,CD36,GOT2,HADHA
THOC5		other		1	0.00302	C11orf58,CEBPA,CPOX,TMED10
CNGA3		ion channel		1	0.00302	CAPN1,CAPN2,EIF2A,HSPA5
SURF1		enzyme		1	0.0116	COX4I1,CPT2,SDHA,VDAC1
diethylmaleate		chemical toxicant		1	0.0344	GBE1,GSTP1,RANBP2,SLC3A2
PSEN2		peptidase		1	0.0396	ACSL1,ANXA5,ANXA6,ATP2A2,BAX,CAP1,COX4I1,CTSC,CTSZ,GAPDH,GNB1,KIF5B
epoxomicin		chemical - protease inhibitor		1	0.0412	HSPA5,PSMA6,PSMB1,PSMB3,PSMB5
TRAP1	-1.21	enzyme		1.009	2.07e-08	ANXA1,ATP5F1A,ATP5F1D,ATP5ME,C1QBP,CHCHD3,DIABLO,GAPDH,GARS1,HSD17B10,HSPD1,HSPE1,ITGB1,MARS1,MAVS,MTHFD2,NCAM1,PKM,SARS1,SOD1,SRSF1,SYK,TIMM13
pitavastatin		chemical drug		1.016	0.00333	ACADM,ACOX1,CAT,CD36,FDFT1,FDPS	482 (9)
ST1926		chemical drug		1.02	7.54e-54	AK2,AKR1B1,ARF1,ARPC2,ARPC3,ATP5F1A,ATP5F1B,ATP5ME,ATP5PF,CCT2,CCT3,CCT6A,CFL1,CHCHD2,CLIC1,COX6C,EEF2,EIF3D,EIF3E,EIF3G,EIF3I,EIF4A1,EIF4B,EIF4G2,EIF5A,ENO1,GNAS,HSP90AA1,ILF2,KARS1,KPNA2,LGALS1,MGST1,MOB1A,MTCH2,NACA,NARS1,NME1,NPM1,PABPC1,PCBP2,PDIA3,PFN1,PIN1,PSMA4,PSMB1,PSMD3,RPL13,RPL18A,RPL19,RPL24,RPL32,RPL6,RPL8,RPLP1,RPS10,RPS2,RPS26,RPS27,RPS27A,SEPTIN7,SKP1,SLC25A6,SLIRP,SNRPD2,SOD1,S…
FHIT		enzyme		1.027	0.000297	IPO7,RAB11A,RAB2A,RAB7A,RAC1,RAN,RANBP1,RANBP2,VIM
gemfibrozil		chemical drug		1.038	0.00724	ACADVL,ACOX1,ANXA7,CPT2,DECR1,ECH1,HADHA,HADHB,NAP1L1,PDCD4,POR	611 (8)
TSC1		other		1.056	0.000502	ATP6V1A,ATP6V1B2,BAX,CASP1,FASN,FLNA,GSR,LDHB,MKI67,NME1,NPM1,RPS6,STAT1	714 (18)
ALDH2		enzyme		1.066	9.05e-06	GSS,MTHFD2,PHGDH,PSAT1,SHMT1,SHMT2,SLC1A4,SLC3A2,SLC7A5
VBP1		other		1.067	9.44e-05	PFDN1,PFDN2,PFDN4,PFDN6
miR-293-5p (and other miRNAs w/seed CUCAAAC)		mature microRNA		1.067	0.0479	GOLPH3,MAPK1,MGST1,SSR3
cisplatin		chemical drug		1.083	0.00179	ACADM,ACADVL,ACOX1,AIFM1,ANKFY1,ANXA1,ANXA2,ANXA4,ANXA5,ASNS,BAX,CAPN1,CAPN2,CASP1,CAT,CDK1,CEBPA,CORO7/CORO7-PAM16,CPT2,CTNND1,CTSB,ESYT2,FASN,G6PD,GATAD2B,GOT2,GSTP1,HADHA,HK2,HMGB1,HSPA4L,HSPA5,IDH2,INPP5D,ITGB1,LDHB,LMNA,MCM3,MSH2,NCAM1,OAT,PARP1,PDCD6,PEBP1,PFKL,PGM1,PHGDH,PIN1,PPIA,PSMA1,PSMB8,PSMD4,PYCR2,RAB6A,RAC1,RBM3,RPL13A,RPS16,RPS5,RPS9,RRM2,S100A11,SLC2A1,SOD1,STMN1,TMSB10/TMSB4X,TO…	749 (18)
TRIB1		kinase		1.131	0.00639	ACOX1,CEBPA,CPT2,FASN
wortmannin		chemical - kinase inhibitor		1.133	0.0183	BAX,CD36,CREB1,EIF1AX,EZR,FASN,G3BP1,GSTP1,IDE,IRF8,M6PR,MSN,OGT,P4HA1,PCNA,RCC1,RHOA,SP1,TFRC,TPI1,TYMP,VIM
PAX5		transcription regulator		1.134	0.035	G6PD,HK2,MSN,PFKL,PGAM1,PYGL,SLC2A1,VIM
RET		kinase		1.146	0.000344	ANXA1,ANXA4,CTSB,DNAJA1,DPYSL2,FKBP4,GPX1,HSP90AA1,HSPA1A/HSPA1B,HSPA8,HSPA9,HSPD1,HSPH1,MYL6,PLAUR,S100A9,ST13,STIP1,STUB1,SUPT5H,SYMPK,TAGLN2	339 (7)
mitomycin C		chemical drug		1.195	0.0195	ALYREF,BAX,CDC42,IRF2BP2,PYCARD,SRSF6,SRSF7,TOP1,TYMP
CDKN2A		transcription regulator		1.21	0.000196	AK1,ASF1B,BAX,CAPG,CDK1,DCK,DDX5,DEK,EEF1A1,FBL,FEN1,GLB1,GNAS,GNL3,GSPT1,HMGB2,MCM4,MCM5,MCM7,MCMBP,MKI67,NPM1,PCNA,PML,PSMA5,PSMB9,PTK2B,RAB27A,RFC4,RRM1,RRM2,SAE1,TK1,TMPO,TRIM28,TSG101,VIM	624 (14)
TFAP2A		transcription regulator		1.212	0.000463	ANXA1,BAX,CEBPA,G3BP2,GLO1,MCM5,PLAUR,POR,PPP2R2A,PRDX1,PSAP,RPL6,RPL7,RPLP0,RPS5,STX7,TPM3	572 (6)
PFDN5		transcription regulator		1.22	7.54e-06	BAX,PFDN1,PFDN2,PFDN4,PFDN6
etoposide		chemical drug		1.228	0.0341	BAX,CA2,CDK1,CEBPA,CYCS,DHX9,EEF1A1,EEF1B2,FASN,HK2,MCM2,MDC1,PCNA,PEBP1,PFKL,PFKM,RAN,SEPTIN9,SLC2A1,TK1,UHRF1
KDM5B		transcription regulator		1.232	0.0385	BUB3,CD2BP2,CDK1,DHCR24,EHD1,EIF5B,FABP5,IARS2,LRCH4,MCM2,MCM3,PBK,PRPS1,PSME3,RNF40
SGPP2		phosphatase		1.238	0.000207	DNAJA1,HSP90AA1,HSPA4,HSPA4L,HSPA5,HSPA8,HSPA9,HSPH1
MIR124		group		1.246	0.00758	CDK6,CEBPA,IQGAP1,PTPRC,RHOG,SET,VIM
nelfinavir		chemical drug		1.265	0.0403	APOBR,ARHGEF2,ASNS,CARS1,CEBPA,GARS1,MTHFD2,PCK2,PSAT1,SLC1A4
MASTL		kinase		1.28	3.12e-11	ADSS2,ARHGDIB,ARHGEF2,ATP2A2,CDK6,COPG2,DENR,DLST,HYOU1,IPO5,NUP160,PACSIN2,RAC2,RDH11,STK24,TMPO,TPM4,TUBB6,VCL
EGLN		group		1.295	0.00588	AK4,ALDOC,BPNT1,GAPDH,GPI,GRHPR,GYS1,HK2,IKBIP,LDHA,MIF,PDK1,PFKL,PFKP,PGAM1,PGK1,PGM1,PYGL,S100A9,TPI1	376 (8)
sodium arsenite		chemical drug		1.316	0.000229	AHCY,BAX,CBS/CBSL,CDK6,CEBPA,ENO1,G3BP1,GSS,HK2,HSPA4,MAT2A,MAT2B,SRSF3	402 (9)
ursolic acid		chemical drug		1.32	0.00115	AKR1B1,BAX,EIF2S2,EIF3C,FASN,HMGB1,LARS1,MARS1,MKI67,MTDH,NARS1,PDCD4,SARS1	402 (7)
TP53		transcription regulator		1.324	6.24e-64	ACAA2,ACADM,ACADVL,ACAT1,ACLY,ACO2,ACSL1,ACSL3,ACTL6A,ACTN1,ACTN4,ADH5,AHCY,AK1,AK4,AKR1B1,ALDH18A1,ALDH1B1,ALDH9A1,ALDOA,ANXA1,ANXA2,ANXA4,ANXA6,AP1B1,APEX1,API5,ARHGAP1,ARHGEF2,ARPC1B,ASF1B,ASNS,ASS1,ATL3,ATP1A1,ATP5F1A,ATP5F1C,ATP5PB,BAX,BCAP31,BICD2,BID,BOP1,BTK,CALU,CAMK2D,CAND1,CAP1,CARHSP1,CARS1,CASP1,CAT,CCNK,CD36,CD81,CDK1,CEBPA,CISD1,CLPP,CLTA,CLTC,CLUH,CNN2,COMT,COPB1,CORO1A,CPOX,CPT2,…	789 (23)
miR-124-3p (and other miRNAs w/seed AAGGCAC)		mature microRNA		1.326	6.56e-07	ACAA2,AK2,ALDH9A1,ARHGEF1,ARPC1B,ATL3,CDK6,CEBPA,CPNE3,CTNND1,DHCR24,DNM2,G3BP1,GNAI3,HADH,HADHB,HEBP2,IQGAP1,ITGB1,LMNB1,MAPK14,MTPN,MYH9,NAA15,NEK9,PDLIM7,PGM1,PLOD3,PTBP1,RHOG,SERPINB6,SP1,SUCLG2,TLN1,TUBB6,UHRF1,VAMP3
HOXA9		transcription regulator		1.342	3.58e-06	ARF1,ARPC5,CD36,CDC37,CELF2,CLTC,CREB1,CTSG,FXR1,GLRX3,HNRNPU,INPPL1,LAT2,LYN,PABPN1,PCMT1,PRRC2C,PTPRC,RAP1B,RPS3A,S100A8,SATB1,SDCBP,SERPINB9,SRP72,SRSF11,ST13,TPR,VIM,YWHAG
sapanisertib		chemical drug		1.342	0.000437	ATIC,HNRNPC,PABPC1,RPS3A,SRSF1
GW501516		chemical drug		1.342	0.0213	ACAA2,ACADM,ACSL1,ACSL4,CAT,DECR1,ECH1,FASN,HADHA,S100A8,S100A9,SERPINB2,SOD1
MAP4K4		kinase		1.344	1.3e-10	ACAA2,ACADVL,ACLY,ACO2,CEBPA,CYC1,DHODH,DLAT,DLD,DLST,FASN,GRHPR,GYS1,HADH,HADHA,HADHB,IMPDH1,ITGA5,IVD,LDHB,NDUFA5,NDUFS1,PFKM,PGAM1,PGM1,PRKAR2A,SCP2,SEPHS1,SUCLG1,UQCRC1	663 (16)
miR-122-5p (miRNAs w/seed GGAGUGU)		mature microRNA		1.347	2.34e-05	ALDOA,ANXA11,CS,EEF1A1,FUBP1,GYS1,HMGB1,NCAM1,P4HB,PKM,PRDX2,PSME1,PSME3,TPD52L2,VIM
GATA1		transcription regulator		1.372	3.39e-05	ACTN1,AIP,ARHGAP4,BZW2,CA2,CALR,CBX5,CD36,CDK6,CEBPA,CYFIP1,DUT,GART,GNAS,HNRNPAB,HSPA9,IPO5,IRF8,MCM3,MCM5,MSH2,MTHFD1,NCL,NOP2,PCNA,POLD1,PTPN6,RANBP1,RFC4,RPL22,RPS11,RRM1,SATB1,SLC3A2,SMARCE1,SRM,TFRC,UHRF1,UMPS
PSEN1		peptidase		1.373	5.1e-21	ACO2,ACSL1,ACTG1,ALDOA,ATP2A2,ATP5F1A,ATP5F1B,ATP5F1C,ATP5F1D,ATP5PD,ATP5PF,ATP6V1A,ATP6V1E1,BASP1,BAX,BSG,C1QBP,CAMK2D,CANX,CAP1,CFL1,CLTA,CLTC,CS,CTSC,CTSZ,CYCS,DNM1L,DPYSL2,EEF1G,ENO1,ENSA,FBL,FKBP1A,GAPDH,GDI2,GNB1,GOT2,GSTP1,H2AZ2,HSP90AA1,HSPA5,HSPA8,HSPD1,HSPE1,IDE,KIF5B,MAPK1,MTHFD1L,NCAM1,NDUFA5,NDUFA8,NME1,PEBP1,PGAM1,PGK1,PKM,PPIA,PRDX5,PRDX6,QDPR,RBM3,SOD1,SPTAN1,STIP1,STMN1,SUCLG1,TP…	727 (16)
SLC29A1		transporter		1.387	0.00701	BAX,ITGA5,ITGB1,RPL10A,RPL3
26s Proteasome		complex		1.397	0.00284	ATP6V1H,BAX,CDK1,CTSB,HMGB2,PPP2CA,PRKDC,PSAP,PSMB3,PSMB5,PSMB6,PSMC2,PSMC4,PSMD2,PSMD6,PTPA,STAT1,TK1,UBE2I,VIM	708 (20)
TSC2		other		1.404	2.36e-05	ANXA1,ANXA2,ATP6V1A,ATP6V1B2,BAX,CASP1,ERO1A,GLA,HK2,HSPA5,HSPB1,LDHB,NSDHL,PSMA1,PSMB1,PSMB2,PSMB5,PSMC3,PSMD1,S100A11,SLC2A1,STAT1,VAMP8	704 (22)
COMMD1		transporter		1.414	2e-05	ALDOA,GRHPR,HK2,LDHA,PDK1,PFKP,PGK1,STAT1,TFRC	365 (7)
lactacystin		chemical - protease inhibitor		1.421	3e-10	AK2,AKR1B1,ARHGDIB,ASNS,ATP1A1,CCT2,CFL1,CLIC1,CPOX,EIF5A,FBP1,FUS,GNAI2,GSTP1,HLA-A,HMGB2,HNRNPA2B1,HSP90B1,HSPA5,HSPB1,PAK2,PEBP1,PFN1,PIN1,PPIA,PPP5C,RAC1,RANBP1,RANGAP1,RPLP0,RPLP2,SH3BGRL,SLC3A2,STMN1,SUB1,SYK,TCERG1,TXN,TXNRD1,UBE2N	837 (19)
cyclosporin A		biologic drug		1.468	0.000169	AIFM1,AKR1B1,ANXA1,ANXA2,ARHGEF1,ASNS,ATP1A1,BAX,CASP1,CREB1,CSTF2,EIF4A3,EIF6,FASN,FDFT1,FLNA,GNPDA1,HSP90AA1,HSPA5,HSPD1,ITPR1,LYN,MCM3,MDH2,MIF,NME1,PA2G4,PCNA,PDCD4,PKM,PPIA,PREP,PSMB8,PSMC1,RBM3,S100A11,S100A9,SDCBP,SERPINH1,SNRNP70,SNRPN,SOD1,SRSF1,TARDBP,THOP1,TMSB10/TMSB4X,TUBB,VDAC2,VIM,VPS4B,YWHAH	828 (21)
GnRH analog		biologic drug		1.498	7.1e-20	ACAA2,ACOT7,ACP1,ACTN1,ACTN4,ANXA11,ARHGAP1,ATP5F1A,ATP6V1E1,BICD2,BST2,BUB3,CALR,CDK1,CLTA,CLUH,CNPY3,CYC1,DDOST,DDX46,DNAJC8,EDC4,ENSA,FKBP1A,GDI2,GET3,GRB2,GSTO1,HADHB,HEBP2,HNRNPDL,HSP90AB1,IK,ITPR1,MAPK1,MKI67,NARS1,NDRG1,NUTF2,OGFR,PABPC1,PLD3,PPIA,PPP2R2A,PRCC,PRPF8,PSMA6,PSMB3,PSMB7,PSMD1,PSMD13,RAB5C,RALA,RAN,SEC22B,SF1,SMARCE1,SNRPD3,SNX3,SRI,SRRM2,SRRT,SRSF3,SUPT5H,TCEA1,THOC1,TUBGCP2,…
ATG5		other		1.508	0.00365	C1QBP,CKAP4,CTSC,EIF5A,HSPA5,LGALS1,PDCD5,PDIA3,PRKCD,PSME3,TOMM40
geldanamycin		chemical drug		1.522	4.42e-28	AHSA1,AIP,AKR1B1,ANXA1,ANXA2,ANXA7,ARF1,BAX,BSG,CACYBP,CARS1,CDC37,CDC42,CDC5L,CDK1,CDKN2AIP,CELF2,CHORDC1,DDX3X,DHX9,DNAJB1,DNAJC7,DRG1,EEF1A1,EIF2S1,ELOB,EWSR1,FASN,FKBP4,FUS,GRK2,GSTP1,HRAS,HSP90AA1,HSP90AB1,HSP90B1,HSPA1A/HSPA1B,HSPA5,HSPD1,IGF2R,IKBKG,ITGB1,KPNA2,MCM3,NAE1,NASP,NPM1,NUDC,NUP214,NUP58,PARK7,PARP1,PDCD4,PELP1,PFN1,PSMC3,PTGES3,RAB1B,RAB21,RAB2A,RAB5C,RAB6A,RAB7A,RALA,RHOA,RNF4…	625 (9)
FOXO3		transcription regulator		1.526	0.000198	ACLY,ANXA1,APEX1,BAX,CAD,CAT,CTSB,DNM1L,FABP5,FASN,FLNB,GPX1,GTF2I,IARS1,IMPDH2,ITGB2,LARS1,MCM2,MCM4,MCM7,MKI67,MTHFD2,NAMPT,NCAPD2,NDRG1,NOLC1,PBK,PCNA,PDCD6IP,PRDX3,PRDX5,PRKCD,PTPRC,RUVBL1,SATB1,SERPINB1,SLC1A4,SOD1,SPTLC2,VIM,YBX1	693 (18)
SREBF2		transcription regulator		1.56	0.00213	ACAA2,ACLY,ACSL1,ALDOC,FABP5,FASN,FDFT1,FDPS,G6PD,GTF2I,IDH1,NSDHL,RDH11	623 (16)
RBL2		other		1.576	0.000365	ABCF2,CDK1,HADH,HCFC1,KPNA2,NOP2,PA2G4,PCNA,PFAS,POLD1,PPM1G,PSMB2,RANBP1,RRM2,STMN1,TYMS,UCK2	467 (11)
Rb		group		1.584	0.0465	CDK1,MCM3,MCM4,MCM5,MCM7,PA2G4,PCNA,POLD1,RFC4,TYMS
arsenic trioxide		chemical drug		1.598	1.74e-22	ACAT2,ATP1B3,ATP2B1,ATP5F1D,ATP5PB,ATP6V1A,ATP6V1C1,BAX,BCAP31,BLVRA,CALR,CBR1,CDC42,CDK1,CDK6,CNBP,COPB2,CUL3,CYC1,DHCR24,DHX15,DNAJB11,ERP29,FASN,FDFT1,FDPS,GSPT1,GSR,HAT1,HRAS,HSP90AB1,HSP90B1,HSPA5,HSPA8,HSPE1,HYOU1,ITGB1,KIF11,LMAN2,MCM3,MCM7,MSN,NCL,NDUFA4,NDUFA8,NDUFS2,NPM1,P4HB,PCNA,PDIA3,PDIA4,PDIA6,PML,POLD1,PPA1,PPA2,PPIF,PTPRC,RAB18,RBM25,RHOA,RPN1,S100A8,SF3B1,SHMT1,SHMT2,SLC25A6,SMA…	752 (21)
PRKAA		group		1.613	0.032	ACOX1,BAX,FASN,HYOU1,STAT1,VIM,YBX1
TNFSF13		cytokine		1.633	0.0137	BAX,CDK6,MCM2,MCM4,MCM5,MCM6,PCNA
nilotinib		chemical drug		1.667	0.00471	BUB3,HDAC2,MCM3,MCM6,PRKDC,SMC3,STAM,YWHAE,YWHAZ
sirolimus		chemical drug		1.708	2.8e-45	ACADM,ACADVL,ADSS2,ANXA5,ARF1,ARHGDIB,ASNS,ASS1,ATP1A1,ATP5F1C,ATP5MG,ATP6V1A,ATP6V1B2,B2M,BAX,BID,CD36,CDK1,CEBPA,CLIC1,COX6C,CYCS,DDT,DPYSL2,EEF1A1,EEF2,EIF1AX,EIF2S1,EIF4A1,EIF5,ENO1,FASN,FUS,G6PD,GLA,GSTP1,HK2,HMGB1,HNRNPU,HSP90AA1,HSP90AB1,HSP90B1,HSPA4,HSPA5,HSPD1,IDH1,LDHA,LDHB,LMNA,MKI67,NCAM1,NCL,NPM1,PCNA,PDCD4,PDHA1,PFKP,PGK1,PGM1,PKM,PLAUR,PML,PPIA,PRDX5,PRKAR1A,PRMT1,PSMA3,PSMA4,PSMA…	766 (20)
torin1		chemical reagent		1.71	5.96e-65	ALDH1B1,ALDH9A1,ALDOA,ALDOC,ATP5F1B,ATP5ME,ATP5MG,ATP5PB,ATP5PD,ATP5PF,ATP6V1C1,ATP6V1E1,COX4I1,COX6C,CYC1,DLAT,EEF1A1,EEF1B2,EEF1D,EEF1G,EEF2,EIF3A,EIF3E,EIF3F,EIF3H,EIF4B,ENO1,FASN,GAPDH,GPI,HK2,HNRNPA1,LDHA,NDUFA8,NDUFB10,NDUFS2,PABPC1,PDHA1,PDHB,PFKL,PFKP,PGAM1,PGK1,PKM,PPA1,RACK1,RPL10A,RPL11,RPL12,RPL13,RPL13A,RPL14,RPL15,RPL18,RPL19,RPL21,RPL22,RPL23,RPL23A,RPL24,RPL3,RPL30,RPL32,RPL4,RPL5…	631 (11)
mir-155		microRNA		1.741	0.0422	ANXA2,CEBPA,DNAJA2,DNAJB1,HK2,INPP5D,IRF8,MSH2,NUP153,PDCD4,SDCBP,STAT1,TNPO3,YWHAZ
cerivastatin		chemical drug		1.744	0.00168	AGTRAP,ASS1,CD36,FDPS,GNB1,GPX1,HSPB1,ITGB2,PLAUR,PTMA,S100A8,S100A9,TMSB10/TMSB4X	697 (11)
kainic acid		chemical toxicant		1.755	1	BAX,CAPN1,CLTC,HYOU1,NCAM1,PCNA
l-asparaginase		biologic drug		1.764	0.00181	ASNS,CDK1,FASN,FDPS,KIF11,MCM2,MCM3,MCM4,MCM5,MCM6,MTHFD2,NCAPD2,NCAPG,NSDHL,PHGDH,PSAT1,SMC2
fulvestrant		chemical drug		1.765	1.2e-08	AIMP1,ASNS,ATP5F1B,BAX,CAST,CDK1,CNBP,COMT,CRYZ,CYCS,DHCR24,EWSR1,FEN1,FKBP1A,G6PD,GSTP1,HRAS,ITGB1,KIF11,MANF,MAPK1,MAPK14,MCM2,MCM3,MCM5,MCM7,MTHFD1,NME1,NSUN2,PCNA,PDCD4,PRPS1,RAB2A,RAC1,RBM14,ROCK2,RRM1,SERPINB9,SLC25A5,SLC7A5,SLC9A3R1,SOD1,STMN1,TFRC,TK1,TUBA4A	641 (13)
THBS4		other		1.829	0.0154	CALR,HSPA5,HYOU1,MANF,MTHFD2,P4HB
docosahexaenoic acid		chemical drug		1.842	1	ACOX1,BAX,BID,CYCS,DPYSL2,EIF2A,FASN,SERPINH1
CLPP	-1.018	peptidase		1.852	1.34e-33	ACADM,ACADVL,ACO2,ACSL1,ALDOA,ATP5F1A,ATP5F1B,CS,CYC1,DECR1,DLAT,DLD,DLST,ECH1,ENO1,ETFA,ETFB,FH,GAPDH,HADH,HADHA,HADHB,HSPA9,HSPD1,IDH2,IDH3A,LONP1,MDH2,PDHA1,PDHB,PHB,PHB2,PRDX3,SAMM50,SDHA,SDHB,SLC25A11,SUCLG1,TALDO1,TKT,TUFM,UQCRC1
vorinostat		chemical drug		1.861	0.337	BAX,CASP1,CDK1,CEBPA,DFFA,ELAVL1,GRN,HDAC2,HSPA5,MCM2,MKI67,MRE11,NDRG1,PARP1,RAD50,S100A8,S100A9,SLC9A3R1,SP1,TXN,VIM
EPO		cytokine		1.873	2.52e-08	APOBR,ATP6V1B2,B2M,BAX,BZW2,CA2,CD36,CLIC1,CTSZ,DHCR24,EEF1A1,ETF1,FABP5,GSPT1,HMGB1,HNRNPF,ILF2,ITGB1,KPNA2,KPNB1,LCP1,MACROH2A1,NACA,NPM1,PCNA,PDCD4,PRKCD,RCC2,RHOA,ROCK2,RPL7,RPLP0,RPS6,RPS7,SEC22B,SNAP23,SOD1,SON,SPTAN1,SSRP1,TFRC,TOP1,TPI1,TPT1,UPF1,WDR1,YBX1	780 (18)
KDM5A		transcription regulator		1.89	3.38e-08	ACO2,ATP1A1,ATP5F1A,CHCHD3,COX4I1,DLAT,DLST,GRPEL1,ITGB1,MCM2,MCM3,MDH1,NDUFA10,NDUFA4,NDUFA5,NDUFB10,NDUFS2,NIT1,NME1,OPA1,PARK7,PGD,PMPCB,SDHB,TIMM50,TOMM22,UQCRC1,VDAC1
5-fluorouracil		chemical drug		1.937	8.53e-53	AHSA1,ALDOA,ANXA2,ANXA4,ATP5F1B,ATP5F1C,ATP5ME,ATP5PB,ATP5PO,BAX,BTF3,CALU,CANX,CCT3,CCT4,CCT6A,CD81,CDK1,COPS8,COX6C,CSTB,CYCS,DCXR,ECHS1,EEF1G,EEF2,EIF1,EIF2S2,EIF3C,EIF3E,EIF3G,EIF4A1,ELOB,FBL,FDPS,FKBP1A,GAPDH,GARS1,GOT2,GTF2I,HADHA,HNRNPA1,HNRNPA2B1,HNRNPAB,HNRNPC,HRAS,HSP90AB1,HSPA4L,HSPA8,HSPE1,IARS1,IDH2,ILF2,KARS1,LDHA,MAT2A,MDH1,MVP,NACA,NCL,NDUFA4,NNT,NOP56,PCBP1,PGK1,PKM,POLR2B,PSMA6,…
15-deoxy-delta-12,14 -PGJ 2		chemical - endogenous mammalian		1.949	0.181	BAX,CD36,CTSB,DNAJB1,FKBP4,GSR,GSTP1,HSPB1,MAPK14,P4HA1,PARP1,PRDX1,SOD1,SP1,STAT1,TXNRD1
RUNX3		transcription regulator		1.96	1	AGTRAP,BAX,CEBPA,FLNA,VIM
ATF3		transcription regulator		1.961	0.164	ARF1,ASNS,CDK1,FBP1,HSPA5,HSPB1,MSH2,RAB11A,SP1,SRI
EPHA2		kinase		1.969	0.0344	BAX,GRN,HRAS,MAPK1
fatty acid		chemical - endogenous mammalian		1.969	0.186	ACOX1,ATP5F1C,BAX,CD36,FASN,HSPA5,MACROH2A1,PPA1,S100A8,SLC2A1
SFRP1		transmembrane receptor		1.982	0.306	ACLY,BAX,FASN,NAMPT,VIM
FGF10		growth factor		1.982	0.306	AHNAK,ANXA1,ANXA2,CTSB,TMOD3
TFAP2C		transcription regulator		1.982	1	AIFM1,FKBP4,GPX1,H1-2,TK1
cyclophosphamide		chemical drug		1.982	1	BAX,CAT,PSMB8,RBM3,S100A11
anandamide		chemical - endogenous mammalian		1.987	0.278	FKBP1A,HSPA5,STIP1,TPI1
ITGB2	-1.327	transmembrane receptor	Activated	2	0.216	BAX,ICOSLG/LOC102723996,RAC1,RAC2,RHOA
HOXA3		transcription regulator	Activated	2	0.417	ANXA2,ITGB1,PRKCD,RAC2
FMR1		translation regulator	Activated	2.018	0.0371	ALDOA,ATP5MG,ATP6V1E1,BASP1,CFL1,EEF2,EIF1AX,ENO1,FXR1,GAPDH,PFKP,PFN1,PPIA,PTK2B,RPSA,TAGLN2
Esrra		transcription regulator	Activated	2.061	8.25e-11	ACADM,ACAT1,ACOX1,ALDOA,ALDOC,ATP1A1,ATP5F1B,ATP5PB,ATP5PF,ATP5PO,CPT2,CYC1,CYCS,DLAT,ECH1,ENO1,FBP1,GYS1,IDH3A,NDUFA5,NDUFS3,OXCT1,PCK2,PDK1,PFKL,PGM1,PPA1,PYGL,SDHB,SLC2A1	413 (7)
PP2/AG1879 tyrosine kinase inhibitor		chemical - kinase inhibitor	Activated	2.064	0.114	ACSL4,GFPT1,LYN,PRDX3,RAC1,RHOA,RRM2,VAV1,VIM
NKX2-3		transcription regulator	Activated	2.087	0.157	ARHGDIB,ASNS,CASP1,CBS/CBSL,CD36,EIF4B,HNRNPA0,LAP3,PHGDH,PNPT1,PSAT1,PSMB8,PSMB9,RPL23,SHMT2,STAT1,TYMP,UBA7,ZC3HAV1
homocysteine		chemical - endogenous mammalian	Activated	2.105	0.0608	ANXA2,BAX,EEF1A1,EEF1D,FDPS,HSPA5,NDRG1,PKM,PRDX1,PRDX2
curcumin		chemical drug	Activated	2.114	0.00365	ACOX1,AKR1A1,BAX,CD36,CD81,CDK1,CDK6,CEBPA,CLIC1,DIABLO,DNAJB1,EIF3H,ELAVL1,ELOB,FKBP8,GSR,GSTP1,HDAC2,HMGB1,HSP90B1,HSPA1A/HSPA1B,HSPA8,MARCKSL1,MIF,MTHFD1,NAMPT,NCAM1,PRPS2,QARS1,SERPINB1,SOD1,SP1,SPTLC1,ST13,TFRC,TOP1,TPT1,UBA7,VIM	851 (21)
topotecan		chemical drug	Activated	2.119	0.000849	ACSL1,ARPC1B,DCK,ENO1,FUBP1,GPX1,HNRNPK,HSPA1A/HSPA1B,HSPA8,HSPD1,MAT2A,MSH2,NUP153,PNP,PPP3CA,RALY,SFPQ,SLC2A1,SLC7A5,SON,SRSF3,TRAP1,UBE3A,USP10,VCL	565 (7)
RBL1		transcription regulator	Activated	2.121	0.00491	CDK1,DDB1,MCM2,MCM3,MCM5,MCM6,MCM7,PA2G4,PCNA,RRM1,RRM2,TYMS	625 (13)
SAHM1		chemical reagent	Activated	2.121	0.00602	FLNA,HK2,IPO4,NLN,P4HA1,PDK1,PUS7,VARS1
miR-30c-5p (and other miRNAs w/seed GUAAACA)		mature microRNA	Activated	2.143	3.14e-06	AP2A1,ATP2A2,CAT,CBFB,CNOT9,GNAI2,HNRNPM,IDH1,LMNB2,MAT2A,NAPG,NCEH1,NCL,NUCB1,NUFIP2,P3H1,PGM1,PLEC,PNP,PPP3CA,PRPF40A,PTPA,RAD23B,STX7,TMED10,UBE2I
HDAC1		transcription regulator	Activated	2.155	1	AGTRAP,APEX1,BAX,CDK1,CEBPA,GNAS,GSTP1,MCM3,MCM5,MCM7,NASP,NCL,PTPN6,RRM2,S100A9,SATB1,SERPINB2,TYMS,UHRF1
EGR1		transcription regulator	Activated	2.158	1	ATP2A2,BAX,GNAS,NDRG1,PTPN1,SF1,SOD1
ZBTB16		transcription regulator	Activated	2.164	1	ATP6V1A,BID,CD81,GBE1,HRAS,ICOSLG/LOC102723996,POLD1,SATB1,SLC2A1,UCK2,UGP2
S-adenosylmethionine		chemical - endogenous mammalian	Activated	2.177	0.107	FASN,MAT2A,PHB,PRMT1,RAC1
let-7		microRNA	Activated	2.189	1.18e-06	ALDH1B1,BOP1,CBFB,CDK1,CDK6,CLUH,EIF4A1,EIF4G2,ERO1A,FBL,GPI,GTF2I,HK2,IGF2BP2,MCM2,MCM3,MCM4,MCM5,MCM6,MCM7,NAP1L1,NOLC1,PA2G4,PABPC4,PAICS,PDE12,PKM,PLAUR,RFC4,RRM1,RRM2,S100A4,SLC1A4,TRAP1,VAMP3,VIM
Ap1		complex	Activated	2.236	1	CALM1 (includes others),EZR,GSS,GSTP1,HMBS,HSP90B1,NDRG1,PLAUR,S100A4
PRDM1		transcription regulator	Activated	2.256	1	BTK,CDK6,CLTA,GBE1,IRF2BP2,IRF8,ITPR1,LGALS1,PIK3AP1,PRKDC,PSMB8,PTPN6,S100A8,S100A9,XRCC5
CDKN1A		kinase	Activated	2.312	4.19e-09	ACP1,AIMP1,BAX,BUB3,CAP1,CDK1,CTSB,DNM1L,DPP3,EIF2S1,GLB1,GRN,GSTO1,HMGB2,HNRNPA2B1,HSPA1A/HSPA1B,HSPA5,LUC7L3,MCM2,MCM3,MCM4,MCM5,MCM6,MCM7,MKI67,MSN,NPM1,P4HA1,PBK,PCNA,PHGDH,POLD1,PSAP,PTPRC,RFC4,RRM1,SHC1,SMC2,SMC4,STMN1,TUBG2,TYMS,UHRF1,VIM,XRCC6,YBX1	610 (12)
RICTOR		other	Activated	2.321	1.33e-49	ATP5F1A,ATP5F1B,ATP5F1C,ATP5F1D,ATP5MG,ATP5PB,ATP5PD,ATP5PF,ATP5PO,ATP6V1A,ATP6V1B2,ATP6V1C1,ATP6V1E1,ATP6V1H,BAX,BSG,COX4I1,CYC1,FABP5,HK2,NDUFA10,NDUFA4,NDUFA5,NDUFA8,NDUFB10,NDUFS1,NDUFS2,NDUFS3,PDK1,PFKL,PPA1,PPA2,PSMA1,PSMA3,PSMA4,PSMA5,PSMA6,PSMA7,PSMB1,PSMB2,PSMB3,PSMB5,PSMB6,PSMB7,PSMB8,PSMB9,PSMC1,PSMC2,PSMC3,PSMC4,PSMC5,PSMC6,PSMD1,PSMD11,PSMD12,PSMD13,PSMD2,PSMD3,PSMD4,PSMD6,PSMD7,PSME…	676 (14)
BMS-690514		chemical drug	Activated	2.324	7.35e-10	BAG2,CDK1,CYCS,DNAJC9,HSP90AA1,HSPA4,HSPA8,HSPE1,HSPH1,MCM3,MCM4,MCM5,MCM6,MCM7,PCNA	590 (7)
LARP1		translation regulator	Activated	2.325	1.13e-53	EEF1A1,EEF1B2,EEF1D,EEF1G,EEF2,EIF3A,EIF3E,EIF3F,EIF3H,EIF4B,HNRNPA1,PABPC1,RACK1,RPL10A,RPL11,RPL12,RPL13,RPL13A,RPL14,RPL15,RPL18,RPL19,RPL21,RPL22,RPL23,RPL23A,RPL24,RPL3,RPL30,RPL32,RPL4,RPL5,RPL6,RPL7,RPL7A,RPL8,RPS11,RPS12,RPS13,RPS14,RPS15A,RPS16,RPS18,RPS19,RPS2,RPS20,RPS24,RPS25,RPS27,RPS27A,RPS28,RPS3,RPS3A,RPS4X,RPS5,RPS6,RPS7,RPS8,RPS9,TPT1,VIM
LMNA	-1.114	other	Activated	2.335	0.156	CBX5,CEBPA,CSTF2,EDC4,EPB41L3,HNRNPUL1,IGF2R,IRF8,LMNA,LMNB1,NUFIP2,PDCD6IP,SFXN1,SMARCC2,SP1,STAT1,THOC1,TMPO,TOP1,UBA7,VCP,YTHDF2
SOX11		transcription regulator	Activated	2.359	0.227	ADSS2,BST2,CACYBP,DBN1,HMGB3,HSPD1,ITGB1,PPP2CA,PPP3CA,SEPTIN2,STAT1,TBL1XR1
miR-1-3p (and other miRNAs w/seed GGAAUGU)		mature microRNA	Activated	2.425	1.31e-09	ADAR,ANP32B,ANXA2,ARCN1,ARID1A,ATP6V1B2,CAND1,CAP1,CORO1C,CPOX,CSRP1,CTSC,DDX5,DHX15,DNAJB1,G6PD,LASP1,MRC2,MTHFD2,OAT,PDCD4,PDLIM7,PGM2,PICALM,PNP,PPIB,PTBP1,PTMA,SFXN1,SLC25A1,SRSF9,TAGLN2,TMSB10/TMSB4X,TPM3,TPM4,UHRF1,WDFY1,YWHAQ
NME1	1.045	kinase	Activated	2.429	5.77e-07	ACIN1,BAX,BOP1,EXOSC8,FBL,GEMIN5,GRSF1,HNRNPA2B1,NOP58,PA2G4,PABPC1,RAC1,RAE1,SF3A1
valproic acid		chemical drug	Activated	2.469	2.07e-08	AKR1B1,ATP5ME,BAG2,CACYBP,CALR,CARM1,CAT,CEBPA,CTPS1,CTSB,DNAJB11,EIF2S1,FDFT1,FDPS,GNAI2,HNRNPA1,HSPA5,MCM3,MCM6,MEF2D,NAA10,NCAM1,NME1,NPC2,NSDHL,PDIA6,PRKCD,PSMA1,PSMA3,PSMA4,PSMA5,PSMA6,PSMA7,PSMB1,PSMB2,PSMB3,PSMB5,PSMB6,PSMB7,PSMB8,PSMB9,PSMC1,PSMC2,PSMC3,PSMC4,PSMC5,PSMC6,PSMD1,PSMD11,PSMD12,PSMD13,PSMD2,PSMD3,PSMD4,PSMD6,PSMD7,PSME1,PSME2,PSME3,RNPEP,S100A4,SERPINH1,SRSF1,TMPO,TRA2B,YWHAH	837 (17)
SP110		transcription regulator	Activated	2.524	0.00273	ACP1,ANXA5,BST2,CDC37,CTSB,FUS,GRN,HDAC2,IKBKG,ITGB1,LMNA,MYH9,PDCD6IP,RAC1,ROCK2,RPA1,SMARCA4,STAT1,TRIM28
COL18A1		other	Activated	2.607	0.386	HK2,ITGB2,LDHA,MAPK1,PDCD5,STAT1,VDAC1
TNFSF12		cytokine	Activated	2.619	1	ATP5PO,CYCS,MEF2D,NCF4,S100A8,S100A9,SDHA
HOXD10		transcription regulator	Activated	2.646	0.127	DIS3,ERP44,EZR,NME1,NUDT5,RPSA,USP14
MXD1		transcription regulator	Activated	2.932	1.04e-12	ACO2,AIMP1,CDK1,COQ9,CYC1,DARS1,EIF4A1,EIF4G1,ETFB,IARS1,IDH2,KARS1,LARS1,NDUFA10,NOP2,NOP56,NOP58,PDHB,RARS1,RPL3,RPL30,RPS13,RPS2,RPSA,SARS1,TARS1,TOP1	567 (7)
MAPT		other			7.29e-59	AARS1,ACAT1,ACLY,ACO2,ACTG1,ACTN1,ACTR1A,ADD1,ALDOA,ANXA5,ANXA6,AP1B1,AP2A1,ARF1,ATP5F1A,ATP5F1B,ATP5F1C,ATP5F1D,ATP5PB,ATP5PD,ATP5PF,ATP6V1A,ATP6V1E1,BASP1,BSG,C1QBP,CAMK2D,CANX,CAP1,CAPN1,CAPN2,CAST,CCT7,CCT8,CFL1,CLTA,CLTC,CORO1A,COX4I1,CS,CYCS,DCTN1,DLD,DNM1L,DPYSL2,DYNC1H1,DYNC1LI1,EEF1G,EEF2,ENO1,ENSA,EPRS1,FASN,FBL,FKBP1A,GAPDH,GDI2,GLO1,GMPS,GOT2,GSTP1,H2AZ2,HSP90AA1,HSPA1A/HSPA1B,HSPA4L,…	685 (11)
RPS15		other			1.32e-29	EIF2S1,EIF2S2,EIF2S3,EIF3G,EIF3I,EXOSC1,EXOSC2,EXOSC4,EXOSC6,EXOSC7,EXOSC8,EXOSC9,FEN1,MCM2,MCM3,MCM4,MCM5,MCM6,MCM7,PCNA,PDCD4,POLD1,RFC4,RPA1,RPS11,RPS13,RPS16,RPS19,RPS24,RPS25,RPS3A,RPS4X,RPS5,RPS6,RPS9
MMP12		peptidase			1.61e-28	ACTN1,ACTN4,ACTR2,ACTR3,ADK,ARPC1B,CAPZA1,CAPZA2,CCT5,CORO1C,DNM1L,EIF3F,KIF5B,MAP4,MAPRE1,MYH9,NPEPPS,PGM1,PKM,PSAP,PSMA1,PSMA3,PSMA5,PSMA6,PSMB2,PSMB7,PSMC3,PSMD1,PSMD11,PSME3,TBCA,TLN1,TPM3,TPM4,VCL,VCP,YWHAG,YWHAH
interferon beta-1a		biologic drug			1.4e-17	ARHGEF6,ATP5ME,ATP5MG,BUB3,CCT4,CCT6A,CORO1A,CS,DNAJA1,DNAJB1,EEF1G,ENO1,FKBP15,FKBP1A,GSTP1,KARS1,LGALS1,PGAM1,PGK1,PIN1,PLAUR,PPIA,PSMB8,PSME1,RAE1,RAN,RPL18,RPL19,RPL22,RPL24,RPL3,RPS19,RPS27,RPS28,RPS7,S100A9,SLC25A6,STAT1,TBCB,TTC1
ATP5IF1		other			6.44e-17	ACAA2,ACAD9,ACADM,ACADVL,ACAT1,ACAT2,ACLY,AIFM1,CAT,CPT2,DLD,ECH1,ECHS1,ETFA,ETFB,FASN,GSR,HADH,HADHA,HADHB,IVD,LDHB,OXCT1,PRDX2,PRDX3,SDHA,SDHB,TXNRD1
E2F4		transcription regulator			3.14e-15	ASF1B,BUB3,CALM1 (includes others),CBX5,CDK1,CSDE1,DDB1,DHPS,DUT,EXOSC8,EXOSC9,FDFT1,FEN1,H2AC6,HMGB1,HMGB3,HSP90B1,KHDRBS1,MCM3,MCM4,MCM5,MCM6,MKI67,MSH2,MTHFD1,NAP1L4,NASP,NCL,NPM1,PCNA,POLD1,PRKCSH,PRKDC,PSAT1,RANBP1,RBBP4,RFC4,RRM1,RRM2,SFPQ,SLC3A2,SMARCA5,SMC2,SMC4,SRPRA,SRRM2,STAM,STMN1,TK1,TMPO,UHRF1,UMPS
RRP1B		transcription regulator			9.92e-14	CDK1,EIF3H,EIF4B,FEN1,HAT1,HSP90AA1,HSP90AB1,ITGB2,KIF11,MCM2,MCM3,MCM4,MCM5,MCM6,PCNA,POLD1,PRKCD,RPA1,RPL11,RPL13,RPL13A,RPL14,RPL19,RPL22,RPL6,RPS10,RPS14,RPS19,RPS26,RPS3,RPS5,RPS8,RPS9
Pln		other			4.74e-13	AK1,ALDOA,ANXA2,ATP1A1,ATP2B1,CALU,ENO1,EZR,GNAI2,HRAS,HSP90B1,ITGB1,MYL6,PGK1,RAB21,RACK1,RALA,SEC22B,SOD1,TPI1,VAMP3,VCP,VIM
FOLR1		transporter			5.38e-13	ABCE1,ACTN4,ALDOC,AP1S2,ARHGDIB,ATP6V1B2,BASP1,CAT,CELF2,DTD1,HNRNPDL,IK,NAP1L1,NSDHL,PDCD4,PFN1,RPS24,S100A4,SLC3A2,SMARCE1,SMC2,SORD,STXBP2,SYNCRIP,TAGLN2,TBCE,TPI1,TYMS,UCHL5,WDFY1
PC-SPES		chemical drug			3.4e-12	ACLY,ANXA1,B2M,DCK,DNAJB1,FDFT1,GAPDH,GARS1,GPI,HSD17B4,HSP90AA1,HSPA5,HYOU1,IMPDH1,MCM2,MCM5,MGST1,MYL6,OGT,P4HB,PA2G4,PRDX6,RAN,SDHA,TMSB10/TMSB4X,TUBA4A,TXN,TYMS,VIM
PLN		transporter			8.31e-12	AK1,ALDOA,ANXA2,ATP1A1,ATP2B1,CALU,ENO1,EZR,GNAI2,HRAS,HSP90B1,ITGB1,MYL6,PGK1,RAB21,RACK1,RALA,SEC22B,SOD1,TPI1,VAMP3,VCP,VIM	770 (12)
POLG		enzyme			1.33e-10	EEF1B2,EIF3H,RACK1,RPL13,RPL14,RPL23,RPL5,RPL7,RPS16,RPS19,RPS24,RPS25,RPS27A,RPS5,TPT1
TLE3		other			2.04e-10	ACAD9,ATP5F1A,ATP5F1B,ATP5F1C,ATP5F1D,ATP5MG,ATP5PB,ATP5PD,ATP5PF,ATP5PO,CYC1,CYCS,ETFA,ETFB,NDUFA10,NDUFA5,NDUFA8,NDUFAF2,NDUFB10,NDUFS1,NDUFS2,NDUFS3,UQCRB,UQCRC1,UQCRC2
TCOF1	-1.186	transporter			6.38e-10	AK4,AKR1B1,ANXA2,BCLAF1,CAPRIN1,CNBP,DDX42,GALK1,GRHPR,HNRNPDL,IQGAP1,MAPK14,MFAP1,NDRG1,NUP155,PRPF40A,PSMC6,RBM10,SLC2A1,THOC1,TXNRD1,UBA3
n-nitrosomethylbenzylamine		chemical toxicant			1.47e-09	ACTN4,ACTR2,AHNAK,ANXA2,ARPC2,BAX,DDX5,EIF4G2,FTSJ3,GSS,GSTK1,HIP1,HSP90AA1,IDH1,MGST1,MSN,PCNA,PHGDH,PPP2R2A,PPP3CA,PRKAR1A,PSMA6,RAD23B,SEPTIN7,TOP1,TTC1,TUBB6,TXNL1,USO1,USP14,YWHAH
phenethyl isothiocyanate		chemical drug			2.82e-08	BAX,CAPN2,CCT4,DDX5,EEF2,FTSJ3,GSS,GSTK1,HSP90AA1,IDH1,LARS1,MGST1,PCNA,PSMA6,PSMB3,ROCK2,RPL3,RPL5,SEPTIN7,TTC1,TXN,TXNL1,TXNRD1,USO1,USP14	124 (2)
black raspberry extract		chemical drug			8.9e-08	ACTN4,ACTR2,AHNAK,ANXA2,ARPC2,DDX5,EIF4G2,FTSJ3,HIP1,HSP90AA1,MSN,PHGDH,PPP2R2A,PPP3CA,PRKAR1A,PSMA6,RAD23B,SEPTIN7,TOP1,TTC1,TUBB6,TXNL1,USO1,USP14,YWHAH
ONECUT1		transcription regulator			1.29e-07	ARMT1,CCT8,CD36,CEBPA,COPB2,COX4I1,EIF4A1,FABP5,FASN,G3BP2,GLA,GRB2,GSS,HMGB2,HNRNPA2B1,HNRNPR,HSD17B4,HSPA1A/HSPA1B,HSPH1,LRRC59,LUC7L3,MDH1,NOLC1,NUTF2,OAT,OGFR,PFKL,PHB2,PSMA1,PSMB1,RPLP1,SAMHD1,SART3,SERPINB8,SH3BGRL,SMARCC1,SNRPD2,SNW1,SNX3,SUPT16H,TAOK3,TSG101,VCP,WDR12
methylnitrosourea		chemical toxicant			1.51e-06	ATP1A1,ATP1B3,FASN,GNAI2,GSTP1,PCNA,PLAUR,PSMA7,PSME1,RPS11,RPS12,SOD1	633 (12)
SRSF1	1.147	other			2.8e-06	HNRNPH1,HNRNPL,LMNA,MAGOH,PTBP1,RAC1,RRM2,SRSF1,SRSF6,SRSF7,VIM
DYSF		other			3.54e-06	ACTG1,ACTR3,ANXA1,ANXA2,ARPC2,B2M,CORO1C,DNAJB1,ETF1,GNAI3,HLA-A,HSPA1A/HSPA1B,HSPB1,IDH3A,ITGB1,LCP1,PSAP,S100A4
methylselenic acid		chemical reagent			1.34e-05	ACSL3,ACTN4,CDC42,CDK1,CORO1A,CREB1,DHCR24,DPYSL2,ERP44,G3BP2,HNRNPH3,HSD17B11,HSP90B1,KIF11,LMNB2,MANF,MAPK1,MAPK14,MCM2,MCM3,MCM5,MCM6,MCM7,MKI67,NDRG1,PCNA,PDIA4,PPP5C,RDH11,RRM1,RRM2,SMARCE1,STX7,TUBA4A,TUBB4B,TYMS	810 (16)
PRKAG3		other			1.54e-05	ATP6V1A,CD36,CELF2,CES1,DLAT,EIF4B,GBE1,HSPA5,JPT1,LUC7L2,MAP4,MAT2A,NAMPT,NAP1L1,OXCT1,PLIN3,PRPF6,RPL12,RPL13A,RPL22,RPL5,SH3KBP1,SLC2A1,SORD,TFRC,UGP2,ZC3H11A
FICD		enzyme			1.99e-05	DNAJB1,HSP90AA1,HSPA1A/HSPA1B,HSPB1
CLK3		kinase			1.99e-05	ADSL,ATIC,GMPS,PFAS
PAX3		transcription regulator			2e-05	ANXA1,ARHGDIB,ASNS,ASS1,BST2,CAPN1,CSTF2,DBN1,ECPAS,EIF2S1,EXOSC9,FKBP1A,FUBP1,G6PD,GLB1,HARS1,HNRNPA3,M6PR,NPC2,PAK2,PCNA,PHGDH,PPIB,PPP1R7,PSME1,RBM25,SHMT1,SRSF3,YARS1,YWHAE
VCP	1.136	enzyme			4.06e-05	HSPA5,LMNA,LMNB1,NCL,NPM1,P4HB,PPIB,SUN2,TMPO
SRSF2	0	transcription regulator			9.05e-05	CEBPA,CES1,HNRNPH1,HNRNPL,MAGOH,PTBP1,RRM2,SRSF1,SRSF6,SRSF7,VIM
AK1	1.024	kinase			0.000101	AK1,ENO1,GAPDH,GLUD1,LDHA,PKM
NFYB		transcription regulator			0.000133	ACLY,ATP5F1B,CBS/CBSL,CBX5,CDK1,CSDE1,CYRIB,EIF3C,ELAVL1,GAPDH,GART,GLA,HMGB2,HNRNPA1,MTAP,MTPN,OAT,PCNA,PDIA4,PPP1R7,PSMB7,PSMC6,PTPN6,RRM2,S100A4,SEPTIN7,SERBP1,SON,SUPT6H,TYMS,UHRF1,USP10,VIM,YBX3,ZMPSTE24
ALKBH5		enzyme			0.000143	DDX3X,DNAJA1,DNM1L,EEF1D,EIF4G1,EIF4G2,HSPA8,HUWE1,MAPK14,NONO,PAFAH1B1,RPA1,RPLP0,SOD1,UBA1,UHRF1
RHOJ		enzyme			0.000145	ACTG1,ANXA1,ATP2A2,CALU,CNBP,MYH9,PPP2R1A
eprenetapopt		chemical drug			0.000146	BAX,CD81,EIF5,MAP4,MAPK1,PDS5A,RANGAP1,SLC7A5,VCL,YWHAG	561 (7)
HEXIM1		transcription regulator			0.000152	ANXA1,HNRNPH1,MAGOH,POLR2A,PTBP1,SLC2A1,SRSF6,VIM
YWHAG	-1.202	other			0.000167	BAX,CCT6A,GPI,HYOU1,NAPA,PRDX6	169 (5)
LMNB1	-1.273	other			0.000189	ACTN4,ATP5F1B,B2M,DDB1,FASN,GDI2,LMNA,LMNB2,MGST1,PCNA,SP1,ZFR
N-formyl-Met-Leu-Phe		chemical reagent			0.000261	ACTL6A,ACTN1,CAPG,CORO1C,DIAPH1,ITGB2,KIF11,MSN,RAC1,RAC2,TAGLN2	294 (7)
brivudine		chemical drug			0.000299	APEX1,DDX1,UBE2N
SEC23B	-1.002	transporter			0.000299	BAX,EIF2A,HSP90B1
Manf		other			0.000299	HSP90B1,HSPA5,PDIA6
glycosylated somatostatin derivative smsDX		chemical reagent			0.000299	HSPA5,TOMM40,VDAC2
glyphosate		chemical toxicant			0.000299	ITPR1,S100A9,SOD1
SOD1	1.827	enzyme			0.000398	ALDOC,APEX1,ASS1,ATP1A1,B2M,BAX,BID,CASP1,CAST,CCNK,CD36,COMT,DCXR,EZR,GNAS,GNB1,GSTP1,HSPA4,HSPA8,HSPB1,JPT1,PRDX6,PSMB5,PSMB8,PTK2B,RAC1,RBM3,SKP1,SOD1,STIP1,STMN1,TFRC,TLN1	749 (18)
ATN1		transcription regulator			0.000595	ATP1A1,ATP1B3,BASP1,CBFB,GRK2,LSM2,MARCKSL1,PABPC4,PPP2R1A,PRKCD,PSME1,PTBP1,RAB2A,SATB1,SMC2,STMN1,STX4,TUBA4A,TUBB,U2AF2
RAC2	-1.238	enzyme			0.00064	ALDOA,ANXA1,CAP1,GNB2,LDHA,MIF,PKM,RAC1,TKT,ZYX
DRAP1		transcription regulator			0.000743	GAPDH,H1-5,ILF2,RPL7A,RPLP0,RPS27,SOD1
ZNF143		transcription regulator			0.00109	AKR1A1,CEBPA,TALDO1,TCP1,VAMP7
NLN	-1.105	peptidase			0.00113	COX4I1,CREB1,FBP1
CTSD		peptidase			0.00113	EEF2,ROCK2,TXN
NEDD8		enzyme			0.00113	ETFA,ETFB,TK1
ATP2A1		transporter			0.00113	ATP2A2,CALR,HSPA5
BO-653		chemical drug			0.00113	PSMA1,PSMA3,PSMA4
SUPT16H	-1.109	transcription regulator			0.00126	H1-2,H2AC6,HNRNPK,HSPA1A/HSPA1B,LYPLA1,MSN,TOP1
RCE1		peptidase			0.0013	ACTN4,ATP5F1B,B2M,GDI2,LMNA,LMNB2,MGST1,SP1,ZFR
TERT		enzyme			0.00161	ASNS,B2M,BAX,CALU,CTSC,GLB1,HMGB1,KHDRBS1,MTHFD1L,NOP58,NSFL1C,NUCKS1,PARP1,PPP6R3,RBBP4,RRM2,SERPINB2,SSR3,TK1,VIM
AFF4		transcription regulator			0.00191	HNRNPH1,MAGOH,PTBP1,SRSF6
TIP60		complex			0.00191	BAX,MCM3,MCM4,PCNA	561 (7)
ZBTB33		transcription regulator			0.00226	BAX,BID,MTA2,PGK1,S100A4
SP2		transcription regulator			0.00226	GNAI2,MAT2A,MAT2B,PRKCD,SERPINH1
DOT1L		phosphatase			0.00261	PABPC1,PPIA,RPL19,RPLP0,RPS2,TUBA1C
nafenopin		chemical drug			0.00265	ACOX1,ATP5F1B,DECR1,DLD,HSD17B4,HSP90AB1,HSP90B1,POR	415 (6)
ZBED1		enzyme			0.0027	RPL10A,RPL12,RPS6
PFDN6	-1.026	other			0.0027	PFDN1,PFDN2,PFDN4
FLVCR1		transporter			0.0027	RPS14,RPS19,RPS27A
PU-H71		chemical drug			0.0027	BTK,LYN,SYK
ARHGEF25		other			0.0027	CDC42,RAC1,RHOA
DCX		other			0.0027	ACTN1,ACTN4,ACTR3
PFDN2	1.184	other			0.0027	PFDN1,PFDN4,PFDN6
AGA		enzyme			0.0027	MCM3,MCM4,MCM5
PSMB5	-1.26	peptidase			0.0027	GSTP1,PSMB1,PSMB2
mini-GAGR		chemical reagent			0.0027	CAT,GSR,SOD1	109 (2)
CNBP	100	transcription regulator			0.00302	AK1,PABPC1,PGM1,RPS6
PCBP2	1.032	other			0.00302	CEBPA,HNRNPD,MAVS,STAT1
TLN2		other			0.00447	ITGB1,TLN1
PX 478		chemical drug			0.00447	LDHA,SLC2A1	364 (7)
SPTLC1	100	enzyme			0.00447	SPTLC1,SPTLC2
CELA1		peptidase			0.00447	HLA-A,HSPA1A/HSPA1B
MCM2	-1.086	enzyme			0.00447	LMNB2,MCM4
miR-155-3p (miRNAs w/seed UCCUACC)		mature microRNA			0.00447	DNAJA2,DNAJB1
apilimod		chemical drug			0.00447	RAC1,RAC2
MCM4	-1.003	enzyme			0.00447	LMNB2,MCM4
MCM3	-1.002	enzyme			0.00447	LMNB2,MCM4
ORC1		other			0.00447	LMNB2,MCM4
UBE2M	-1.224	enzyme			0.00447	ETFA,ETFB
PDIA6	1.082	enzyme			0.00447	HSP90B1,HSPA5
SEPTIN5		enzyme			0.00447	SEPTIN2,SEPTIN7
cation		chemical - other			0.00447	GSTP1,ITGB2
thiamine		chemical - endogenous mammalian			0.00447	AKR1B1,TKT
ICMT		enzyme			0.00452	ACTN4,ATP5F1B,GDI1,GNB1,LMNA,LMNB2,RHOA	571 (7)
MYBL2		transcription regulator			0.00471	CDK1,CEBPA,CLTA,COPA,HSPA8,IQGAP1,ITGB1,PPP3CA,SLC1A5
DOHH		enzyme			0.00512	NME1,PARK7,PRDX2
VAMP8	-1.187	transporter			0.00512	EEA1,RAB11A,VAMP7
MKI67	1.029	other			0.00512	MCM4,MCM5,RFC4
CNGB3		ion channel			0.00512	CAPN2,EIF2A,HSPA5
ATP2B2		transporter			0.00512	BAX,CALR,HSPA5
CASP2		peptidase			0.00512	BID,DIABLO,NCAM1
Fructus xanthii aqueous extract		chemical - endogenous non-mammalian			0.00512	ACOX1,CD36,FASN
GNRH2		other			0.00512	RPLP1,RPLP2,RPSA
ZYX	-1.202	other			0.00512	ITGA5,ITGB1,VASP
risedronic acid		chemical drug			0.00512	HSPA8,HSPD1,PDIA3
beta-hydroxyisovaleric acid		chemical - endogenous mammalian			0.00512	PSMB3,PSMC2,PSMC6
PDZ1i		chemical reagent			0.00512	CDC42,RAC1,RHOA
E2F5		transcription regulator			0.00521	BAX,CDK1,PA2G4,PCNA,RANBP1,SERPINB2
PTGES		enzyme			0.00609	ANXA1,ANXA2,EZR,NOP2,PPA1,PTMA,RHOA,RPS19,RPS3A,VIM
MED30		transcription regulator			0.00701	CS,NDUFA10,NDUFS2,SDHA,SDHB
PLIN1		other			0.00701	ACADM,ACADVL,FASN,HADHA,HADHB	384 (5)
APOB		transporter			0.00758	CD36,FASN,PSMA7,PSMB7,PSMB9,PSMC6,PSME2
ZNF746		transcription regulator			0.00852	COX4I1,PDHA1,SDHA
QRFP		other			0.00852	ACSL1,CD36,CEBPA
PCM1	100	other			0.00852	MCM3,MKI67,PCNA
PDE6B		enzyme			0.00852	CAT,GPX1,SOD1
PHIP		other			0.00852	TLN1,VCL,ZYX
miR-542-3p (miRNAs w/seed GUGACAG)		mature microRNA			0.00852	RPL11,RPL22,RPS28
E4F1		transcription regulator			0.00852	DLAT,DLD,SLC25A19
PDK1	100	kinase			0.00852	GSTK1,HK2,VIM
PT-2385		chemical drug			0.00852	GLB1,NDUFS1,SDHB
calpain inhibitor 2		chemical - protease inhibitor			0.00852	BAX,CREB1,HSP90B1
ladostigil		chemical drug			0.00874	ALDOC,BAX,TFRC,YWHAG
TRRAP		transcription regulator			0.00874	MCM3,MCM4,NCL,PCNA
Sos		group			0.00879	ACOX1,ADNP,AGPS,CA2,CAMK2D,CAST,CAT,CTNND1,DDX3X,EEA1,GSR,HSD17B10,ITGB1,KIF5B,MGST1,MYH9,NPLOC4,NSDHL,PFN1,PRCC,RBBP4,STMN1,YWHAZ
CDK9		kinase			0.0102	CAD,G6PD,H2AC6,HNRNPH1,MAGOH,NCL,PTBP1,SRSF6,VIM
RNA polymerase II		complex			0.0102	ASNS,B2M,CBX5,CEBPA,DCTPP1,ENO1,EXOSC8,GAPDH,HDAC2,HNRNPU,HPRT1,HSPA1A/HSPA1B,ITGA5,KPNA2,MAPK1,MCM3,PCNA,POLR2A,PSMB9,RAD50,RBBP4,RPL10A,RPL12,RPL13A,RPS3,RPS6,TIAL1,TLN1,TXN
SIN3B		transcription regulator			0.011	CAD,LDHA,NCL,RRM2,TYMS
linalool		chemical - endogenous non-mammalian			0.011	ACOX1,ACSL1,ECHS1,PCK2,SOD1
STOX1		other			0.0116	ACTG1,AHCY,CALM1 (includes others),SRSF7
diacylglycerol		chemical - endogenous mammalian			0.0116	ACADM,ACOX1,CD36,PRKCD
manganese		chemical - endogenous mammalian			0.0116	GAPDH,HSP90B1,HSPA5,PARK7
vincristine		chemical drug			0.0119	HNRNPF,HNRNPK,HSP90AB1,LCP1,LMNB1,NCAM1,YWHAE,YWHAQ
CP-55940		chemical reagent			0.012	ALDOC,GAPDH,RPL13A,RPS9,TOP1,XRCC5,YWHAZ
NSD2		enzyme			0.012	BAX,CA2,HAT1,IGF2BP2,ITGB1,ROCK2,STAT1
benfotiamine		chemical drug			0.0128	AKR1B1,TKT
SLC48A1		transporter			0.0128	ITGB1,SLC2A1
PRMT8		enzyme			0.0128	EIF4G1,EIF4H
SDF4		other			0.0128	BAX,HSPA5
SRT2104		chemical drug			0.0128	PDCD6IP,TSG101
CIAO1		transcription regulator			0.0128	CIAO2B,MMS19
TMOD1		enzyme			0.0128	GNL3,PTK2B
P4HB	1.16	enzyme			0.0128	PDIA3,PDIA4
apitolisib		chemical drug			0.0128	NDRG1,RPS6
GIMAP1-GIMAP5		other			0.0128	HSP90B1,HSPD1
polyhydroxyethyl methacrylate		chemical reagent			0.0128	CALR,EZR
3,4-dihydroxybenzaldehyde		chemical - endogenous non-mammalian			0.0128	HMGB1,PARK7
MitoBloCK-6		chemical drug			0.0128	ASNS,PCK2
lead nitrate		chemical toxicant			0.0128	BAX,GSTP1
GNE-317		chemical - kinase inhibitor			0.0128	NDRG1,RPS6
MEDAG		other			0.013	ACOX1,CD36,FASN
CYTOR		other			0.013	CREB1,MAPK14,STAT1
MTBP		other			0.013	CAD,NCL,NPM1
LASP1	-1.05	transporter			0.013	CTNND1,S100A4,VIM
TERF2		transcription regulator			0.013	GLB1,MIF,TOP1
BLACAT1		other			0.013	MKI67,RPS15A,VIM
GADD45GIP1		other			0.013	CLPP,HSPD1,LONP1
uridine		chemical - endogenous mammalian			0.013	ACOX1,EEF1A1,HADHB
HFE		transmembrane receptor			0.0134	B2M,HSP90B1,HSPA5,SLC39A14,TFRC
H2AZ1		other			0.0154	DLAT,MCM2,MCM7,RFC4,RPS6,TOMM40
VAV2		transcription regulator			0.0154	AGTRAP,CDC42,RAC1,RALA,RHOA,VIM
fluvoxamine		chemical drug			0.0154	GAPDH,GLB1,GNAI2,RACK1,RPL13A,RPS9
CYP1A1		enzyme			0.0158	ANXA4,ANXA7,CBX3,CNN2,LMNA,LMNB2,PFDN1,RBBP4,SDHB,SEPTIN2,SMARCA4,TMPO,VAMP8
BRD7		transcription regulator			0.0162	BAX,FASN,NDRG1,PYCARD,VIM
NAALADL2		other			0.0185	HNRNPDL,HSPA5,JPT1
TACSTD2		other			0.0185	CREB1,NCAM1,PARP1
miR-185-5p (and other miRNAs w/seed GGAGAGA)		mature microRNA			0.0185	CDC42,CDK6,RHOA
STK25		kinase			0.0185	ACOX1,FASN,FBP1
EIF3A	1.057	other			0.0185	NDRG1,RAD23B,RPA1
TSG101	-1.144	transcription regulator			0.0185	PDCD6,STMN1,TSG101
PINK1		kinase			0.0185	CDK1,DNM1L,SLC2A1
raltitrexed		chemical drug			0.0185	ANXA2,TMSB10/TMSB4X,TYMS
poloxamer		chemical reagent			0.0185	ACADM,ACOX1,CD36
carnosine		chemical - endogenous mammalian			0.0185	AIFM1,BAX,FASN
pentazocine		chemical drug			0.0185	CAT,GPX1,SOD1
N-chlorotaurine		chemical - kinase inhibitor			0.0185	CAT,PRDX1,TXN
DPH5		enzyme			0.019	CREB1,EEF2,SP1,STAT1
mir-194		microRNA			0.019	PLAUR,RAC1,RAP2B,SLC7A5
GFAP		other			0.019	HSPA5,ITGB1,PLEC,VIM
shikonin		chemical drug			0.0194	BAX,CAT,CD36,FASN,SLC2A1
SUZ12		enzyme			0.0196	AKR7A2,ATP2A2,CALU,EIF3A,HNRNPM,HSD17B11,ILF3,MFAP1,RAN,SLC7A5,SMARCA4,SRP9,VAMP3,VAMP7,VASP,VTA1
PPP3CA	-1.191	phosphatase			0.0204	ATP2A2,CA2,CSRP1,DECR1,GRN,GSTP1,MGST1,PRDX5,PSAP,S100A4,VIM
SSRP1	1.112	transcription regulator			0.0207	H1-2,H2AC6,HNRNPK,LYPLA1,MSN,TOP1
SIRT6		enzyme			0.0215	ACSL3,ACSL4,FASN,IGF2R,LYPLA1,PCBP2,RPL23,RPL6,RPS15A
E2F2		transcription regulator			0.023	CDK1,MCM2,MCM3,MCM4,MCM5,MCM6,MCM7,PCNA,PIN1,RRM2
HELLS		enzyme			0.0235	HSPD1,MCM4,PCNA,PDS5A
decursin		chemical - endogenous non-mammalian			0.0235	AIFM1,BAX,CDK6,FASN
MCU		ion channel			0.0245	ATP5F1A,UQCRC2
GNL3L		other			0.0245	BAX,YWHAB
NBR2		other			0.0245	SLC2A1,VIM
Pif		other			0.0245	PSMB3,PSMC6
CUEDC2		other			0.0245	LDHA,YWHAZ
MIR129		group			0.0245	CDK6,MAPK1
mir-138		microRNA			0.0245	LYPLA1,VIM
SHBG		other			0.0245	ACLY,FASN
AP2A1	-1.045	transporter			0.0245	CEBPA,TALDO1
LSM1		other			0.0245	CDK1,NPM1
RNF139		enzyme			0.0245	FASN,FDFT1
Macf1		enzyme			0.0245	MAPRE1,VCL
VSNL1		other			0.0245	CREB1,ITGA5
NSC719239		chemical drug			0.0245	ITGA5,ITGB1
MM218		chemical reagent			0.0245	HSPA5,TARDBP
cholesterol ester		chemical - endogenous mammalian			0.0245	CD36,CES1
TRPM8		ion channel			0.0251	HSPA1A/HSPA1B,RBM3,SOD1
ganetespib		chemical drug			0.0251	CDK1,HLA-A,STAT1
KRT19		other			0.0251	EIF2S1,ERP29,HSPA5
LAMP2		enzyme			0.0251	IGF2R,M6PR,MEF2D
IGBP1		phosphatase			0.0251	CASP1,ELAVL1,RAC1
FUS	1.368	transcription regulator			0.0251	HSPA9,HSPD1,LONP1
largazole		chemical - endogenous non-mammalian			0.0251	GAPDH,HK2,PDK1
tiron		chemical reagent			0.0251	HSPA5,PLAUR,PRDX2
geranylgeranylacetone		chemical drug			0.0251	HMGB1,HSPH1,TXN
corticosteroid		chemical drug			0.0273	CALM1 (includes others),DDX1,DHX15,ELAVL1,NUP205,PRDX1,RO60,SERPINB2,SON,XPO1
ritonavir		chemical drug			0.0281	ACAT2,ATP2B1,CARS1,CD36,CFL1,EIF5,ELAVL1,FDFT1,FDPS,HMGB3,PFAS,PLEC,RDH11,SEPTIN7,TWF2,XRCC5
ellagic acid		chemical - endogenous non-mammalian			0.0287	AIFM1,AKR1B1,BAX,CDK6
mercuric chloride		chemical toxicant			0.0307	GSR,HSP90AA1,HSPA1A/HSPA1B,HSPA9,HSPB1,TXN
SLC9A3		ion channel			0.0313	B2M,IRF8,PSMB8,PSMB9,STAT1
CLEC11A		growth factor			0.0319	ALDOA,ANXA1,CAP1,GNB2,LDHA,MIF,TKT,ZYX
azathioprine		chemical drug			0.0328	ACLY,CALR,G3BP2
4-hydroxyestradiol-17beta		chemical - endogenous mammalian			0.0328	CAT,HSPA5,NOP58
miR-142-3p (and other miRNAs w/seed GUAGUGU)		mature microRNA			0.0328	BCLAF1,HMGB1,TARDBP
RUVBL2	-1.089	transcription regulator			0.0328	MCM3,MCM4,PCNA
TAS1R3		G-protein coupled receptor			0.0328	CEBPA,SLC1A5,SLC3A2
enoxacin		chemical drug			0.0328	ATP6V1B2,ATP6V1E1,LCP1
ryanodine		chemical - endogenous non-mammalian			0.0328	CDC42,CREB1,RHOA
ZFHX3		transcription regulator			0.0375	GSTP1,HLA-A,HRAS,MIF,RPLP2,RPS12,RPS14,RPS28,SSB,TOP1,TUBA1B
ZC3H10		other			0.039	ATP5F1A,SDHB
PCA3		other			0.039	CDK1,NDRG1
CRK		other			0.039	CTNND1,RAC1
PUF60	1.102	other			0.039	XRCC5,XRCC6
FOXK1		transcription regulator			0.039	MCM2,RPL22
miR-183-5p (miRNAs w/seed AUGGCAC)		mature microRNA			0.039	IDH2,PDCD4
miR-431-3p (miRNAs w/seed AGGUCGU)		mature microRNA			0.039	CD81,TRAP1
APAF1		other			0.039	HSPA5,VIM
WZ-4002		chemical - kinase inhibitor			0.039	SDHB,UQCRC2
PSMB1	-1.108	peptidase			0.039	PSMB5,SERPINB2
WFS1		enzyme			0.039	ERO1A,HSPA5
FUT4		enzyme			0.039	BAX,PARP1
NME3		kinase			0.039	ITGB1,VIM
GTF2H4		transcription regulator			0.039	CAD,NCL
HK2	-1.331	kinase			0.039	SDHB,UQCRC2
BBC3		other			0.039	PRDX1,STMN1
NUBPL		other			0.039	NDUFS1,NDUFS3
ORC2		other			0.039	LMNB2,MCM4
SMARCC2	100	transcription regulator			0.039	NPC2,SMARCE1
RAB7A	-1.006	enzyme			0.039	RPS6,VIM
UBA3	-1.034	enzyme			0.039	ETFA,ETFB
CLDN2		other			0.039	ITGA5,ITGB1
atenolol		chemical drug			0.039	ATP2A2,B2M
Collagen type V		complex			0.039	ITGA5,ITGB1
spiperone		chemical drug			0.039	SDHA,SDHB
DASA-58		chemical reagent			0.039	CD36,FASN
phytol		chemical - endogenous non-mammalian			0.039	CAT,SCP2
L-histidine		chemical - endogenous mammalian			0.0417	ASNS,ELAVL1,HNRNPD
TOP1	-1.061	enzyme			0.0417	ASNS,GLB1,TOP1
JUP		other			0.0417	NME1,PML,SATB1
miR-375-3p (miRNAs w/seed UUGUUCG)		mature microRNA			0.0417	C1QBP,MTPN,PDK1
PAWR		transcription regulator			0.0417	CCAR1,DIABLO,MAPK1
ITGA3		other			0.0417	RHOA,TLN1,VCL
ACO1		enzyme			0.0417	ACO2,GAPDH,TFRC
KU-60019		chemical - kinase inhibitor			0.0417	CASP1,GLB1,PYCARD
LPIN1		phosphatase			0.0469	ACADM,ACADVL,CEBPA,FASN,FDPS
puromycin		chemical - endogenous non-mammalian			0.0479	HSPA5,IPO7,RBM3,XPO1
